# Supplementary material for: Non-IgE-reactive allergen peptides deteriorate the skin barrier in house dust mite-sensitized atopic dermatitis patients
Source: Front Cell Dev Biol. 2023 Aug 22;11:1240289. doi: 10.3389/fcell.2023.1240289 (PMC10478000; doi:10.3389/fcell.2023.1240289)
Supplement: Supplementary file 2 [file Table1.xlsx]

## Sheet: overview
table	description	link
Supplementary Table 1	QC overview	go to Suppl. Table 1
Supplementary Table 2	cluster overview	go to Suppl. Table 2
Supplementary Table 3	cells per cluster	go to Suppl. Table 3
Supplementary Table 4	Genes differentiating between clusters	go to Suppl. Table 4
Supplementary Table 5	Geneset enrichment of genes differentiating between clusters	go to Suppl. Table 5
Supplementary Table 6	Differential genes AD vs H global comparison	go to Suppl. Table 6
Supplementary Table 7	Differential genes per cluster AD pep vs H pep	go to Suppl. Table 7
Supplementary Table 8	Differential genes per cluster AD rec vs H rec	go to Suppl. Table 8
Supplementary Table 9	Differential genes AD rec vs AD pep global comparison	go to Suppl. Table 9
Supplementary Table 10	Differential genes all KC clusters AD rec vs AD pep	go to Suppl. Table 10
Supplementary Table 11	scVelo cell trajectory lists: all cells	go to Suppl. Table 11
Supplementary Table 12	scVelo cell trajectory lists: AD only	go to Suppl. Table 12
Supplementary Table 13	scVelo cell trajectory lists: H only	go to Suppl. Table 13
Supplementary Table 14	Differential genes AD rec vs pep global comparison analyzed with STRING	go to Suppl. Table 14

## Sheet: suppl_table_1
input_file	H1pep	H1rec	H3pep	H3rec	H4pep	H4rec	H5pep	H5rec	AD2pep	AD2rec	AD3pep	AD3rec	AD4pep	AD4rec	AD6pep	AD6rec
mitochRNA_thresh	0.15	0.15	0.15	0.15	0.15	0.15	0.15	0.15	0.15	0.15	0.15	0.15	0.15	0.15	0.15	0.15
mitochRNA_excl	150	129	1196	1513	292	312	189	234	625	184	1202	300	200	941	511	695
doublets	0	0	0	27	0	0	0	0	13	11	253	19	0	33	0	0
cells_post_QC	991	1228	3211	6321	1672	1742	1952	1614	4465	4112	9194	5566	1183	5381	2230	2113
genes_post_QC	21718	21843	21951	21118	23779	22101	20250	21108	18460	16696	16390	17302	20310	18372	22417	22294
umi_per_gene	75	77	202	317	110	127	91	61	239	144	374	308	85	239	131	116
genes_per_cell	1959.79	1713.65	1855.83	1771.34	2254.38	1965.97	1501.96	1547.34	1439.4	960.684	1140.22	1663.84	2078.43	1310.98	1947.71	1975.48
UMI_per_cell	8006.57	6375.36	6675.67	5493.9	7979.78	6528.13	3997.25	4013.91	4355.89	2289.31	3013	6023.79	7020.51	3713.48	6165.87	6383.52
HVG_selection	Seurat-SCT	Seurat-SCT	Seurat-SCT	Seurat-SCT	Seurat-SCT	Seurat-SCT	Seurat-SCT	Seurat-SCT	Seurat-SCT	Seurat-SCT	Seurat-SCT	Seurat-SCT	Seurat-SCT	Seurat-SCT	Seurat-SCT	Seurat-SCT
HVG	5460	4914	6589	5744	6118	6116	4749	4753	4063	2778	3194	4453	4276	3900	5353	5623
PCs	9	13	12	10	12	11	10	11	13	13	10	14	9	13	11	12
resolution	0.2	0.2	0.2	0.2	0.2	0.2	0.2	0.2	0.2	0.2	0.2	0.2	0.2	0.2	0.2	0.2
cluster	7	8	11	10	9	10	11	9	12	11	9	7	10	12	10	9

## Sheet: suppl_table_2
cluster	cells	mean_total_UMI	mean_features
0	3757	6165.94	2028.44
1	2616	10265.3	2568.49
2	2230	6060.73	2128.2
3	2205	5839.93	1855.21
4	1665	7882.31	2126.38
5	1351	9509.27	2665.51
6	1193	7816.15	2409.41
7	275	17366	3209.77

## Sheet: suppl_table_3
	clust_0	clust_1	clust_2	clust_3	clust_4	clust_5	clust_6	clust_7	sum
ADpep	1403	1142	674	726	668	275	395	64	5347
ADrec	1428	756	668	807	674	274	365	77	5049
Hpep	379	277	321	220	103	300	130	36	1766
Hrec	547	441	567	452	220	502	303	98	3130
chi_AD_recVSpep_ADJUSTED	0.982485	2.21e-15	1	0.0289897	1	1	1	1
chi_H_recVSpep_ADJUSTED	0.0375504	1	1	1	1	1	0.369133	1
chi_REC_ADvsH_ADJUSTED	8.15e-27	1	1.17e-07	1	3.59e-17	4.29e-55	0.0047524	7.62e-05
chi_PEP_ADvsH_ADJUSTED	0.00322566	1.34e-05	2.95e-07	1	4.01e-13	2e-54	1	0.616812

## Sheet: suppl_table_4
ID	p_val	avg_log2FC	pct.1	pct.2	p_val_adj	AUC	case_CLUSTER	contr_CLUSTER	clust_size	case_total_umi	contr_total_umi
CLEC2B	1.02e-51	0.610319	0.539	0.036	1.98e-47	0.752703	0	5	4860	9308	48
ZNF750	0	0.413162	0.406	0.049	0	0.68051	0	1	4860	5708	739
EPHA2	2.38e-30	0.391997	0.386	0.036	4.61e-26	0.675741	0	5	4860	4971	60
MFSD2A	1.01e-32	0.416244	0.413	0.044	1.95e-28	0.686349	0	5	4860	5595	28
WDR47	7.06e-20	0.282932	0.308	0.047	1.37e-15	0.630739	0	5	4860	3648	43
FGFR3	3.33e-44	0.511975	0.494	0.044	6.45e-40	0.727965	0	5	4860	7118	33
NSG1	5.16e-31	0.380662	0.408	0.047	9.99e-27	0.680056	0	5	4860	5401	44
RGS14	3.43e-24	0.307486	0.34	0.044	6.63e-20	0.649363	0	5	4860	3824	42
RNF144B	1.1e-23	0.410453	0.34	0.044	2.12e-19	0.648864	0	5	4860	7758	89
TAP1	9.04e-31	0.369079	0.398	0.044	1.75e-26	0.677746	0	5	4860	4567	59
PIM1	3.29e-22	0.297908	0.314	0.036	6.37e-18	0.639416	0	5	4860	3426	39
MAP3K8	3.29e-22	0.318601	0.323	0.044	6.37e-18	0.641102	0	5	4860	4370	74
FOSL1	3.31e-35	0.474557	0.422	0.029	6.42e-31	0.695248	0	5	4860	7675	58
TNFRSF19	2.75e-30	0.371079	0.366	0.022	5.32e-26	0.672481	0	5	4860	4256	21
EGLN3	9.49e-24	0.317895	0.306	0.022	1.84e-19	0.643385	0	5	4860	3905	32
HSPA2	6.85e-26	0.360489	0.336	0.029	1.33e-21	0.65507	0	5	4860	4824	37
IFI27	3.92e-34	0.591194	0.428	0.044	7.59e-30	0.693792	0	5	4860	11125	43
CRIP1	3.91e-37	0.536625	0.453	0.044	7.57e-33	0.705047	0	5	4860	8842	69
MT1G	5.69e-25	0.375126	0.317	0.018	1.1e-20	0.649329	0	5	4860	4792	15
MMP28	1.99e-28	0.354246	0.39	0.047	3.86e-24	0.669854	0	5	4860	4650	25
KLK11	3.51e-29	0.395906	0.368	0.033	6.8e-25	0.670002	0	5	4860	5906	23
FGFR3	8.44e-47	0.521333	0.519	0.044	1.63e-42	0.740214	1	7	2616	4893	33
CLEC2B	1.61e-57	0.643792	0.583	0.036	3.11e-53	0.77476	1	7	2616	6435	48
CRIP1	6.68e-59	0.720029	0.602	0.044	1.29e-54	0.780855	1	7	2616	7335	69
ZNF750	5.2e-213	0.326476	0.331	0.041	1.01e-208	0.646005	1	0	2616	3340	379
EPHA2	3.4e-25	0.328856	0.347	0.036	6.59e-21	0.655617	1	7	2616	3067	60
WNT4	3.85e-32	0.40663	0.387	0.022	7.45e-28	0.682919	1	7	2616	2939	21
MFSD2A	6.21e-35	0.419294	0.437	0.044	1.2e-30	0.697512	1	7	2616	3813	28
WDR47	3.35e-21	0.28979	0.326	0.047	6.49e-17	0.639027	1	7	2616	2544	43
S100A4	4.89e-19	0.323961	0.303	0.047	9.48e-15	0.628481	1	7	2616	2473	47
IL20RB	4.48e-22	0.278548	0.301	0.025	8.67e-18	0.637849	1	7	2616	2183	19
NSG1	4.59e-30	0.369552	0.406	0.047	8.88e-26	0.678853	1	7	2616	3565	44
TGFBI	9.69e-24	0.341852	0.302	0.015	1.88e-19	0.643988	1	7	2616	2273	22
TGFBI	2.91e-93	0.306279	0.302	0.044	5.63e-89	0.629685	1	4	2616	2273	115
RGS14	2.28e-25	0.313108	0.355	0.044	4.41e-21	0.656623	1	7	2616	2471	42
FOXQ1	2.21e-28	0.355402	0.338	0.011	4.28e-24	0.663894	1	7	2616	2415	13
TAP1	3.92e-34	0.38729	0.43	0.044	7.59e-30	0.693318	1	7	2616	3093	59
PIM1	2.74e-23	0.305985	0.328	0.036	5.31e-19	0.646368	1	7	2616	2258	39
ZNF703	4.78e-22	0.292859	0.308	0.033	9.26e-18	0.639249	1	7	2616	2272	34
CCDC3	9.71e-22	0.300573	0.326	0.047	1.88e-17	0.641011	1	7	2616	2180	58
MAP3K8	1.05e-22	0.320788	0.333	0.044	2.02e-18	0.645427	1	7	2616	3022	74
LSP1	1.06e-26	0.353625	0.349	0.029	2.05e-22	0.660869	1	7	2616	2350	30
FOSL1	9.94e-38	0.496421	0.448	0.029	1.93e-33	0.707963	1	7	2616	5446	58
TNFRSF19	9.94e-32	0.372876	0.383	0.022	1.92e-27	0.680506	1	7	2616	2884	21
POSTN	9.6e-22	0.410672	0.301	0.029	1.86e-17	0.637861	1	7	2616	3522	24
POSTN	1.08e-91	0.382127	0.301	0.047	2.08e-87	0.628962	1	4	2616	3522	226
EGLN3	7.32e-23	0.303975	0.302	0.022	1.42e-18	0.640853	1	7	2616	2545	32
HSPA2	9.56e-31	0.402928	0.382	0.029	1.85e-26	0.678351	1	7	2616	3575	37
IFI27	2.36e-33	0.56509	0.43	0.044	4.57e-29	0.693785	1	7	2616	5826	43
MT1G	4.65e-36	0.491122	0.416	0.018	9.01e-32	0.698935	1	7	2616	3772	15
MMP28	2.82e-33	0.395055	0.435	0.047	5.47e-29	0.692197	1	7	2616	3171	25
KLK11	4.6e-29	0.399815	0.372	0.033	8.9e-25	0.671934	1	7	2616	4234	23
BMP2	6.1e-25	0.342548	0.329	0.025	1.18e-20	0.652194	1	7	2616	2774	15
CCN1	7.99e-124	0.418828	0.362	0.047	1.55e-119	0.660129	1	4	2616	3834	205
EPHA2	6.8e-53	0.623239	0.554	0.036	1.32e-48	0.762076	2	7	2230	2919	60
ABCA12	3.4e-50	0.78892	0.533	0.036	6.59e-46	0.754239	2	7	2230	5614	30
C3orf52	2.39e-51	0.740102	0.517	0.011	4.64e-47	0.754967	2	7	2230	4008	8
RNF144B	2.25e-66	1.06125	0.638	0.044	4.36e-62	0.804485	2	7	2230	16110	89
MPP7	1.09e-46	0.579388	0.501	0.025	2.1e-42	0.739949	2	7	2230	2693	16
FOSL1	1.89e-49	0.616514	0.532	0.029	3.66e-45	0.751079	2	7	2230	3248	58
SOX5	9.72e-53	1.02579	0.526	0.011	1.88e-48	0.760125	2	7	2230	10878	16
PLA2G4E	6.49e-48	0.620533	0.519	0.029	1.26e-43	0.745749	2	7	2230	3230	34
LINC00511	9.44e-53	0.831937	0.54	0.029	1.83e-48	0.761632	2	7	2230	5942	22
GRHL3	0	0.520972	0.438	0.014	0	0.713303	2	0	2230	2289	88
GRHL3	1.39e-38	0.512187	0.438	0.022	2.7e-34	0.709968	2	7	2230	2289	23
GRHL3	2.96e-145	0.496387	0.438	0.039	5.72e-141	0.703532	2	5	2230	2289	193
NECTIN4	0	0.427885	0.404	0.018	0	0.693981	2	0	2230	1657	139
GRHL1	1.12e-280	0.439903	0.401	0.042	2.18e-276	0.682944	2	0	2230	1919	232
PTGS1	0	0.407733	0.374	0.012	0	0.681654	2	0	2230	1535	77
PTGS1	4.19e-30	0.393903	0.374	0.025	8.12e-26	0.675759	2	7	2230	1535	22
PTGS1	2.36e-115	0.383592	0.374	0.036	4.57e-111	0.671324	2	5	2230	1535	206
B4GALNT3	1.64e-179	0.365819	0.314	0.049	3.18e-175	0.636025	2	0	2230	1646	286
B4GALNT3	6.01e-24	0.393917	0.314	0.022	1.16e-19	0.647554	2	7	2230	1646	22
XYLT1	2.07e-261	0.477133	0.374	0.039	4.01e-257	0.67156	2	0	2230	2332	196
ZNF750	3.83e-288	0.423996	0.411	0.041	7.42e-284	0.686774	2	0	2230	1990	379
NOTCH3	1.55e-290	0.405887	0.39	0.03	3e-286	0.681113	2	0	2230	1600	228
SULT2B1	0	0.559365	0.466	0.014	0	0.727227	2	0	2230	2693	132
SULT2B1	1.18e-163	0.538816	0.466	0.031	2.29e-159	0.71995	2	5	2230	2693	193
KAZN	8.92e-32	0.431885	0.415	0.047	1.73e-27	0.6868	2	7	2230	1914	73
MFSD2A	1.39e-34	0.453779	0.435	0.044	2.68e-30	0.698009	2	7	2230	2040	28
WDR47	4.05e-32	0.446169	0.421	0.047	7.84e-28	0.688893	2	7	2230	2030	43
ARHGEF4	2.35e-30	0.45198	0.4	0.047	4.55e-26	0.680974	2	7	2230	1988	37
LYPD6B	5.94e-35	0.519228	0.404	0.018	1.15e-30	0.695243	2	7	2230	2418	13
EPHA4	1.28e-24	0.373458	0.311	0.015	2.48e-20	0.648934	2	7	2230	1549	30
PHLDB2	1.54e-22	0.428938	0.31	0.025	2.98e-18	0.642365	2	7	2230	2712	29
IL20RB	6.1e-34	0.439674	0.407	0.025	1.18e-29	0.692086	2	7	2230	1761	19
FGFR3	7.61e-33	0.42711	0.422	0.044	1.47e-28	0.690911	2	7	2230	2014	33
SH3BP2	7.35e-30	0.383474	0.352	0.011	1.42e-25	0.67151	2	7	2230	1318	13
PPP2R2C	5.28e-27	0.354979	0.338	0.018	1.02e-22	0.660469	2	7	2230	1314	6
SLC10A6	2.55e-37	0.545639	0.419	0.015	4.94e-33	0.704169	2	7	2230	2580	8
TSPAN5	3.55e-28	0.462205	0.356	0.025	6.87e-24	0.667706	2	7	2230	2151	18
FAM241A	3.56e-28	0.426153	0.383	0.047	6.9e-24	0.671594	2	7	2230	1992	68
TMEM131L	1.88e-24	0.430364	0.328	0.029	3.63e-20	0.651638	2	7	2230	2009	54
ANKRD33B	1.05e-30	0.4845	0.358	0.007	2.03e-26	0.67565	2	7	2230	2149	16
ELOVL7	1.36e-24	0.44424	0.323	0.025	2.63e-20	0.651185	2	7	2230	2342	24
SLC22A23	1.24e-20	0.316734	0.309	0.04	2.4e-16	0.635358	2	7	2230	1256	50
DSE	2.67e-28	0.393037	0.371	0.033	5.16e-24	0.66999	2	7	2230	1688	44
NHSL1	1.04e-43	0.747509	0.497	0.04	2.02e-39	0.732941	2	7	2230	5103	103
STX11	1.15e-21	0.30873	0.307	0.033	2.22e-17	0.638498	2	7	2230	1208	47
UST	6.8e-29	0.505892	0.362	0.025	1.32e-24	0.671111	2	7	2230	2475	32
CYP3A5	3.49e-44	0.659693	0.465	0.007	6.77e-40	0.729578	2	7	2230	3441	10
AC083837.1	1.45e-24	0.599645	0.34	0.044	2.81e-20	0.654213	2	7	2230	4955	45
GSDMC	1.4e-46	0.605235	0.496	0.022	2.71e-42	0.739343	2	7	2230	2831	26
EPPK1	2.41e-34	0.475781	0.404	0.022	4.66e-30	0.692939	2	7	2230	2208	20
PRSS3	1.04e-27	0.408918	0.356	0.025	2e-23	0.666069	2	7	2230	2043	11
UGCG	4.15e-25	0.341952	0.358	0.047	8.03e-21	0.657523	2	7	2230	1395	93
FAM102A	1.85e-25	0.363792	0.36	0.044	3.59e-21	0.659326	2	7	2230	1479	45
CAMK1D	4.72e-44	0.654774	0.493	0.036	9.14e-40	0.733038	2	7	2230	3526	44
MAP3K8	2.21e-36	0.510815	0.447	0.044	4.28e-32	0.705206	2	7	2230	2525	74
MCU	5.41e-21	0.355245	0.301	0.033	1.05e-16	0.635583	2	7	2230	1504	38
ITPRIP	3.05e-33	0.438917	0.398	0.022	5.9e-29	0.688826	2	7	2230	1760	24
DLG2	5.02e-26	0.468011	0.356	0.04	9.73e-22	0.661216	2	7	2230	2447	71
POU2F3	2.81e-29	0.409267	0.387	0.04	5.45e-25	0.675419	2	7	2230	1712	46
CLEC2A	1.67e-27	0.422655	0.323	0.004	3.23e-23	0.659945	2	7	2230	1820	5
CLEC2A	4.01e-88	0.393125	0.323	0.027	7.77e-84	0.649146	2	6	2230	1820	62
SLC38A1	2.96e-34	0.453041	0.425	0.04	5.73e-30	0.695574	2	7	2230	1992	52
TMTC2	1.84e-26	0.477516	0.363	0.044	3.57e-22	0.663722	2	7	2230	2480	64
LINC01619	9.29e-26	0.441667	0.331	0.022	1.8e-21	0.656255	2	7	2230	2029	31
TNFRSF19	9.43e-28	0.369423	0.351	0.022	1.83e-23	0.664929	2	7	2230	1532	21
EGLN3	2.72e-29	0.397938	0.361	0.022	5.27e-25	0.671472	2	7	2230	1691	32
GCH1	1.81e-30	0.441299	0.388	0.033	3.51e-26	0.679468	2	7	2230	1911	31
SUSD6	6.99e-21	0.318028	0.316	0.044	1.35e-16	0.637331	2	7	2230	1246	68
RPS6KA5	6.25e-30	0.482026	0.387	0.04	1.21e-25	0.678095	2	7	2230	2228	64
IFI27	2.95e-26	0.568963	0.366	0.044	5.72e-22	0.663658	2	7	2230	5368	43
PLA2G4F	3.34e-22	0.293686	0.305	0.025	6.46e-18	0.639639	2	7	2230	1105	36
SLCO3A1	1.01e-31	0.556341	0.409	0.047	1.97e-27	0.686895	2	7	2230	3139	66
ABCA5	1.61e-23	0.339367	0.309	0.022	3.11e-19	0.645013	2	7	2230	1225	27
DSC1	5.64e-31	0.565981	0.383	0.025	1.09e-26	0.680601	2	7	2230	3871	26
GNA15	3.8e-21	0.317702	0.309	0.04	7.36e-17	0.637309	2	7	2230	1508	20
RFX2	1.35e-28	0.491162	0.376	0.04	2.61e-24	0.672325	2	7	2230	2433	76
MIR222HG	1.14e-32	0.562883	0.417	0.047	2.21e-28	0.690862	2	7	2230	3269	66
POF1B	8.17e-34	0.573314	0.392	0.015	1.58e-29	0.690295	2	7	2230	3695	18
NECTIN4	4.13e-253	0.338405	0.325	0.018	8e-249	0.654232	3	0	2205	1123	139
CLDN4	1.83e-232	0.435428	0.364	0.044	3.55e-228	0.661927	3	0	2205	2478	410
KCNK7	6.36e-234	0.325993	0.307	0.018	1.23e-229	0.645003	3	0	2205	1298	126
KCNK7	1.23e-24	0.33254	0.307	0.011	2.39e-20	0.647974	3	7	2205	1298	13
KCNK7	3.76e-85	0.307463	0.307	0.036	7.28e-81	0.636901	3	5	2205	1298	232
ZNF750	0	0.528985	0.493	0.041	0	0.729099	3	0	2205	2325	379
NOTCH3	2.23e-217	0.331292	0.32	0.03	4.31e-213	0.645638	3	0	2205	1131	228
EPHA2	2.39e-35	0.464435	0.434	0.036	4.63e-31	0.700089	3	7	2205	1882	60
MFSD2A	2.48e-29	0.419601	0.392	0.044	4.81e-25	0.676566	3	7	2205	1782	28
FGFR3	2.7e-39	0.506807	0.47	0.044	5.23e-35	0.716279	3	7	2205	2217	33
NSG1	3.65e-30	0.391988	0.408	0.047	7.08e-26	0.680753	3	7	2205	1792	44
RGS14	2.33e-21	0.297805	0.319	0.044	4.52e-17	0.639199	3	7	2205	1302	42
RNF144B	3.57e-30	0.526587	0.401	0.044	6.92e-26	0.680943	3	7	2205	3182	89
TAP1	5.51e-26	0.351616	0.364	0.044	1.07e-21	0.661455	3	7	2205	1466	59
MAP3K8	9.95e-21	0.318436	0.314	0.044	1.93e-16	0.636619	3	7	2205	1343	74
ITPRIP	3.08e-26	0.367223	0.337	0.022	5.96e-22	0.658334	3	7	2205	1312	24
FOSL1	5.4e-31	0.453818	0.395	0.029	1.05e-26	0.682113	3	7	2205	2249	58
CLEC2B	6.99e-43	0.575288	0.492	0.036	1.35e-38	0.729278	3	7	2205	2861	48
TNFRSF19	4.47e-27	0.366665	0.345	0.022	8.65e-23	0.662105	3	7	2205	1345	21
EGLN3	1.13e-23	0.333797	0.311	0.022	2.19e-19	0.645706	3	7	2205	1330	32
IFI27	4.32e-32	0.609309	0.418	0.044	8.36e-28	0.689376	3	7	2205	4978	43
MMP28	1.49e-21	0.301673	0.335	0.047	2.88e-17	0.642252	3	7	2205	1440	25
DSC1	2.31e-28	0.476248	0.361	0.025	4.46e-24	0.669216	3	7	2205	2031	26
CASP14	5.59e-21	0.313589	0.321	0.04	1.08e-16	0.63858	3	7	2205	1396	67
KLK11	8.46e-28	0.391326	0.363	0.033	1.64e-23	0.667353	3	7	2205	1649	23
ADGRL3	0	0.594691	0.309	0.007	0	0.651754	4	0	1191	3387	63
ADGRL3	2.95e-236	0.58487	0.309	0.011	5.71e-232	0.649708	4	2	1191	3387	189
ADGRL3	2.84e-241	0.588617	0.309	0.011	5.5e-237	0.649954	4	1	1191	3387	88
ADGRL3	1.28e-79	0.551617	0.309	0.027	2.48e-75	0.642143	4	3	1191	3387	200
TRPS1	2.08e-286	0.634547	0.364	0.029	4.04e-282	0.671467	4	0	1191	3606	255
TRPS1	6.07e-259	0.640069	0.364	0.023	1.17e-254	0.673411	4	1	1191	3606	179
BNC2	8.01e-193	0.533917	0.31	0.04	1.55e-188	0.639309	4	0	1191	2827	334
BNC2	1.04e-175	0.534066	0.31	0.034	2.02e-171	0.640899	4	2	1191	2827	217
TUSC3	2.73e-168	0.341819	0.32	0.04	5.29e-164	0.641915	4	2	1191	953	271
CDH13	1.34e-177	0.500529	0.317	0.035	2.59e-173	0.643181	4	2	1191	2675	295
COL18A1	2.02e-179	0.419692	0.353	0.049	3.91e-175	0.65502	4	2	1191	1155	318
IFI27	3.75e-21	0.457818	0.328	0.044	7.27e-17	0.643383	4	5	1191	1967	43
CHI3L1	0	0.986566	0.615	0.019	0	0.801719	5	0	275	3288	172
CHI3L1	3.58e-255	0.958605	0.615	0.045	6.93e-251	0.794327	5	2	275	3288	283
CHI3L1	0	0.983671	0.615	0.019	0	0.801179	5	1	275	3288	183
CHI3L1	2.19e-148	0.968193	0.615	0.032	4.23e-144	0.797203	5	3	275	3288	105
HSD11B1	0	0.834734	0.575	0.004	0	0.785821	5	0	275	1620	56
HSD11B1	0	0.823153	0.575	0.014	0	0.782557	5	2	275	1620	81
HSD11B1	0	0.838225	0.575	0.002	0	0.78676	5	1	275	1620	10
HSD11B1	3.49e-169	0.83434	0.575	0.005	6.76e-165	0.7857	5	3	275	1620	10
HSD11B1	3.7e-117	0.780612	0.575	0.044	7.17e-113	0.770764	5	4	275	1620	166
PPARG	0	0.803662	0.564	0.004	0	0.780314	5	0	275	1838	31
PPARG	0	0.800576	0.564	0.007	0	0.779324	5	2	275	1838	34
PPARG	0	0.805253	0.564	0.003	0	0.780837	5	1	275	1838	18
PPARG	8.43e-167	0.804408	0.564	0.004	1.63e-162	0.780534	5	3	275	1838	8
SEPTIN11	2.27e-263	0.711056	0.582	0.042	4.39e-259	0.775957	5	0	275	1168	288
SEPTIN11	0	0.731704	0.582	0.023	0	0.782808	5	2	275	1168	124
SEPTIN11	9.6e-218	0.704511	0.582	0.049	1.86e-213	0.773679	5	1	275	1168	259
GLDC	0	0.855712	0.629	0.003	0	0.81364	5	0	275	1491	16
GLDC	0	0.853923	0.629	0.005	0	0.813149	5	2	275	1491	21
GLDC	0	0.857262	0.629	0.002	0	0.814076	5	1	275	1491	8
GLDC	7.89e-182	0.848862	0.629	0.009	1.53e-177	0.811726	5	3	275	1491	15
SAA1	0	1.13634	0.68	0.016	0	0.836253	5	0	275	5414	123
SAA1	0	1.14103	0.68	0.011	0	0.83724	5	2	275	5414	88
SAA1	0	1.11815	0.68	0.033	0	0.832469	5	1	275	5414	189
SAA1	2.51e-177	1.1246	0.68	0.028	4.86e-173	0.833766	5	3	275	5414	56
DHCR7	0	0.771676	0.524	0.012	0	0.757852	5	0	275	1598	78
DHCR7	1.7e-238	0.751638	0.524	0.03	3.29e-234	0.751618	5	2	275	1598	170
DHCR7	0	0.769122	0.524	0.014	0	0.757054	5	1	275	1598	80
DHCR7	7.84e-135	0.765785	0.524	0.017	1.52e-130	0.756019	5	3	275	1598	26
CLMP	0	1.00388	0.629	0.003	0	0.813688	5	0	275	2984	25
CLMP	0	1.00385	0.629	0.003	0	0.81368	5	2	275	2984	13
CLMP	0	1.00444	0.629	0.002	0	0.813845	5	1	275	2984	11
CLMP	1.13e-187	1.00106	0.629	0.005	2.19e-183	0.81297	5	3	275	2984	9
CLSTN3	3.71e-267	0.725662	0.585	0.042	7.18e-263	0.778661	5	0	275	1209	385
CLSTN3	1.37e-242	0.725539	0.585	0.041	2.66e-238	0.778609	5	2	275	1209	201
CLSTN3	1.74e-297	0.741391	0.585	0.028	3.38e-293	0.783566	5	1	275	1209	184
MGST1	0	1.62089	0.898	0.033	0	0.946175	5	0	275	11797	298
MGST1	0	1.61601	0.898	0.035	0	0.945829	5	2	275	11797	297
MGST1	0	1.63033	0.898	0.024	0	0.946795	5	1	275	11797	196
MGST1	8.01e-256	1.62492	0.898	0.032	1.55e-251	0.946593	5	3	275	11797	60
KRT79	0	1.11628	0.509	0.006	0	0.752785	5	0	275	6110	42
KRT79	0	1.11462	0.509	0.007	0	0.752329	5	2	275	6110	39
KRT79	0	1.11958	0.509	0.004	0	0.75349	5	1	275	6110	17
KRT79	5.24e-141	1.11346	0.509	0.01	1.01e-136	0.75183	5	3	275	6110	14
KRT79	4.37e-127	1.09836	0.509	0.015	8.47e-123	0.749384	5	4	275	6110	155
SCARB1	4.79e-297	0.622792	0.542	0.028	9.28e-293	0.761085	5	0	275	729	215
SCARB1	3.42e-221	0.609297	0.542	0.038	6.63e-217	0.756466	5	2	275	729	212
SCARB1	2.07e-246	0.617321	0.542	0.032	4.01e-242	0.7592	5	1	275	729	192
SCARB1	5.19e-112	0.602781	0.542	0.043	1.01e-107	0.754349	5	3	275	729	90
ACSBG1	0	1.39292	0.822	0.024	0	0.906908	5	0	275	7109	236
ACSBG1	0	1.36845	0.822	0.046	0	0.903156	5	2	275	7109	264
ACSBG1	0	1.39348	0.822	0.025	0	0.907038	5	1	275	7109	136
ACSBG1	4.55e-218	1.37663	0.822	0.038	8.81e-214	0.904361	5	3	275	7109	87
ALOX15B	2.41e-283	1.06661	0.596	0.042	4.67e-279	0.787066	5	0	275	5069	309
ALOX15B	1.92e-129	1.06129	0.596	0.048	3.73e-125	0.7856	5	3	275	5069	91
CIDEA	0	0.847641	0.545	0.008	0	0.769886	5	0	275	1888	78
CIDEA	1.51e-294	0.834576	0.545	0.022	2.92e-290	0.765849	5	2	275	1888	122
CIDEA	0	0.855636	0.545	0.002	0	0.772035	5	1	275	1888	13
CIDEA	7.95e-155	0.849104	0.545	0.008	1.54e-150	0.770167	5	3	275	1888	11
CIDEA	2.33e-107	0.802878	0.545	0.047	4.52e-103	0.756866	5	4	275	1888	153
ACAA2	0	0.942757	0.698	0.043	0	0.836983	5	0	275	2288	372
ACAA2	5.54e-307	0.940704	0.698	0.047	1.07e-302	0.836554	5	2	275	2288	259
ACAA2	0	0.969078	0.698	0.019	0	0.843899	5	1	275	2288	135
ACAA2	4.13e-191	0.966842	0.698	0.02	8e-187	0.843255	5	3	275	2288	38
CYP4F8	0	1.24971	0.633	0.003	0	0.815675	5	0	275	4056	22
CYP4F8	0	1.25037	0.633	0.002	0	0.815802	5	2	275	4056	9
CYP4F8	0	1.24958	0.633	0.003	0	0.815698	5	1	275	4056	21
CYP4F8	2e-189	1.24751	0.633	0.005	3.87e-185	0.815232	5	3	275	4056	6
APOC1	0	1.29251	0.735	0.048	0	0.856433	5	2	275	8479	254
APOC1	0	1.32129	0.735	0.022	0	0.862422	5	1	275	8479	152
APOC1	3.35e-189	1.30681	0.735	0.034	6.49e-185	0.859452	5	3	275	8479	69
TMEM97	2.99e-151	0.898774	0.658	0.044	5.8e-147	0.816447	5	3	275	2203	104
TINAGL1	1.69e-229	0.456588	0.364	0.013	3.28e-225	0.6763	5	0	275	479	97
TINAGL1	4.71e-245	0.463987	0.364	0.006	9.12e-241	0.679183	5	2	275	479	41
TINAGL1	3.35e-99	0.42185	0.364	0.044	6.49e-95	0.662884	5	1	275	479	245
TINAGL1	9.96e-72	0.439261	0.364	0.029	1.93e-67	0.66962	5	3	275	479	57
SLC44A3	1.32e-215	0.348659	0.345	0.013	2.56e-211	0.666735	5	0	275	307	150
SLC44A3	6.47e-159	0.343219	0.345	0.018	1.25e-154	0.664237	5	2	275	307	86
SLC44A3	5.56e-228	0.354785	0.345	0.007	1.08e-223	0.66943	5	1	275	307	49
SLC44A3	8.19e-81	0.344803	0.345	0.014	1.59e-76	0.665602	5	3	275	307	31
SLC44A3	1.83e-54	0.318098	0.345	0.039	3.54e-50	0.653478	5	4	275	307	82
TLCD4	0	0.641217	0.447	0.008	0	0.720649	5	0	275	1047	57
TLCD4	0	0.645831	0.447	0.004	0	0.722177	5	2	275	1047	20
TLCD4	0	0.643521	0.447	0.006	0	0.721316	5	1	275	1047	40
TLCD4	2.54e-120	0.640426	0.447	0.01	4.91e-116	0.72019	5	3	275	1047	18
TLCD4	4.76e-89	0.613981	0.447	0.034	9.21e-85	0.710891	5	4	275	1047	72
HAO2	0	0.632356	0.36	0.002	0	0.679141	5	0	275	1474	17
HAO2	2.12e-294	0.634165	0.36	0.001	4.1e-290	0.679599	5	2	275	1474	4
HAO2	0	0.635369	0.36	0	0	0.68	5	1	275	1474	1
HAO2	1.51e-98	0.629824	0.36	0.006	2.92e-94	0.67799	5	3	275	1474	8
HAO2	1.05e-95	0.631177	0.36	0.004	2.03e-91	0.678481	5	4	275	1474	5
NPL	1.35e-121	0.390103	0.407	0.048	2.62e-117	0.682265	5	0	275	438	402
ST3GAL5	2.77e-211	0.393181	0.338	0.012	5.37e-207	0.663498	5	0	275	405	94
ST3GAL5	4.92e-191	0.394152	0.338	0.011	9.53e-187	0.664053	5	2	275	405	56
ST3GAL5	1.22e-235	0.400992	0.338	0.005	2.35e-231	0.666702	5	1	275	405	31
ST3GAL5	8.03e-88	0.39829	0.338	0.008	1.56e-83	0.665566	5	3	275	405	20
DHRS9	0	0.517991	0.476	0.002	0	0.737443	5	0	275	549	11
DHRS9	0	0.519198	0.476	0.001	0	0.737918	5	2	275	549	2
DHRS9	0	0.516503	0.476	0.003	0	0.736877	5	1	275	549	16
DHRS9	2.56e-136	0.51466	0.476	0.005	4.97e-132	0.736127	5	3	275	549	10
DHRS9	2.09e-88	0.46666	0.476	0.039	4.04e-84	0.718341	5	4	275	549	157
PECR	2.45e-262	0.64447	0.433	0.018	4.74e-258	0.710013	5	0	275	1143	139
PECR	2.35e-293	0.655656	0.433	0.008	4.55e-289	0.713704	5	2	275	1143	38
PECR	1.86e-176	0.63113	0.433	0.031	3.6e-172	0.705397	5	1	275	1143	160
PECR	1.67e-93	0.632972	0.433	0.029	3.23e-89	0.706101	5	3	275	1143	49
PECR	1.82e-96	0.640289	0.433	0.022	3.53e-92	0.708557	5	4	275	1143	55
CYP27A1	2.66e-228	0.363183	0.327	0.009	5.16e-224	0.659411	5	0	275	433	87
CYP27A1	1.52e-194	0.363299	0.327	0.009	2.95e-190	0.659469	5	2	275	433	66
CYP27A1	2.7e-156	0.355535	0.327	0.016	5.23e-152	0.65618	5	1	275	433	101
CYP27A1	6.06e-78	0.359771	0.327	0.013	1.17e-73	0.657844	5	3	275	433	25
SH3BP5	4.58e-160	0.299518	0.305	0.016	8.87e-156	0.645188	5	0	275	315	159
SH3BP5	5.81e-100	0.286361	0.305	0.028	1.12e-95	0.639277	5	2	275	315	138
SH3BP5	2.04e-149	0.300307	0.305	0.014	3.95e-145	0.645751	5	1	275	315	87
SH3BP5	3.22e-61	0.293276	0.305	0.021	6.23e-57	0.642392	5	3	275	315	38
ZNF385D	8.71e-251	0.845788	0.302	0.005	1.69e-246	0.649077	5	0	275	9713	34
ZNF385D	9.95e-191	0.843892	0.302	0.007	1.93e-186	0.648305	5	2	275	9713	28
ZNF385D	5.48e-238	0.848818	0.302	0.002	1.06e-233	0.650107	5	1	275	9713	14
ZNF385D	2.21e-78	0.84373	0.302	0.007	4.28e-74	0.648199	5	3	275	9713	11
ZNF385D	5.15e-62	0.825052	0.302	0.018	9.96e-58	0.643526	5	4	275	9713	59
ACOX2	0	0.539372	0.458	0.001	0	0.728536	5	0	275	636	8
ACOX2	0	0.538593	0.458	0.002	0	0.728224	5	2	275	636	9
ACOX2	0	0.540077	0.458	0.001	0	0.72879	5	1	275	636	4
ACOX2	4.47e-137	0.540053	0.458	0.001	8.65e-133	0.728781	5	3	275	636	1
ACOX2	2.36e-111	0.524495	0.458	0.014	4.57e-107	0.72294	5	4	275	636	40
TF	5.65e-166	0.554165	0.385	0.029	1.09e-161	0.681456	5	0	275	1140	220
TF	4.52e-225	0.571815	0.385	0.012	8.76e-221	0.688186	5	2	275	1140	54
TF	3.2e-182	0.563515	0.385	0.02	6.2e-178	0.684889	5	1	275	1140	132
TF	3.53e-94	0.568189	0.385	0.014	6.84e-90	0.686961	5	3	275	1140	33
TF	6.56e-69	0.545869	0.385	0.037	1.27e-64	0.678212	5	4	275	1140	70
PPM1K	3.1e-152	0.365031	0.302	0.017	6e-148	0.643255	5	0	275	442	133
PPM1K	4.84e-152	0.369744	0.302	0.013	9.37e-148	0.645092	5	2	275	442	63
PPM1K	5.96e-105	0.356667	0.302	0.026	1.15e-100	0.639372	5	1	275	442	144
PPM1K	4.24e-49	0.346284	0.302	0.035	8.21e-45	0.635186	5	3	275	442	73
TMEM161B-AS1	2.64e-72	0.286567	0.302	0.044	5.11e-68	0.630353	5	0	275	287	373
TMEM161B-AS1	4.11e-72	0.288781	0.302	0.041	7.95e-68	0.63149	5	1	275	287	257
FOXC1	5.86e-308	0.480444	0.444	0.013	1.14e-303	0.716149	5	0	275	521	118
FOXC1	7.9e-258	0.479652	0.444	0.013	1.53e-253	0.715812	5	2	275	521	84
FOXC1	2.01e-223	0.471352	0.444	0.02	3.89e-219	0.712701	5	1	275	521	157
FOXC1	4.08e-112	0.480201	0.444	0.014	7.89e-108	0.7159	5	3	275	521	29
NEDD9	1.19e-100	0.330116	0.313	0.033	2.3e-96	0.641287	5	0	275	368	307
NEDD9	6.13e-161	0.351052	0.313	0.013	1.19e-156	0.650423	5	2	275	368	75
ADTRP	3.03e-272	0.649621	0.484	0.023	5.86e-268	0.733444	5	0	275	1004	235
ADTRP	3.33e-264	0.655606	0.484	0.019	6.45e-260	0.735296	5	1	275	1004	107
ADTRP	2.87e-98	0.629043	0.484	0.039	5.56e-94	0.726968	5	3	275	1004	89
MOCS1	1.56e-285	0.376264	0.305	0.002	3.03e-281	0.651606	5	0	275	401	13
MOCS1	4.5e-238	0.37698	0.305	0.002	8.72e-234	0.651898	5	2	275	401	7
MOCS1	5.69e-253	0.377946	0.305	0.001	1.1e-248	0.652281	5	1	275	401	5
MOCS1	2.26e-86	0.376592	0.305	0.002	4.37e-82	0.651693	5	3	275	401	7
MOCS1	6.29e-51	0.343914	0.305	0.031	1.22e-46	0.638348	5	4	275	401	65
ME1	2.41e-235	0.617756	0.393	0.016	4.66e-231	0.690231	5	0	275	1272	139
ME1	2.61e-281	0.629326	0.393	0.006	5.05e-277	0.694276	5	1	275	1272	32
ME1	7.55e-99	0.622004	0.393	0.013	1.46e-94	0.691644	5	3	275	1272	22
AGPAT4	9.63e-235	0.380025	0.313	0.007	1.87e-230	0.653199	5	0	275	393	43
AGPAT4	5.29e-187	0.378762	0.313	0.008	1.03e-182	0.652598	5	2	275	393	46
AGPAT4	4.97e-186	0.377904	0.313	0.009	9.63e-182	0.652283	5	1	275	393	56
AGPAT4	1.34e-53	0.35211	0.313	0.033	2.59e-49	0.641468	5	3	275	393	57
ERV3-1	2.57e-235	0.502557	0.364	0.013	4.97e-231	0.676954	5	0	275	799	106
ERV3-1	1.22e-133	0.484019	0.364	0.029	2.36e-129	0.670136	5	2	275	799	137
ERV3-1	6.38e-192	0.4999	0.364	0.015	1.23e-187	0.67599	5	1	275	799	83
ERV3-1	1.73e-79	0.49265	0.364	0.021	3.36e-75	0.673316	5	3	275	799	49
HILPDA	1.11e-159	0.531835	0.455	0.045	2.15e-155	0.709314	5	0	275	764	381
HILPDA	2.85e-165	0.53804	0.455	0.038	5.52e-161	0.712009	5	2	275	764	243
HILPDA	9.61e-90	0.540515	0.455	0.039	1.86e-85	0.712397	5	3	275	764	72
AC055854.1	0	0.691539	0.458	0.002	0	0.728332	5	0	275	1337	19
AC055854.1	3.3e-297	0.682663	0.458	0.01	6.38e-293	0.725329	5	2	275	1337	47
AC055854.1	0	0.691008	0.458	0.003	0	0.728115	5	1	275	1337	16
AC055854.1	8.59e-131	0.689116	0.458	0.005	1.66e-126	0.727394	5	3	275	1337	8
DUSP4	3.52e-235	0.444911	0.375	0.014	6.81e-231	0.681101	5	0	275	503	116
DUSP4	5.12e-204	0.445896	0.375	0.013	9.92e-200	0.681361	5	2	275	503	67
DUSP4	3.65e-251	0.453215	0.375	0.007	7.06e-247	0.684165	5	1	275	503	41
DUSP4	5.31e-99	0.451999	0.375	0.008	1.03e-94	0.683749	5	3	275	503	18
DUSP4	3.48e-72	0.427066	0.375	0.028	6.73e-68	0.674654	5	4	275	503	68
TRPS1	3.1e-157	0.521298	0.375	0.029	5.99e-153	0.675526	5	0	275	933	255
TRPS1	4.95e-161	0.526821	0.375	0.023	9.59e-157	0.677659	5	1	275	933	179
GADD45G	7.33e-192	0.524619	0.469	0.038	1.42e-187	0.718877	5	0	275	626	373
GADD45G	2.78e-211	0.536342	0.469	0.027	5.39e-207	0.723191	5	1	275	626	205
GADD45G	1.76e-125	0.555241	0.469	0.01	3.41e-121	0.730134	5	3	275	626	28
FBP1	0	0.538515	0.375	0.006	0	0.684967	5	0	275	916	45
FBP1	7.56e-307	0.543677	0.375	0.001	1.46e-302	0.686818	5	2	275	916	4
FBP1	4.76e-308	0.543496	0.375	0.002	9.22e-304	0.686694	5	1	275	916	8
FBP1	1.86e-110	0.544241	0.375	0.001	3.6e-106	0.686974	5	3	275	916	2
FBP1	1.94e-95	0.537497	0.375	0.008	3.76e-91	0.684429	5	4	275	916	16
ACSL5	0	0.430688	0.385	0.003	0	0.691128	5	0	275	437	22
ACSL5	0	0.432898	0.385	0.002	0	0.692015	5	2	275	437	8
ACSL5	9.73e-300	0.431403	0.385	0.003	1.88e-295	0.691377	5	1	275	437	14
ACSL5	2.29e-107	0.429873	0.385	0.005	4.44e-103	0.690701	5	3	275	437	6
ACSL5	2.05e-76	0.404154	0.385	0.026	3.98e-72	0.680403	5	4	275	437	66
PNLIPRP3	0	0.516223	0.378	0.004	0	0.687465	5	0	275	716	31
PNLIPRP3	4.27e-255	0.513335	0.378	0.007	8.28e-251	0.686385	5	2	275	716	42
PNLIPRP3	2.42e-282	0.515062	0.378	0.004	4.69e-278	0.687225	5	1	275	716	42
PNLIPRP3	3.71e-110	0.518557	0.378	0.002	7.18e-106	0.688372	5	3	275	716	2
SAA2	9.97e-306	0.483719	0.342	0.004	1.93e-301	0.669223	5	0	275	1409	26
SAA2	1.38e-242	0.48273	0.342	0.004	2.67e-238	0.66894	5	2	275	1409	24
SAA2	4.34e-256	0.484133	0.342	0.004	8.4e-252	0.669336	5	1	275	1409	16
SAA2	4.73e-83	0.472943	0.342	0.012	9.16e-79	0.665202	5	3	275	1409	17
SAA2	2.33e-70	0.463268	0.342	0.02	4.5e-66	0.661591	5	4	275	1409	84
NR1H3	2.99e-167	0.398893	0.429	0.036	5.8e-163	0.698217	5	0	275	388	264
NR1H3	2.23e-209	0.414292	0.429	0.02	4.31e-205	0.70519	5	2	275	388	94
NR1H3	1.01e-134	0.392053	0.429	0.043	1.96e-130	0.695082	5	1	275	388	255
NR1H3	3.46e-85	0.400865	0.429	0.033	6.71e-81	0.699172	5	3	275	388	69
FADS2	0	1.26547	0.484	0.015	0	0.737623	5	0	275	15950	111
FADS2	2.01e-300	1.26778	0.484	0.013	3.89e-296	0.738208	5	2	275	15950	61
FADS2	0	1.27111	0.484	0.01	0	0.738917	5	1	275	15950	49
FADS2	4.56e-110	1.24855	0.484	0.029	8.83e-106	0.733401	5	3	275	15950	45
FADS2	1.48e-103	1.24615	0.484	0.032	2.87e-99	0.732698	5	4	275	15950	62
FADS1	2.39e-260	0.859724	0.389	0.013	4.63e-256	0.690088	5	0	275	4079	89
FADS1	9.21e-259	0.865384	0.389	0.007	1.78e-254	0.691908	5	2	275	4079	38
FADS1	9.75e-242	0.863486	0.389	0.01	1.89e-237	0.690993	5	1	275	4079	48
FADS1	5.42e-99	0.86123	0.389	0.012	1.05e-94	0.690371	5	3	275	4079	20
FADS1	3.03e-82	0.847307	0.389	0.024	5.86e-78	0.686157	5	4	275	4079	39
TM7SF2	2.51e-162	0.647511	0.433	0.04	4.85e-158	0.701431	5	0	275	1531	407
TM7SF2	9.09e-250	0.676126	0.433	0.014	1.76e-245	0.711129	5	1	275	1531	82
TM7SF2	2.21e-104	0.671321	0.433	0.018	4.27e-100	0.70958	5	3	275	1531	40
TM7SF2	1.13e-86	0.657202	0.433	0.032	2.18e-82	0.704586	5	4	275	1531	83
PC	6.08e-166	0.334183	0.305	0.015	1.18e-161	0.646065	5	0	275	321	110
PC	1e-109	0.323706	0.305	0.024	1.94e-105	0.641558	5	2	275	321	123
PC	4.8e-122	0.327923	0.305	0.021	9.3e-118	0.643258	5	1	275	321	113
PC	3.25e-53	0.314871	0.305	0.03	6.29e-49	0.638375	5	3	275	321	56
MYEOV	2.64e-255	0.511907	0.385	0.013	5.12e-251	0.687675	5	0	275	681	105
MYEOV	6.29e-180	0.502668	0.385	0.02	1.22e-175	0.684382	5	2	275	681	98
MYEOV	0	0.523039	0.385	0.002	0	0.691899	5	1	275	681	19
MYEOV	1.93e-112	0.523189	0.385	0.002	3.74e-108	0.692007	5	3	275	681	8
DGAT2	9.41e-262	0.691781	0.436	0.018	1.82e-257	0.711244	5	0	275	1675	199
DGAT2	1.43e-294	0.703594	0.436	0.008	2.77e-290	0.715108	5	1	275	1675	42
DGAT2	5.26e-125	0.708368	0.436	0.004	1.02e-120	0.716768	5	3	275	1675	7
DGAT2	1.5e-81	0.66795	0.436	0.039	2.91e-77	0.703255	5	4	275	1675	119
THRSP	0	0.941896	0.469	0.003	0	0.733618	5	0	275	3359	22
THRSP	0	0.943508	0.469	0.002	0	0.733909	5	2	275	3359	8
THRSP	0	0.942793	0.469	0.003	0	0.733697	5	1	275	3359	11
THRSP	2.8e-132	0.938964	0.469	0.006	5.43e-128	0.732622	5	3	275	3359	9
THRSP	1.11e-127	0.939754	0.469	0.005	2.14e-123	0.732949	5	4	275	3359	11
MCAM	7.85e-289	0.338968	0.345	0.005	1.52e-284	0.670079	5	0	275	283	39
MCAM	1.49e-237	0.339018	0.345	0.005	2.89e-233	0.670055	5	2	275	283	31
MCAM	2.42e-232	0.33848	0.345	0.006	4.69e-228	0.669689	5	1	275	283	31
MCAM	1.78e-88	0.335401	0.345	0.009	3.45e-84	0.668385	5	3	275	283	15
DUSP16	7.18e-93	0.419247	0.356	0.049	1.39e-88	0.656749	5	0	275	645	410
FAR2	0	0.859386	0.465	0.004	0	0.73139	5	0	275	2120	30
FAR2	0	0.859316	0.465	0.005	0	0.731268	5	2	275	2120	22
FAR2	0	0.861377	0.465	0.003	0	0.731838	5	1	275	2120	17
FAR2	2.47e-132	0.858907	0.465	0.006	4.78e-128	0.731121	5	3	275	2120	11
FAR2	1.19e-93	0.818994	0.465	0.036	2.3e-89	0.721066	5	4	275	2120	84
METTL7A	2.66e-102	0.344709	0.327	0.036	5.16e-98	0.647558	5	0	275	384	309
METTL7A	4.39e-133	0.359832	0.327	0.022	8.51e-129	0.654031	5	2	275	384	115
METTL7A	2.35e-56	0.346039	0.327	0.034	4.56e-52	0.648277	5	3	275	384	71
KRT7	3.25e-235	0.447743	0.324	0.008	6.29e-231	0.658262	5	0	275	665	60
KRT7	2.59e-220	0.451194	0.324	0.005	5.02e-216	0.65951	5	2	275	665	29
KRT7	3.86e-199	0.448238	0.324	0.008	7.47e-195	0.658251	5	1	275	665	38
KRT7	3.28e-82	0.446763	0.324	0.009	6.36e-78	0.657895	5	3	275	665	16
TRHDE-AS1	0	0.403269	0.342	0.001	0	0.670523	5	0	275	374	4
TRHDE-AS1	3.75e-288	0.403949	0.342	0	7.26e-284	0.670795	5	2	275	374	2
TRHDE-AS1	3.71e-288	0.403293	0.342	0.001	7.19e-284	0.670539	5	1	275	374	3
TRHDE-AS1	6.99e-99	0.402626	0.342	0.002	1.35e-94	0.670219	5	3	275	374	2
VWA8	6.95e-104	0.446897	0.367	0.047	1.35e-99	0.663878	5	0	275	706	411
LTBP2	0	0.429311	0.436	0.011	0	0.713068	5	0	275	382	75
LTBP2	6.2e-308	0.434608	0.436	0.006	1.2e-303	0.715376	5	2	275	382	29
FAM219B	4.13e-112	0.343393	0.382	0.045	8e-108	0.669858	5	0	275	346	377
FAM219B	8.32e-98	0.340328	0.382	0.049	1.61e-93	0.668426	5	2	275	346	240
FAM219B	2.12e-98	0.339387	0.382	0.048	4.1e-94	0.668149	5	1	275	346	274
FAM219B	2.29e-64	0.347062	0.382	0.042	4.43e-60	0.671534	5	3	275	346	75
FA2H	3.42e-197	0.509652	0.309	0.011	6.63e-193	0.650182	5	0	275	1235	86
FA2H	5.38e-101	0.48738	0.309	0.029	1.04e-96	0.642477	5	2	275	1235	150
FA2H	3.84e-203	0.514656	0.309	0.006	7.44e-199	0.652008	5	1	275	1235	50
FA2H	3.37e-70	0.503731	0.309	0.015	6.53e-66	0.648304	5	3	275	1235	40
FA2H	1.73e-59	0.491312	0.309	0.023	3.35e-55	0.644728	5	4	275	1235	54
DHRS11	1.85e-111	0.328107	0.335	0.034	3.59e-107	0.651921	5	0	275	362	264
DHRS11	3.07e-92	0.322843	0.335	0.039	5.95e-88	0.649667	5	2	275	362	205
DHRS11	1.9e-124	0.335848	0.335	0.026	3.69e-120	0.655489	5	1	275	362	141
DHRS11	3.34e-81	0.350489	0.335	0.012	6.47e-77	0.661887	5	3	275	362	22
MOCOS	1.14e-200	0.43245	0.349	0.015	2.21e-196	0.668107	5	0	275	522	127
MOCOS	2.92e-142	0.424958	0.349	0.023	5.66e-138	0.664976	5	2	275	522	115
MOCOS	1.36e-207	0.438232	0.349	0.01	2.63e-203	0.670339	5	1	275	522	58
MOCOS	1.79e-77	0.428914	0.349	0.019	3.46e-73	0.666655	5	3	275	522	31
EMILIN3	0	0.345794	0.345	0	0	0.672632	5	0	275	269	4
EMILIN3	5.6e-288	0.345474	0.345	0.001	1.08e-283	0.672484	5	2	275	269	2
EMILIN3	3.92e-298	0.345743	0.345	0	7.58e-294	0.672608	5	1	275	269	2
EMILIN3	5.43e-100	0.344413	0.345	0.002	1.05e-95	0.671991	5	3	275	269	2
EMILIN3	3e-51	0.296741	0.345	0.043	5.81e-47	0.651048	5	4	275	269	109
SGK2	0	0.569154	0.404	0.001	0	0.701423	5	0	275	803	9
SGK2	8.63e-304	0.566477	0.404	0.004	1.67e-299	0.700458	5	2	275	803	16
SGK2	0	0.569021	0.404	0.001	0	0.701354	5	1	275	803	9
SGK2	4.31e-112	0.564295	0.404	0.006	8.35e-108	0.699719	5	3	275	803	8
SGK2	6.89e-86	0.544568	0.404	0.024	1.34e-81	0.692839	5	4	275	803	48
DOP1B	1.83e-94	0.33679	0.316	0.037	3.55e-90	0.641427	5	0	275	408	325
DOP1B	6.71e-133	0.355113	0.316	0.02	1.3e-128	0.649165	5	1	275	408	114
HLCS	6.35e-142	0.554965	0.349	0.028	1.23e-137	0.663324	5	0	275	1222	241
HLCS	6.67e-92	0.536638	0.349	0.045	1.29e-87	0.656382	5	1	275	1222	300
KCNJ15	4.4e-120	0.316489	0.324	0.029	8.52e-116	0.648783	5	0	275	279	173
KCNJ15	3.08e-101	0.313372	0.324	0.032	5.97e-97	0.647369	5	2	275	279	167
KCNJ15	1.25e-106	0.313952	0.324	0.03	2.41e-102	0.647917	5	1	275	279	151
KCNJ15	5.41e-82	0.335892	0.324	0.009	1.05e-77	0.657652	5	3	275	279	25
TTC38	3.27e-89	0.295491	0.302	0.035	6.34e-85	0.634617	5	0	275	327	282
TTC38	2.1e-104	0.305551	0.302	0.025	4.06e-100	0.63913	5	2	275	327	125
TTC38	7.85e-88	0.298382	0.302	0.033	1.52e-83	0.635823	5	1	275	327	178
TTC38	8.76e-66	0.315445	0.302	0.017	1.7e-61	0.643394	5	3	275	327	33
TTC38	1.39e-46	0.293006	0.302	0.035	2.7e-42	0.634043	5	4	275	327	67
AWAT2	0	0.84406	0.465	0.002	0	0.732108	5	0	275	2846	10
AWAT2	0	0.843482	0.465	0.002	0	0.731936	5	2	275	2846	9
AWAT2	0	0.843183	0.465	0.003	0	0.731814	5	1	275	2846	12
AWAT2	2.69e-134	0.8408	0.465	0.004	5.21e-130	0.731277	5	3	275	2846	6
AWAT2	2.23e-125	0.839796	0.465	0.006	4.32e-121	0.730799	5	4	275	2846	14
TMEM164	1.91e-147	0.776523	0.444	0.049	3.69e-143	0.705049	5	0	275	2917	411
TMEM164	8.67e-141	0.77993	0.444	0.047	1.68e-136	0.705884	5	1	275	2917	290
GSTM1	3.64e-190	0.444816	0.324	0.009	7.04e-186	0.657649	5	2	275	797	67
GSTM1	5.83e-46	0.402425	0.324	0.045	1.13e-41	0.641504	5	4	275	797	129
ECI2	1.67e-79	0.309327	0.32	0.042	3.23e-75	0.640863	5	2	275	358	236
AGPAT1	1.3e-175	0.598397	0.48	0.04	2.52e-171	0.72495	5	2	275	1104	200
MATN2	1.2e-135	0.362428	0.302	0.017	2.32e-131	0.643765	5	2	275	407	99
CHPT1	5.43e-96	0.387777	0.367	0.046	1.05e-91	0.663333	5	2	275	608	271
PXMP2	7.17e-148	0.515819	0.469	0.049	1.39e-143	0.715607	5	2	275	758	277
PXMP2	9.84e-87	0.516322	0.469	0.047	1.91e-82	0.715895	5	3	275	758	92
SERPINF1	4.41e-226	0.502059	0.436	0.018	8.55e-222	0.710683	5	2	275	538	120
CCDC57	8.51e-87	0.294471	0.32	0.037	1.65e-82	0.642209	5	2	275	305	196
WFDC2	2.81e-230	0.610214	0.44	0.018	5.44e-226	0.713193	5	2	275	807	121
WFDC2	6.78e-157	0.585549	0.44	0.038	1.31e-152	0.705276	5	1	275	807	343
WFDC2	2.89e-100	0.603886	0.44	0.024	5.59e-96	0.711088	5	3	275	807	69
MECR	3.91e-83	0.333636	0.342	0.047	7.56e-79	0.650063	5	1	275	327	283
MECR	1.7e-59	0.344361	0.342	0.035	3.29e-55	0.655043	5	3	275	327	65
GRHL1	1.93e-100	0.369114	0.367	0.044	3.73e-96	0.664174	5	1	275	476	335
LRATD1	4.13e-123	0.369921	0.353	0.03	8.01e-119	0.662777	5	1	275	398	267
LRATD1	5.67e-76	0.379708	0.353	0.021	1.1e-71	0.666857	5	3	275	398	59
BDH1	1.28e-114	0.394986	0.389	0.043	2.48e-110	0.675597	5	1	275	483	247
BDH1	2.18e-75	0.405502	0.389	0.032	4.23e-71	0.680185	5	3	275	483	59
ALDH3B2	0	0.79551	0.458	0.008	0	0.726647	5	1	275	1785	98
ALDH3B2	5.74e-120	0.789581	0.458	0.013	1.11e-115	0.72498	5	3	275	1785	32
MVK	7.88e-91	0.439899	0.345	0.044	1.53e-86	0.654633	5	1	275	731	257
MVK	2.46e-55	0.441545	0.345	0.044	4.77e-51	0.655097	5	3	275	731	82
GGT6	2.74e-152	0.367018	0.338	0.019	5.3e-148	0.660761	5	1	275	451	116
GGT6	2.8e-72	0.36592	0.338	0.021	5.43e-68	0.660189	5	3	275	451	49
PXMP4	3.48e-158	0.618017	0.447	0.04	6.74e-154	0.709277	5	1	275	1130	237
PXMP4	5.89e-95	0.627318	0.447	0.032	1.14e-90	0.712433	5	3	275	1130	66
KLHDC8B	1.21e-98	0.488424	0.462	0.031	2.34e-94	0.718267	5	3	275	597	75
PCCB	1.01e-56	0.382179	0.342	0.04	1.95e-52	0.654235	5	3	275	515	83
TMEM254	7.99e-75	0.463906	0.436	0.049	1.55e-70	0.697328	5	3	275	625	122
NADSYN1	1.15e-53	0.327253	0.349	0.045	2.23e-49	0.653957	5	3	275	362	95
RDH11	2.59e-80	0.539084	0.433	0.043	5.02e-76	0.700179	5	3	275	873	90
NSDHL	4.08e-55	0.410105	0.349	0.044	7.9e-51	0.655694	5	3	275	615	96
ADGRL3	2.17e-153	0.592834	0.31	0.009	4.2e-149	0.651509	6	3	1193	3391	32
ADGRL3	4.35e-186	0.597629	0.31	0.005	8.42e-182	0.653133	6	1	1193	3391	30
ADGRL3	7.69e-148	0.58213	0.31	0.013	1.49e-143	0.649427	6	2	1193	3391	128
ADGRL3	4.29e-238	0.590693	0.31	0.01	8.31e-234	0.650932	6	0	1193	3391	59
ADGRL3	4.96e-121	0.590893	0.31	0.008	9.61e-117	0.651685	6	4	1193	3391	61
ADGRL3	5.47e-84	0.551305	0.31	0.028	1.06e-79	0.64228	6	5	1193	3391	226
TUSC3	6.19e-122	0.348642	0.319	0.034	1.2e-117	0.644378	6	3	1193	953	107
TUSC3	3.89e-115	0.339886	0.319	0.04	7.53e-111	0.641325	6	2	1193	953	148
TUSC3	3.02e-90	0.337771	0.319	0.043	5.86e-86	0.640094	6	4	1193	953	144
TRPS1	2.52e-151	0.627018	0.364	0.034	4.88e-147	0.668909	6	3	1193	3606	103
TRPS1	1.44e-190	0.640517	0.364	0.023	2.79e-186	0.673361	6	1	1193	3606	143
TRPS1	1.36e-254	0.640429	0.364	0.022	2.63e-250	0.673554	6	0	1193	3606	154
BNC2	1.88e-132	0.549494	0.309	0.024	3.63e-128	0.645419	6	3	1193	2827	73
BNC2	6.15e-109	0.520811	0.309	0.043	1.19e-104	0.636735	6	2	1193	2827	167
BNC2	3e-103	0.545413	0.309	0.026	5.81e-99	0.644316	6	4	1193	2827	70
CDH13	6.2e-138	0.523767	0.317	0.023	1.2e-133	0.64951	6	3	1193	2678	76
CDH13	6.86e-106	0.480345	0.317	0.048	1.33e-101	0.63734	6	2	1193	2678	255
CDH13	3.4e-105	0.513526	0.317	0.026	6.58e-101	0.647182	6	4	1193	2678	91
LGALS1	1.01e-141	0.69157	0.368	0.045	1.95e-137	0.666387	6	2	1193	6195	187
IFI27	3.53e-21	0.457648	0.329	0.044	6.83e-17	0.643513	6	7	1193	1968	43
COL18A1	1.2e-111	0.4322	0.352	0.036	2.32e-107	0.659988	6	4	1193	1155	126
CHI3L1	1.92e-242	0.983644	0.615	0.022	3.71e-238	0.800904	7	3	275	3288	65
CHI3L1	6.25e-294	0.989089	0.615	0.016	1.21e-289	0.802424	7	1	275	3288	104
CHI3L1	4.57e-225	0.97626	0.615	0.03	8.84e-221	0.798919	7	2	275	3288	95
CHI3L1	0	0.983009	0.615	0.02	0	0.801019	7	0	275	3288	174
CHI3L1	1.4e-157	0.970139	0.615	0.03	2.72e-153	0.797688	7	5	275	3288	114
HSD11B1	3.52e-271	0.833079	0.575	0.006	6.82e-267	0.785346	7	3	275	1620	22
HSD11B1	0	0.836052	0.575	0.003	0	0.7862	7	1	275	1620	34
HSD11B1	2.74e-225	0.815563	0.575	0.021	5.31e-221	0.780435	7	2	275	1620	71
HSD11B1	0	0.838157	0.575	0.002	0	0.786741	7	0	275	1620	7
HSD11B1	2.81e-214	0.834274	0.575	0.005	5.45e-210	0.785649	7	4	275	1620	10
HSD11B1	2.77e-180	0.834722	0.575	0.004	5.36e-176	0.785806	7	5	275	1620	13
HSD11B1	2.37e-117	0.78071	0.575	0.044	4.59e-113	0.770792	7	6	275	1620	166
PPARG	1.11e-275	0.804406	0.564	0.003	2.16e-271	0.780563	7	3	275	1838	12
PPARG	0	0.802965	0.564	0.005	0	0.780082	7	1	275	1838	19
PPARG	7.43e-261	0.7998	0.564	0.008	1.44e-256	0.779087	7	2	275	1838	21
PPARG	0	0.805135	0.564	0.003	0	0.7808	7	0	275	1838	17
PPARG	6.57e-208	0.802028	0.564	0.006	1.27e-203	0.779774	7	4	275	1838	13
PPARG	9.56e-178	0.804675	0.564	0.004	1.85e-173	0.78062	7	5	275	1838	9
SEPTIN11	5.15e-228	0.734013	0.582	0.02	9.97e-224	0.783596	7	3	275	1168	59
SEPTIN11	3.22e-224	0.731758	0.582	0.022	6.24e-220	0.782854	7	2	275	1168	71
SEPTIN11	6.41e-180	0.732341	0.582	0.023	1.24e-175	0.782979	7	4	275	1168	57
GLDC	0	0.85706	0.629	0.001	0	0.814014	7	3	275	1491	3
GLDC	0	0.854528	0.629	0.004	0	0.813312	7	1	275	1491	13
GLDC	0	0.854397	0.629	0.004	0	0.813277	7	2	275	1491	9
GLDC	0	0.857198	0.629	0.002	0	0.814059	7	0	275	1491	8
GLDC	8.1e-238	0.853555	0.629	0.005	1.57e-233	0.813052	7	4	275	1491	12
GLDC	1.04e-193	0.84954	0.629	0.008	2.02e-189	0.811916	7	5	275	1491	15
SAA1	0	1.14077	0.68	0.011	0	0.837189	7	3	275	5414	35
SAA1	0	1.13385	0.68	0.019	0	0.835723	7	1	275	5414	80
SAA1	0	1.14702	0.68	0.007	0	0.838397	7	2	275	5414	21
SAA1	0	1.11678	0.68	0.034	0	0.832185	7	0	275	5414	186
SAA1	3.75e-234	1.1314	0.68	0.017	7.26e-230	0.835342	7	4	275	5414	76
SAA1	7.15e-189	1.12662	0.68	0.026	1.39e-184	0.834186	7	5	275	5414	58
DHCR7	7.05e-223	0.771194	0.524	0.012	1.37e-218	0.757758	7	3	275	1598	33
DHCR7	1.54e-256	0.77265	0.524	0.011	2.98e-252	0.758112	7	1	275	1598	42
DHCR7	1.36e-202	0.763625	0.524	0.019	2.63e-198	0.755364	7	2	275	1598	51
DHCR7	0	0.768544	0.524	0.015	0	0.756874	7	0	275	1598	78
DHCR7	2.87e-126	0.736275	0.524	0.045	5.56e-122	0.746763	7	4	275	1598	123
DHCR7	5.72e-144	0.767039	0.524	0.016	1.11e-139	0.756409	7	5	275	1598	27
CLMP	0	1.00376	0.629	0.003	0	0.813652	7	3	275	2984	14
CLMP	0	1.0043	0.629	0.002	0	0.813807	7	1	275	2984	10
CLMP	0	1.0038	0.629	0.003	0	0.813662	7	2	275	2984	8
CLMP	0	1.00434	0.629	0.002	0	0.813818	7	0	275	2984	11
CLMP	2.05e-243	1.0035	0.629	0.003	3.96e-239	0.813593	7	4	275	2984	6
CLMP	7.15e-200	1.00147	0.629	0.004	1.39e-195	0.813076	7	5	275	2984	9
CLSTN3	3.8e-178	0.723179	0.585	0.044	7.36e-174	0.777873	7	3	275	1209	128
CLSTN3	4.65e-204	0.728795	0.585	0.04	9e-200	0.779652	7	1	275	1209	251
CLSTN3	3.65e-290	0.741067	0.585	0.028	7.07e-286	0.783465	7	0	275	1209	142
CLSTN3	4.92e-169	0.736373	0.585	0.031	9.53e-165	0.782029	7	4	275	1209	69
MGST1	0	1.61489	0.898	0.037	0	0.945709	7	3	275	11797	159
MGST1	0	1.62591	0.898	0.03	0	0.946556	7	1	275	11797	136
MGST1	0	1.6358	0.898	0.021	0	0.947423	7	2	275	11797	67
MGST1	0	1.63079	0.898	0.024	0	0.946815	7	0	275	11797	183
MGST1	6.35e-269	1.62516	0.898	0.032	1.23e-264	0.94662	7	5	275	11797	68
KRT79	1.61e-236	1.11746	0.509	0.006	3.11e-232	0.752868	7	3	275	6110	14
KRT79	5.39e-274	1.11517	0.509	0.006	1.04e-269	0.752688	7	1	275	6110	28
KRT79	7.75e-234	1.11474	0.509	0.007	1.5e-229	0.752367	7	2	275	6110	26
KRT79	0	1.11942	0.509	0.004	0	0.75345	7	0	275	6110	17
KRT79	1.22e-182	1.11494	0.509	0.007	2.36e-178	0.752395	7	4	275	6110	13
KRT79	2.04e-150	1.11416	0.509	0.009	3.96e-146	0.752013	7	5	275	6110	14
KRT79	2.76e-127	1.0984	0.509	0.015	5.34e-123	0.749393	7	6	275	6110	155
SCARB1	4.44e-198	0.62647	0.542	0.024	8.6e-194	0.762342	7	3	275	729	66
SCARB1	9.06e-200	0.619492	0.542	0.032	1.75e-195	0.759956	7	1	275	729	148
SCARB1	4.62e-158	0.60415	0.542	0.043	8.94e-154	0.754687	7	2	275	729	136
SCARB1	3.69e-242	0.617337	0.542	0.032	7.15e-238	0.759205	7	0	275	729	161
SCARB1	2.17e-151	0.617509	0.542	0.03	4.2e-147	0.75929	7	4	275	729	79
SCARB1	3.43e-117	0.603158	0.542	0.043	6.64e-113	0.754469	7	5	275	729	119
ACSBG1	0	1.38617	0.822	0.03	0	0.905897	7	3	275	7109	100
ACSBG1	0	1.39765	0.822	0.02	0	0.907601	7	1	275	7109	139
ACSBG1	0	1.3937	0.822	0.024	0	0.907073	7	0	275	7109	119
ACSBG1	4.41e-284	1.39141	0.822	0.026	8.54e-280	0.906696	7	4	275	7109	63
ACSBG1	7.85e-232	1.37992	0.822	0.036	1.52e-227	0.904887	7	5	275	7109	96
ALOX15B	3.19e-179	1.06054	0.596	0.049	6.17e-175	0.7854	7	3	275	5069	148
ALOX15B	1.19e-225	1.07258	0.596	0.035	2.31e-221	0.788691	7	1	275	5069	154
ALOX15B	1.51e-135	1.06173	0.596	0.047	2.93e-131	0.785699	7	5	275	5069	113
CIDEA	5.12e-233	0.84336	0.545	0.012	9.92e-229	0.768597	7	3	275	1888	44
CIDEA	5.23e-304	0.85171	0.545	0.004	1.01e-299	0.771087	7	1	275	1888	30
CIDEA	8.84e-239	0.845289	0.545	0.011	1.71e-234	0.769075	7	2	275	1888	29
CIDEA	0	0.855549	0.545	0.002	0	0.772009	7	0	275	1888	11
CIDEA	9.05e-147	0.820051	0.545	0.036	1.75e-142	0.761462	7	4	275	1888	98
CIDEA	2.82e-166	0.850434	0.545	0.007	5.45e-162	0.770562	7	5	275	1888	12
CIDEA	1.55e-107	0.802968	0.545	0.047	3e-103	0.756892	7	6	275	1888	153
ACAA2	3.13e-241	0.944863	0.698	0.041	6.06e-237	0.837486	7	3	275	2288	139
ACAA2	4.29e-257	0.941043	0.698	0.045	8.32e-253	0.836571	7	1	275	2288	231
ACAA2	2.17e-262	0.954996	0.698	0.032	4.21e-258	0.840246	7	2	275	2288	96
ACAA2	0	0.968586	0.698	0.019	0	0.843769	7	0	275	2288	111
ACAA2	1.54e-202	0.967605	0.698	0.019	2.98e-198	0.843463	7	5	275	2288	59
CYP4F8	0	1.24923	0.633	0.003	0	0.815592	7	3	275	4056	13
CYP4F8	0	1.25007	0.633	0.003	0	0.815735	7	1	275	4056	9
CYP4F8	0	1.24953	0.633	0.003	0	0.815627	7	2	275	4056	7
CYP4F8	0	1.24971	0.633	0.002	0	0.815731	7	0	275	4056	20
CYP4F8	9.66e-250	1.25164	0.633	0.001	1.87e-245	0.816067	7	4	275	4056	2
CYP4F8	1.62e-200	1.24716	0.633	0.005	3.14e-196	0.815147	7	5	275	4056	7
APOC1	3.24e-279	1.29425	0.735	0.046	6.27e-275	0.856865	7	1	275	8479	322
APOC1	0	1.32066	0.735	0.022	0	0.862293	7	0	275	8479	128
APOC1	1.76e-213	1.29274	0.735	0.045	3.42e-209	0.856508	7	4	275	8479	117
APOC1	2.01e-201	1.30935	0.735	0.032	3.89e-197	0.859978	7	5	275	8479	91
ACO1	5.84e-124	0.736738	0.516	0.045	1.13e-119	0.743483	7	4	275	1527	114
ZBTB16	1.33e-187	0.860298	0.658	0.037	2.57e-183	0.815675	7	4	275	1748	74
TMEM97	4.31e-154	0.894715	0.658	0.049	8.35e-150	0.815334	7	5	275	2203	163
MECR	6.58e-70	0.336071	0.342	0.044	1.27e-65	0.651156	7	3	275	327	129
MECR	2.11e-71	0.337257	0.342	0.043	4.08e-67	0.651645	7	2	275	327	126
MECR	1.1e-82	0.33393	0.342	0.047	2.14e-78	0.650204	7	0	275	327	238
MECR	9.79e-60	0.341758	0.342	0.038	1.89e-55	0.653851	7	5	275	327	107
TINAGL1	9.16e-147	0.460453	0.364	0.01	1.77e-142	0.677816	7	3	275	479	31
TINAGL1	8.97e-143	0.45313	0.364	0.016	1.74e-138	0.67494	7	1	275	479	63
TINAGL1	8.68e-168	0.466183	0.364	0.004	1.68e-163	0.680081	7	2	275	479	13
TINAGL1	6.87e-97	0.421214	0.364	0.045	1.33e-92	0.662631	7	0	275	479	233
TINAGL1	3.79e-116	0.460213	0.364	0.01	7.33e-112	0.677638	7	4	275	479	35
TINAGL1	2.87e-76	0.44021	0.364	0.027	5.56e-72	0.670049	7	5	275	479	64
SLC44A3	3.96e-116	0.343293	0.345	0.017	7.67e-112	0.664506	7	3	275	307	51
SLC44A3	1.1e-157	0.352996	0.345	0.009	2.13e-153	0.668524	7	1	275	307	98
SLC44A3	2.14e-104	0.33816	0.345	0.022	4.14e-100	0.662003	7	2	275	307	64
SLC44A3	1.01e-221	0.354772	0.345	0.007	1.96e-217	0.669427	7	0	275	307	31
SLC44A3	6.51e-106	0.350426	0.345	0.011	1.26e-101	0.667402	7	4	275	307	24
SLC44A3	1.22e-86	0.345965	0.345	0.013	2.36e-82	0.666082	7	5	275	307	48
SLC44A3	1.44e-54	0.31817	0.345	0.039	2.79e-50	0.653511	7	6	275	307	82
TLCD4	5.04e-217	0.646525	0.447	0.002	9.75e-213	0.722596	7	3	275	1047	9
TLCD4	2.72e-206	0.63663	0.447	0.012	5.27e-202	0.718964	7	1	275	1047	48
TLCD4	3.61e-205	0.64384	0.447	0.006	6.98e-201	0.721469	7	2	275	1047	14
TLCD4	0	0.64328	0.447	0.007	0	0.721229	7	0	275	1047	27
TLCD4	8.64e-170	0.648118	0.447	0.002	1.67e-165	0.722984	7	4	275	1047	7
TLCD4	1.14e-129	0.641799	0.447	0.008	2.22e-125	0.72069	7	5	275	1047	30
TLCD4	3.37e-89	0.61404	0.447	0.034	6.52e-85	0.710912	7	6	275	1047	72
HAO2	1.24e-173	0.633291	0.36	0.002	2.4e-169	0.679308	7	3	275	1474	4
HAO2	5.55e-200	0.631522	0.36	0.002	1.08e-195	0.678987	7	1	275	1474	13
HAO2	1.55e-177	0.634025	0.36	0.001	3e-173	0.679513	7	2	275	1474	3
HAO2	2.39e-303	0.635369	0.36	0	4.63e-299	0.68	7	0	275	1474	1
HAO2	1.73e-137	0.634418	0.36	0.001	3.35e-133	0.679736	7	4	275	1474	1
HAO2	2.82e-105	0.630197	0.36	0.005	5.45e-101	0.678125	7	5	275	1474	8
HAO2	7.42e-96	0.631184	0.36	0.004	1.44e-91	0.678484	7	6	275	1474	5
ST3GAL5	2.1e-121	0.391024	0.338	0.014	4.07e-117	0.662747	7	3	275	405	35
ST3GAL5	2.54e-146	0.39518	0.338	0.011	4.91e-142	0.664213	7	1	275	405	58
ST3GAL5	1.4e-120	0.39083	0.338	0.014	2.72e-116	0.66255	7	2	275	405	42
ST3GAL5	4.13e-227	0.400778	0.338	0.006	8e-223	0.666612	7	0	275	405	29
ST3GAL5	1.69e-114	0.398677	0.338	0.006	3.26e-110	0.666074	7	4	275	405	16
ST3GAL5	3.89e-95	0.399589	0.338	0.007	7.54e-91	0.666122	7	5	275	405	20
DHRS9	1.91e-230	0.516628	0.476	0.003	3.69e-226	0.736912	7	3	275	549	9
DHRS9	8.54e-281	0.519112	0.476	0.001	1.65e-276	0.737879	7	1	275	549	2
DHRS9	4.23e-241	0.518718	0.476	0.001	8.18e-237	0.737732	7	2	275	549	2
DHRS9	0	0.516375	0.476	0.003	0	0.736827	7	0	275	549	15
DHRS9	1.17e-186	0.519876	0.476	0	2.27e-182	0.738182	7	4	275	549	0
DHRS9	1.93e-145	0.515011	0.476	0.004	3.73e-141	0.736265	7	5	275	549	11
DHRS9	1.46e-88	0.466748	0.476	0.039	2.82e-84	0.718374	7	6	275	549	157
PECR	4.13e-177	0.651586	0.433	0.011	8e-173	0.712351	7	3	275	1143	33
PECR	4.33e-162	0.638219	0.433	0.023	8.38e-158	0.707948	7	1	275	1143	107
PECR	1.47e-186	0.654466	0.433	0.009	2.85e-182	0.713265	7	2	275	1143	24
PECR	2.09e-171	0.630444	0.433	0.031	4.06e-167	0.705166	7	0	275	1143	142
PECR	1.95e-149	0.65527	0.433	0.008	3.77e-145	0.713603	7	4	275	1143	19
PECR	7.51e-102	0.636454	0.433	0.025	1.45e-97	0.707304	7	5	275	1143	61
PECR	1.27e-96	0.640327	0.433	0.022	2.46e-92	0.70857	7	6	275	1143	55
CYP27A1	7.25e-125	0.360725	0.327	0.01	1.4e-120	0.658562	7	3	275	433	49
CYP27A1	5.87e-149	0.364347	0.327	0.009	1.14e-144	0.659729	7	1	275	433	40
CYP27A1	1.19e-129	0.363427	0.327	0.009	2.31e-125	0.659381	7	2	275	433	28
CYP27A1	4.5e-155	0.355918	0.327	0.016	8.72e-151	0.656365	7	0	275	433	89
CYP27A1	6.94e-105	0.363059	0.327	0.008	1.34e-100	0.659544	7	4	275	433	39
CYP27A1	1.62e-83	0.360681	0.327	0.012	3.15e-79	0.658234	7	5	275	433	33
SH3BP5	1.98e-104	0.30127	0.305	0.014	3.82e-100	0.645978	7	3	275	315	43
SH3BP5	7.77e-108	0.297802	0.305	0.017	1.5e-103	0.64441	7	1	275	315	114
SH3BP5	5.56e-71	0.28206	0.305	0.032	1.08e-66	0.637215	7	2	275	315	90
SH3BP5	3.4e-146	0.300251	0.305	0.014	6.59e-142	0.645738	7	0	275	315	75
SH3BP5	2.83e-74	0.293096	0.305	0.021	5.48e-70	0.642468	7	4	275	315	52
SH3BP5	5.07e-65	0.294052	0.305	0.021	9.82e-61	0.64274	7	5	275	315	48
ZNF385D	2.53e-131	0.84528	0.302	0.005	4.9e-127	0.648961	7	3	275	9713	14
ZNF385D	2.01e-153	0.846134	0.302	0.005	3.89e-149	0.649147	7	1	275	9713	20
ZNF385D	5.07e-118	0.840889	0.302	0.009	9.82e-114	0.647304	7	2	275	9713	23
ZNF385D	2.97e-232	0.848989	0.302	0.002	5.75e-228	0.650176	7	0	275	9713	9
ZNF385D	8.54e-107	0.847718	0.302	0.004	1.65e-102	0.649559	7	4	275	9713	6
ZNF385D	7.87e-84	0.84424	0.302	0.007	1.52e-79	0.648382	7	5	275	9713	15
ZNF385D	4.04e-62	0.825096	0.302	0.018	7.82e-58	0.643539	7	6	275	9713	59
ACOX2	4.73e-227	0.539487	0.458	0.001	9.16e-223	0.728559	7	3	275	636	4
ACOX2	7.28e-267	0.539253	0.458	0.001	1.41e-262	0.728509	7	1	275	636	4
ACOX2	1.72e-227	0.539054	0.458	0.002	3.33e-223	0.72839	7	2	275	636	4
ACOX2	0	0.540048	0.458	0.001	0	0.728779	7	0	275	636	4
ACOX2	1.76e-172	0.538096	0.458	0.002	3.41e-168	0.728047	7	4	275	636	5
ACOX2	3.61e-146	0.540107	0.458	0.001	6.99e-142	0.728802	7	5	275	636	1
ACOX2	1.56e-111	0.524523	0.458	0.014	3.03e-107	0.722951	7	6	275	636	40
TF	7.72e-114	0.55534	0.385	0.028	1.5e-109	0.681866	7	3	275	1140	73
TF	5.67e-120	0.552364	0.385	0.03	1.1e-115	0.680795	7	1	275	1140	149
TF	3.71e-150	0.570762	0.385	0.013	7.18e-146	0.68779	7	2	275	1140	32
TF	1.09e-178	0.563541	0.385	0.02	2.11e-174	0.684901	7	0	275	1140	105
TF	6.08e-125	0.57326	0.385	0.01	1.18e-120	0.688726	7	4	275	1140	23
TF	9.11e-100	0.568502	0.385	0.014	1.76e-95	0.687064	7	5	275	1140	57
TF	4.96e-69	0.545932	0.385	0.037	9.61e-65	0.678237	7	6	275	1140	70
PPM1K	4.19e-102	0.367871	0.302	0.015	8.11e-98	0.644329	7	3	275	442	37
PPM1K	1.54e-102	0.362808	0.302	0.019	2.98e-98	0.642319	7	1	275	442	96
PPM1K	5.45e-99	0.366274	0.302	0.016	1.06e-94	0.64362	7	2	275	442	48
PPM1K	3.24e-104	0.356963	0.302	0.026	6.28e-100	0.639517	7	0	275	442	122
PPM1K	4.98e-94	0.373247	0.302	0.009	9.65e-90	0.646716	7	4	275	442	18
PPM1K	2.86e-51	0.346603	0.302	0.035	5.54e-47	0.635276	7	5	275	442	92
TMEM161B-AS1	7.48e-53	0.282815	0.302	0.047	1.45e-48	0.628963	7	3	275	287	129
TMEM161B-AS1	1.23e-61	0.289649	0.302	0.042	2.38e-57	0.631442	7	1	275	287	244
TMEM161B-AS1	6.39e-73	0.289734	0.302	0.04	1.24e-68	0.631961	7	0	275	287	208
FOXC1	1.38e-165	0.475623	0.444	0.016	2.67e-161	0.714342	7	3	275	521	58
FOXC1	1.96e-214	0.484685	0.444	0.01	3.8e-210	0.717742	7	1	275	521	60
FOXC1	3.38e-184	0.482148	0.444	0.011	6.55e-180	0.716835	7	2	275	521	37
FOXC1	4.9e-224	0.472457	0.444	0.019	9.48e-220	0.713159	7	0	275	521	130
FOXC1	5.53e-132	0.475336	0.444	0.018	1.07e-127	0.714033	7	4	275	521	51
FOXC1	1.83e-114	0.477096	0.444	0.017	3.55e-110	0.714664	7	5	275	521	52
NEDD9	5.1e-106	0.349311	0.313	0.015	9.88e-102	0.649533	7	3	275	368	41
NEDD9	5.16e-59	0.31377	0.313	0.049	9.99e-55	0.634228	7	1	275	368	268
NEDD9	1.36e-97	0.344472	0.313	0.019	2.63e-93	0.647603	7	2	275	368	66
NEDD9	5.27e-102	0.357094	0.313	0.007	1.02e-97	0.652935	7	4	275	368	18
ADTRP	5.13e-151	0.640098	0.484	0.032	9.94e-147	0.730255	7	3	275	1004	98
ADTRP	4.59e-215	0.657697	0.484	0.016	8.88e-211	0.736135	7	1	275	1004	136
ADTRP	4.48e-260	0.655926	0.484	0.019	8.69e-256	0.735408	7	0	275	1004	91
ADTRP	2.83e-103	0.629942	0.484	0.038	5.49e-99	0.727222	7	5	275	1004	103
AGPAT1	2.26e-126	0.591245	0.48	0.045	4.38e-122	0.722546	7	3	275	1104	128
AGPAT1	1.45e-134	0.59863	0.48	0.041	2.8e-130	0.724948	7	2	275	1104	103
AGPAT1	1.87e-113	0.596731	0.48	0.041	3.62e-109	0.724438	7	4	275	1104	106
MOCS1	2.36e-149	0.378064	0.305	0.001	4.57e-145	0.652333	7	3	275	401	2
MOCS1	9.05e-159	0.374708	0.305	0.004	1.75e-154	0.650977	7	1	275	401	11
MOCS1	7.52e-149	0.377364	0.305	0.001	1.46e-144	0.652091	7	2	275	401	3
MOCS1	5.82e-244	0.377907	0.305	0.001	1.13e-239	0.652265	7	0	275	401	5
MOCS1	5.6e-111	0.376571	0.305	0.002	1.09e-106	0.651683	7	4	275	401	4
MOCS1	2.89e-92	0.376752	0.305	0.002	5.6e-88	0.651762	7	5	275	401	7
MOCS1	5.07e-51	0.343972	0.305	0.031	9.82e-47	0.638372	7	6	275	401	65
ME1	1.49e-128	0.611419	0.393	0.022	2.89e-124	0.687979	7	3	275	1272	67
ME1	1.5e-183	0.6246	0.393	0.01	2.91e-179	0.692635	7	1	275	1272	66
ME1	5.74e-269	0.628843	0.393	0.006	1.11e-264	0.6941	7	0	275	1272	29
ME1	8.77e-107	0.623617	0.393	0.011	1.7e-102	0.692232	7	5	275	1272	24
AGPAT4	7.52e-140	0.383373	0.313	0.004	1.46e-135	0.654568	7	3	275	393	9
AGPAT4	2.25e-140	0.377859	0.313	0.009	4.37e-136	0.652334	7	1	275	393	33
AGPAT4	9.82e-138	0.382002	0.313	0.005	1.9e-133	0.654079	7	2	275	393	14
AGPAT4	7.37e-181	0.377808	0.313	0.009	1.43e-176	0.652246	7	0	275	393	44
AGPAT4	2.49e-89	0.373701	0.313	0.014	4.81e-85	0.650286	7	4	275	393	34
AGPAT4	3.32e-57	0.35374	0.313	0.031	6.42e-53	0.642145	7	5	275	393	68
ERV3-1	1.88e-130	0.499431	0.364	0.015	3.64e-126	0.675796	7	3	275	799	37
ERV3-1	6.63e-165	0.505009	0.364	0.01	1.28e-160	0.677859	7	1	275	799	69
ERV3-1	3.76e-92	0.477993	0.364	0.035	7.28e-88	0.667751	7	2	275	799	103
ERV3-1	3.97e-186	0.499585	0.364	0.015	7.7e-182	0.675872	7	0	275	799	69
ERV3-1	8.87e-100	0.493776	0.364	0.019	1.72e-95	0.673948	7	4	275	799	34
ERV3-1	2.24e-84	0.493435	0.364	0.021	4.33e-80	0.673605	7	5	275	799	63
HILPDA	5.88e-114	0.531169	0.455	0.046	1.14e-109	0.709065	7	3	275	764	136
HILPDA	7.71e-128	0.534125	0.455	0.044	1.49e-123	0.710174	7	1	275	764	236
HILPDA	2.55e-147	0.549565	0.455	0.027	4.95e-143	0.716242	7	2	275	764	91
HILPDA	8.07e-93	0.539545	0.455	0.04	1.56e-88	0.712013	7	5	275	764	111
AC055854.1	3.15e-217	0.689188	0.458	0.004	6.1e-213	0.72758	7	3	275	1337	10
AC055854.1	7.12e-272	0.693488	0.458	0	1.38e-267	0.728955	7	1	275	1337	9
AC055854.1	6.29e-189	0.680588	0.458	0.012	1.22e-184	0.724532	7	2	275	1337	34
AC055854.1	0	0.6909	0.458	0.003	0	0.728078	7	0	275	1337	14
AC055854.1	5.51e-162	0.68544	0.458	0.007	1.07e-157	0.726382	7	4	275	1337	14
AC055854.1	7.78e-141	0.690174	0.458	0.004	1.51e-136	0.727772	7	5	275	1337	9
DUSP4	4.11e-163	0.454565	0.375	0.006	7.96e-159	0.684613	7	3	275	503	17
DUSP4	5.2e-145	0.439595	0.375	0.017	1.01e-140	0.679224	7	1	275	503	86
DUSP4	6.12e-148	0.448696	0.375	0.011	1.19e-143	0.682377	7	2	275	503	28
DUSP4	3.75e-242	0.453071	0.375	0.007	7.26e-238	0.684084	7	0	275	503	38
DUSP4	4.32e-103	0.43881	0.375	0.019	8.37e-99	0.678711	7	4	275	503	51
DUSP4	1.53e-104	0.451449	0.375	0.008	2.96e-100	0.683581	7	5	275	503	22
DUSP4	2.6e-72	0.427122	0.375	0.028	5.04e-68	0.674675	7	6	275	503	68
MATN2	6.02e-84	0.355814	0.302	0.024	1.17e-79	0.640915	7	3	275	407	76
MATN2	1.31e-93	0.360502	0.302	0.019	2.54e-89	0.642886	7	2	275	407	56
MATN2	3.07e-85	0.364762	0.302	0.014	5.94e-81	0.644822	7	4	275	407	51
TRPS1	6.8e-97	0.514664	0.375	0.034	1.32e-92	0.673016	7	3	275	933	103
TRPS1	1.02e-130	0.528163	0.375	0.023	1.97e-126	0.677966	7	1	275	933	143
TRPS1	1.17e-162	0.528076	0.375	0.022	2.27e-158	0.678152	7	0	275	933	154
GADD45G	1.3e-122	0.516997	0.469	0.043	2.51e-118	0.71614	7	3	275	626	145
GADD45G	3e-158	0.532309	0.469	0.032	5.81e-154	0.721662	7	1	275	626	215
GADD45G	6.09e-125	0.516564	0.469	0.042	1.18e-120	0.716214	7	2	275	626	151
GADD45G	1.75e-208	0.536829	0.469	0.027	3.39e-204	0.723344	7	0	275	626	172
GADD45G	1.8e-131	0.553617	0.469	0.011	3.48e-127	0.72964	7	5	275	626	58
FBP1	9.07e-174	0.541411	0.375	0.004	1.76e-169	0.685907	7	3	275	916	8
FBP1	4.99e-182	0.535982	0.375	0.008	9.66e-178	0.68414	7	1	275	916	37
FBP1	4.88e-187	0.543876	0.375	0.001	9.45e-183	0.686885	7	2	275	916	2
FBP1	4.12e-297	0.543438	0.375	0.002	7.98e-293	0.686672	7	0	275	916	7
FBP1	1.11e-141	0.543483	0.375	0.001	2.15e-137	0.686753	7	4	275	916	2
FBP1	7.18e-118	0.544294	0.375	0.001	1.39e-113	0.686994	7	5	275	916	3
FBP1	1.37e-95	0.53751	0.375	0.008	2.65e-91	0.684433	7	6	275	916	16
ACSL5	8.86e-185	0.432361	0.385	0.002	1.72e-180	0.691763	7	3	275	437	5
ACSL5	1.2e-202	0.42922	0.385	0.005	2.33e-198	0.690569	7	1	275	437	17
ACSL5	9.24e-195	0.433916	0.385	0	1.79e-190	0.692466	7	2	275	437	1
ACSL5	4.91e-289	0.431281	0.385	0.003	9.5e-285	0.691326	7	0	275	437	14
ACSL5	2.49e-141	0.431627	0.385	0.003	4.81e-137	0.69145	7	4	275	437	7
ACSL5	1.15e-114	0.430193	0.385	0.004	2.22e-110	0.690838	7	5	275	437	6
ACSL5	1.51e-76	0.404204	0.385	0.026	2.93e-72	0.680424	7	6	275	437	66
PNLIPRP3	2.14e-166	0.513147	0.378	0.006	4.15e-162	0.686491	7	3	275	716	24
PNLIPRP3	5.96e-209	0.517488	0.378	0.003	1.15e-204	0.687952	7	1	275	716	14
PNLIPRP3	1.28e-168	0.514343	0.378	0.006	2.48e-164	0.686736	7	2	275	716	19
PNLIPRP3	3.55e-280	0.516265	0.378	0.003	6.88e-276	0.687577	7	0	275	716	33
PNLIPRP3	6.64e-127	0.511773	0.378	0.008	1.29e-122	0.685824	7	4	275	716	24
PNLIPRP3	1.41e-117	0.518695	0.378	0.001	2.74e-113	0.688421	7	5	275	716	2
SAA2	2.72e-160	0.4853	0.342	0.003	5.28e-156	0.669766	7	3	275	1409	8
SAA2	2.04e-178	0.482928	0.342	0.004	3.94e-174	0.668948	7	1	275	1409	15
SAA2	2.37e-151	0.482647	0.342	0.005	4.6e-147	0.668649	7	2	275	1409	12
SAA2	6.83e-247	0.483986	0.342	0.004	1.32e-242	0.669276	7	0	275	1409	16
SAA2	6e-122	0.482171	0.342	0.004	1.16e-117	0.669104	7	4	275	1409	15
SAA2	5.79e-89	0.473953	0.342	0.011	1.12e-84	0.665586	7	5	275	1409	17
SAA2	1.76e-70	0.463309	0.342	0.02	3.41e-66	0.661606	7	6	275	1409	84
NR1H3	4.05e-138	0.410306	0.429	0.024	7.85e-134	0.703356	7	3	275	388	63
NR1H3	6.73e-109	0.388806	0.429	0.046	1.3e-104	0.693643	7	1	275	388	202
NR1H3	5.12e-146	0.413234	0.429	0.022	9.91e-142	0.70467	7	2	275	388	55
NR1H3	4.31e-135	0.393014	0.429	0.042	8.34e-131	0.695522	7	0	275	388	203
NR1H3	1.86e-127	0.416831	0.429	0.017	3.6e-123	0.706382	7	4	275	388	40
NR1H3	8.1e-85	0.396682	0.429	0.038	1.57e-80	0.697264	7	5	275	388	118
FADS2	4.12e-190	1.26494	0.484	0.016	7.98e-186	0.73722	7	3	275	15950	40
FADS2	1.76e-225	1.26567	0.484	0.013	3.4e-221	0.7379	7	1	275	15950	70
FADS2	2.68e-193	1.26391	0.484	0.016	5.19e-189	0.737304	7	2	275	15950	43
FADS2	0	1.27095	0.484	0.01	0	0.738881	7	0	275	15950	42
FADS2	5.86e-171	1.27374	0.484	0.008	1.14e-166	0.739609	7	4	275	15950	19
FADS2	6.84e-117	1.25007	0.484	0.028	1.33e-112	0.733762	7	5	275	15950	52
FADS2	1.01e-103	1.24621	0.484	0.032	1.95e-99	0.732714	7	6	275	15950	62
FADS1	1.28e-160	0.86346	0.389	0.01	2.47e-156	0.691177	7	3	275	4079	25
FADS1	1.77e-163	0.856748	0.389	0.015	3.42e-159	0.689234	7	1	275	4079	63
FADS1	7.24e-180	0.868821	0.389	0.004	1.4e-175	0.692946	7	2	275	4079	15
FADS1	5.65e-233	0.86309	0.389	0.011	1.09e-228	0.690859	7	0	275	4079	47
FADS1	2.14e-124	0.860651	0.389	0.011	4.15e-120	0.69045	7	4	275	4079	24
FADS1	7.74e-106	0.862087	0.389	0.011	1.5e-101	0.690652	7	5	275	4079	21
FADS1	2.21e-82	0.847352	0.389	0.023	4.28e-78	0.686171	7	6	275	4079	39
TM7SF2	7.55e-102	0.637072	0.433	0.049	1.46e-97	0.69786	7	3	275	1531	135
TM7SF2	1.33e-139	0.656097	0.433	0.032	2.57e-135	0.704354	7	1	275	1531	269
TM7SF2	3.49e-242	0.675824	0.433	0.015	6.77e-238	0.711026	7	0	275	1531	68
TM7SF2	1.05e-110	0.671919	0.433	0.018	2.04e-106	0.709775	7	5	275	1531	53
TM7SF2	8.04e-87	0.657258	0.433	0.032	1.56e-82	0.704606	7	6	275	1531	83
PC	2.66e-107	0.335704	0.305	0.013	5.15e-103	0.646789	7	3	275	321	34
PC	5.24e-113	0.333436	0.305	0.016	1.02e-108	0.645696	7	1	275	321	73
PC	6.47e-78	0.319981	0.305	0.028	1.25e-73	0.63997	7	2	275	321	78
PC	5.41e-119	0.327647	0.305	0.021	1.05e-114	0.643137	7	0	275	321	101
PC	3.62e-74	0.327092	0.305	0.022	7.01e-70	0.642939	7	4	275	321	51
PC	3.93e-58	0.317885	0.305	0.027	7.61e-54	0.639672	7	5	275	321	65
MYEOV	6.84e-135	0.50635	0.385	0.018	1.32e-130	0.685577	7	3	275	681	49
MYEOV	4.71e-187	0.517011	0.385	0.008	9.13e-183	0.689568	7	1	275	681	55
MYEOV	2.32e-116	0.496522	0.385	0.026	4.49e-112	0.681914	7	2	275	681	77
MYEOV	0	0.523753	0.385	0.001	0	0.692177	7	0	275	681	7
MYEOV	1.54e-121	0.510245	0.385	0.011	2.98e-117	0.687505	7	4	275	681	24
MYEOV	1.96e-117	0.522281	0.385	0.003	3.8e-113	0.691581	7	5	275	681	18
DGAT2	2.29e-156	0.689679	0.436	0.019	4.43e-152	0.710681	7	3	275	1675	57
DGAT2	7.14e-181	0.69325	0.436	0.018	1.38e-176	0.711616	7	1	275	1675	142
DGAT2	5.52e-284	0.703265	0.436	0.009	1.07e-279	0.714992	7	0	275	1675	39
DGAT2	4.03e-100	0.669371	0.436	0.039	7.81e-96	0.70339	7	4	275	1675	80
DGAT2	2.16e-133	0.708635	0.436	0.004	4.18e-129	0.716863	7	5	275	1675	9
DGAT2	1.09e-81	0.668023	0.436	0.039	2.1e-77	0.70328	7	6	275	1675	119
ACER3	1.43e-61	0.293926	0.327	0.046	2.77e-57	0.641586	7	3	275	325	146
THRSP	1.23e-223	0.941276	0.469	0.004	2.39e-219	0.733378	7	3	275	3359	11
THRSP	2.21e-269	0.942361	0.469	0.002	4.28e-265	0.733807	7	1	275	3359	11
THRSP	4.79e-228	0.942626	0.469	0.003	9.28e-224	0.733621	7	2	275	3359	7
THRSP	0	0.942681	0.469	0.003	0	0.733665	7	0	275	3359	11
THRSP	2.1e-180	0.94421	0.469	0.001	4.07e-176	0.734151	7	4	275	3359	2
THRSP	2.5e-142	0.940158	0.469	0.005	4.85e-138	0.73297	7	5	275	3359	8
THRSP	7.02e-128	0.939764	0.469	0.005	1.36e-123	0.732951	7	6	275	3359	11
MCAM	5.86e-162	0.342309	0.345	0.003	1.13e-157	0.671456	7	3	275	283	8
MCAM	6.69e-165	0.336068	0.345	0.007	1.3e-160	0.668878	7	1	275	283	31
MCAM	2.84e-154	0.33958	0.345	0.005	5.5e-150	0.670274	7	2	275	283	19
MCAM	6.94e-224	0.338233	0.345	0.007	1.34e-219	0.669574	7	0	275	283	28
MCAM	2.77e-117	0.337984	0.345	0.006	5.37e-113	0.669623	7	4	275	283	13
MCAM	6.97e-96	0.336783	0.345	0.007	1.35e-91	0.669024	7	5	275	283	17
FAR2	2.03e-216	0.858081	0.465	0.005	3.94e-212	0.731119	7	3	275	2120	13
FAR2	4.1e-257	0.860411	0.465	0.004	7.94e-253	0.731598	7	1	275	2120	17
FAR2	1.1e-215	0.858634	0.465	0.006	2.14e-211	0.731042	7	2	275	2120	15
FAR2	0	0.861527	0.465	0.003	0	0.731881	7	0	275	2120	15
FAR2	1.53e-171	0.859903	0.465	0.004	2.96e-167	0.731474	7	4	275	2120	9
FAR2	3.56e-141	0.859279	0.465	0.005	6.88e-137	0.731229	7	5	275	2120	11
FAR2	8.3e-94	0.819069	0.465	0.036	1.61e-89	0.721085	7	6	275	2120	84
METTL7A	2e-78	0.34684	0.327	0.033	3.87e-74	0.648665	7	3	275	384	96
METTL7A	2.44e-76	0.342354	0.327	0.039	4.72e-72	0.646385	7	1	275	384	212
METTL7A	3.57e-91	0.35536	0.327	0.026	6.91e-87	0.652183	7	2	275	384	81
METTL7A	1.34e-90	0.365873	0.327	0.016	2.6e-86	0.6565	7	4	275	384	39
METTL7A	8.2e-59	0.345906	0.327	0.034	1.59e-54	0.648259	7	5	275	384	105
KRT7	1.05e-135	0.450261	0.324	0.007	2.04e-131	0.658985	7	3	275	665	20
KRT7	4.76e-145	0.445483	0.324	0.009	9.23e-141	0.657599	7	1	275	665	40
KRT7	8.24e-142	0.450972	0.324	0.005	1.6e-137	0.659444	7	2	275	665	18
KRT7	1.28e-193	0.44816	0.324	0.009	2.48e-189	0.658225	7	0	275	665	36
KRT7	3.93e-112	0.451815	0.324	0.005	7.6e-108	0.659719	7	4	275	665	11
KRT7	7.44e-87	0.446736	0.324	0.009	1.44e-82	0.657856	7	5	275	665	18
TRHDE-AS1	4.48e-168	0.403305	0.342	0.001	8.68e-164	0.670515	7	3	275	374	2
TRHDE-AS1	6.01e-198	0.403224	0.342	0.001	1.16e-193	0.670523	7	1	275	374	2
TRHDE-AS1	5.5e-172	0.403764	0.342	0	1.07e-167	0.670714	7	2	275	374	1
TRHDE-AS1	6.38e-278	0.403258	0.342	0.001	1.24e-273	0.670525	7	0	275	374	3
TRHDE-AS1	6.09e-132	0.404212	0.342	0	1.18e-127	0.670909	7	4	275	374	1
TRHDE-AS1	1.44e-105	0.402732	0.342	0.001	2.78e-101	0.670266	7	5	275	374	2
LTBP2	1.87e-196	0.434948	0.436	0.006	3.63e-192	0.715512	7	3	275	382	15
LTBP2	9.94e-188	0.425158	0.436	0.015	1.92e-183	0.711266	7	1	275	382	58
LTBP2	5.17e-200	0.434941	0.436	0.005	1e-195	0.715545	7	2	275	382	14
LTBP2	4.17e-150	0.433309	0.436	0.008	8.07e-146	0.714775	7	4	275	382	17
FA2H	1.04e-108	0.506235	0.309	0.014	2.01e-104	0.649024	7	3	275	1235	35
FA2H	2.52e-139	0.512365	0.309	0.009	4.88e-135	0.651093	7	1	275	1235	52
FA2H	1.1e-65	0.476421	0.309	0.039	2.13e-61	0.638454	7	2	275	1235	119
FA2H	8.83e-200	0.514934	0.309	0.006	1.71e-195	0.652119	7	0	275	1235	33
FA2H	3.04e-87	0.503983	0.309	0.014	5.88e-83	0.648503	7	4	275	1235	31
FA2H	2.04e-73	0.503448	0.309	0.016	3.96e-69	0.648149	7	5	275	1235	56
FA2H	1.36e-59	0.491362	0.309	0.023	2.64e-55	0.644744	7	6	275	1235	54
SERPINF1	5.54e-139	0.493284	0.436	0.026	1.07e-134	0.707316	7	3	275	538	85
SERPINF1	2.48e-161	0.503124	0.436	0.017	4.79e-157	0.711042	7	2	275	538	54
SERPINF1	2.89e-122	0.497531	0.436	0.022	5.59e-118	0.708971	7	4	275	538	77
DHRS11	3.09e-81	0.328518	0.335	0.033	5.99e-77	0.652215	7	3	275	362	94
DHRS11	5.14e-86	0.327996	0.335	0.035	9.96e-82	0.651783	7	1	275	362	167
DHRS11	3.1e-90	0.334238	0.335	0.028	6e-86	0.654705	7	2	275	362	81
DHRS11	1.34e-122	0.335884	0.335	0.026	2.59e-118	0.655514	7	0	275	362	120
DHRS11	8.53e-83	0.348381	0.335	0.014	1.65e-78	0.660942	7	5	275	362	43
CCDC57	1.12e-56	0.282639	0.32	0.049	2.16e-52	0.636633	7	3	275	305	140
CCDC57	1.15e-63	0.288827	0.32	0.042	2.23e-59	0.639805	7	2	275	305	123
CCDC57	3.63e-65	0.300253	0.32	0.032	7.03e-61	0.644609	7	4	275	305	82
MOCOS	1.59e-120	0.431207	0.349	0.016	3.08e-116	0.667667	7	3	275	522	44
MOCOS	4.54e-141	0.433857	0.349	0.015	8.79e-137	0.668585	7	1	275	522	82
MOCOS	5.19e-107	0.425288	0.349	0.023	1.01e-102	0.665143	7	2	275	522	66
MOCOS	1.23e-201	0.4381	0.349	0.01	2.39e-197	0.670288	7	0	275	522	51
MOCOS	4.23e-88	0.424826	0.349	0.023	8.19e-84	0.664938	7	4	275	522	51
MOCOS	3.53e-82	0.429511	0.349	0.019	6.84e-78	0.666888	7	5	275	522	37
EMILIN3	5.1e-172	0.345546	0.345	0	9.88e-168	0.672517	7	3	275	269	2
EMILIN3	4.17e-205	0.346	0.345	0	8.08e-201	0.672727	7	1	275	269	2
EMILIN3	9.01e-172	0.345103	0.345	0.001	1.75e-167	0.672311	7	2	275	269	2
EMILIN3	1.43e-287	0.345734	0.345	0	2.76e-283	0.672604	7	0	275	269	2
EMILIN3	1.06e-131	0.345399	0.345	0.001	2.04e-127	0.672449	7	4	275	269	1
EMILIN3	3.39e-108	0.34526	0.345	0.001	6.57e-104	0.672384	7	5	275	269	1
EMILIN3	2.38e-51	0.296823	0.345	0.043	4.62e-47	0.651084	7	6	275	269	109
SGK2	2.31e-202	0.569849	0.404	0	4.47e-198	0.701654	7	3	275	803	2
SGK2	2.94e-231	0.568551	0.404	0.002	5.69e-227	0.701222	7	1	275	803	7
SGK2	3.17e-182	0.564224	0.404	0.006	6.14e-178	0.699658	7	2	275	803	15
SGK2	0	0.568972	0.404	0.001	0	0.701337	7	0	275	803	7
SGK2	1.47e-153	0.569102	0.404	0.001	2.85e-149	0.701384	7	4	275	803	2
SGK2	6.06e-121	0.565437	0.404	0.004	1.17e-116	0.700128	7	5	275	803	9
SGK2	4.96e-86	0.544611	0.404	0.023	9.61e-82	0.692854	7	6	275	803	48
HLCS	6.6e-101	0.557256	0.349	0.026	1.28e-96	0.664187	7	3	275	1222	68
HLCS	2.69e-102	0.552606	0.349	0.03	5.2e-98	0.662428	7	1	275	1222	174
HLCS	4.64e-96	0.539811	0.349	0.042	8.98e-92	0.657626	7	0	275	1222	217
HLCS	7.05e-74	0.540558	0.349	0.034	1.37e-69	0.659704	7	4	275	1222	84
KCNJ15	1.22e-86	0.317964	0.324	0.027	2.36e-82	0.649521	7	3	275	279	73
KCNJ15	1.04e-88	0.315193	0.324	0.03	2.02e-84	0.648138	7	1	275	279	98
KCNJ15	1.3e-92	0.320988	0.324	0.024	2.52e-88	0.650915	7	2	275	279	68
KCNJ15	2.79e-102	0.312772	0.324	0.031	5.39e-98	0.647391	7	0	275	279	145
KCNJ15	4.56e-58	0.304319	0.324	0.041	8.83e-54	0.643114	7	4	275	279	102
KCNJ15	9.23e-88	0.336538	0.324	0.008	1.79e-83	0.657933	7	5	275	279	30
TTC38	1.03e-67	0.297544	0.302	0.034	2e-63	0.635463	7	3	275	327	86
TTC38	1.18e-68	0.293598	0.302	0.037	2.29e-64	0.633834	7	1	275	327	194
TTC38	2.02e-82	0.307228	0.302	0.024	3.9e-78	0.639804	7	2	275	327	68
TTC38	1.93e-88	0.299206	0.302	0.032	3.75e-84	0.636213	7	0	275	327	149
TTC38	1.33e-65	0.303515	0.302	0.027	2.58e-61	0.638307	7	4	275	327	60
TTC38	1.73e-64	0.311438	0.302	0.021	3.35e-60	0.641564	7	5	275	327	61
TTC38	1.14e-46	0.29307	0.302	0.035	2.2e-42	0.634071	7	6	275	327	67
AWAT2	5.21e-235	0.845698	0.465	0	1.01e-230	0.732584	7	3	275	2846	1
AWAT2	6.63e-261	0.84265	0.465	0.003	1.28e-256	0.731697	7	1	275	2846	9
AWAT2	4.52e-224	0.842306	0.465	0.004	8.75e-220	0.731556	7	2	275	2846	8
AWAT2	0	0.843071	0.465	0.003	0	0.731779	7	0	275	2846	12
AWAT2	2.03e-180	0.845199	0.465	0.001	3.93e-176	0.732488	7	4	275	2846	1
AWAT2	2.87e-143	0.84116	0.465	0.004	5.55e-139	0.731375	7	5	275	2846	6
AWAT2	1.43e-125	0.839807	0.465	0.006	2.76e-121	0.730802	7	6	275	2846	14
NPL	4.56e-101	0.393189	0.407	0.045	8.84e-97	0.683567	7	1	275	438	260
NPL	6.26e-90	0.397666	0.407	0.036	1.21e-85	0.686259	7	4	275	438	84
DUSP16	8.78e-86	0.427827	0.356	0.041	1.7e-81	0.660177	7	1	275	645	243
DUSP16	8.08e-89	0.422237	0.356	0.047	1.57e-84	0.657695	7	0	275	645	231
DUSP16	1.34e-61	0.416081	0.356	0.049	2.6e-57	0.656209	7	4	275	645	111
VWA8	3.06e-88	0.450774	0.367	0.043	5.93e-84	0.665388	7	1	275	706	266
FAM219B	3.48e-103	0.352665	0.382	0.037	6.74e-99	0.673989	7	1	275	346	231
FAM219B	3.92e-82	0.342389	0.382	0.046	7.59e-78	0.669411	7	2	275	346	129
FAM219B	9.41e-97	0.339025	0.382	0.049	1.82e-92	0.668001	7	0	275	346	226
FAM219B	5.44e-67	0.347081	0.382	0.042	1.05e-62	0.67152	7	5	275	346	117
DOP1B	1.27e-97	0.351578	0.316	0.024	2.46e-93	0.647477	7	1	275	408	183
DOP1B	1.63e-132	0.355636	0.316	0.019	3.15e-128	0.649407	7	0	275	408	93
DOP1B	4.99e-50	0.321635	0.316	0.047	9.66e-46	0.635558	7	4	275	408	111
DOP1B	2.81e-46	0.326281	0.316	0.047	5.44e-42	0.63689	7	5	275	408	129
TMEM164	1.11e-116	0.77762	0.444	0.049	2.16e-112	0.705202	7	1	275	2917	275
TMEM164	3.21e-141	0.781214	0.444	0.046	6.22e-137	0.706284	7	0	275	2917	227
TMEM164	7.99e-94	0.769556	0.444	0.047	1.55e-89	0.70424	7	4	275	2917	120
GSTM1	8.49e-124	0.443344	0.324	0.011	1.64e-119	0.657027	7	2	275	797	55
GSTM1	4.9e-100	0.443458	0.324	0.01	9.49e-96	0.65716	7	4	275	797	23
GSTM1	4.75e-46	0.402514	0.324	0.045	9.19e-42	0.641538	7	6	275	797	129
ECI2	1.55e-66	0.310762	0.32	0.04	3e-62	0.641562	7	2	275	358	118
ECI2	7.63e-56	0.309049	0.32	0.043	1.48e-51	0.640668	7	4	275	358	120
CHPT1	3.21e-82	0.391728	0.367	0.043	6.22e-78	0.664982	7	2	275	608	138
PXMP2	1.79e-122	0.519413	0.469	0.045	3.46e-118	0.717021	7	2	275	758	141
WFDC2	3.87e-159	0.608411	0.44	0.019	7.49e-155	0.712654	7	2	275	807	74
WFDC2	4.01e-154	0.585303	0.44	0.039	7.77e-150	0.705209	7	0	275	807	295
WFDC2	3.35e-135	0.613124	0.44	0.016	6.48e-131	0.714067	7	4	275	807	50
WFDC2	7.75e-104	0.602358	0.44	0.025	1.5e-99	0.710582	7	5	275	807	116
LGALS1	1.2e-135	0.816237	0.495	0.045	2.33e-131	0.731809	7	2	275	2102	187
GRHL1	1.84e-103	0.371431	0.367	0.042	3.56e-99	0.665187	7	0	275	476	232
LRATD1	3.46e-129	0.373005	0.353	0.027	6.7e-125	0.664062	7	0	275	398	185
LRATD1	4.64e-74	0.374714	0.353	0.026	8.99e-70	0.664663	7	5	275	398	127
BDH1	6.49e-111	0.393841	0.389	0.044	1.26e-106	0.675108	7	0	275	483	222
BDH1	1.36e-79	0.406328	0.389	0.031	2.64e-75	0.680519	7	5	275	483	82
ALDH3B2	0	0.795193	0.458	0.008	0	0.726555	7	0	275	1785	65
ALDH3B2	3.38e-129	0.791276	0.458	0.011	6.55e-125	0.725481	7	5	275	1785	62
MVK	5.26e-90	0.440009	0.345	0.044	1.02e-85	0.654695	7	0	275	731	209
MVK	3.46e-59	0.443741	0.345	0.041	6.7e-55	0.655988	7	5	275	731	121
GGT6	1.1e-150	0.367323	0.338	0.019	2.12e-146	0.660899	7	0	275	451	90
GGT6	4.13e-75	0.365559	0.338	0.021	8e-71	0.659958	7	5	275	451	73
PXMP4	2.73e-155	0.61776	0.447	0.04	5.28e-151	0.709196	7	0	275	1130	199
PXMP4	4.61e-101	0.629171	0.447	0.03	8.93e-97	0.713014	7	5	275	1130	98
BOC	1.44e-57	0.311401	0.327	0.041	2.79e-53	0.642531	7	4	275	337	91
HIBADH	2.27e-101	0.46781	0.444	0.038	4.39e-97	0.704638	7	4	275	636	96
LAMB1	2.69e-99	0.591041	0.462	0.047	5.21e-95	0.712054	7	4	275	1023	107
OSBPL1A	7.86e-50	0.266235	0.305	0.043	1.52e-45	0.631463	7	4	275	283	117
AR	1.12e-115	0.553926	0.491	0.04	2.16e-111	0.727198	7	4	275	765	97
KLHDC8B	4.1e-104	0.489047	0.462	0.03	7.94e-100	0.718521	7	5	275	597	129
PCCB	1.9e-59	0.382779	0.342	0.039	3.67e-55	0.654454	7	5	275	515	114
NADSYN1	5.82e-57	0.328892	0.349	0.044	1.13e-52	0.654687	7	5	275	362	127
RDH11	2.18e-84	0.539852	0.433	0.042	4.23e-80	0.700454	7	5	275	873	117
NSDHL	7.79e-58	0.410616	0.349	0.044	1.51e-53	0.65596	7	5	275	615	139

## Sheet: suppl_table_5
Cluster	Pathway_database	Description	Overlap	P.value	Adjusted.P.value	Combined.Score
0	KEGG_2019_Human	Pathways in cancer	8/530	7.16011e-05	0.00608609	63.1418
0	KEGG_2019_Human	Toxoplasmosis	4/113	0.000228525	0.00652852	124.56
0	KEGG_2019_Human	Human papillomavirus infection	6/330	0.000230418	0.00652852	64.7576
0	KEGG_2019_Human	Basal cell carcinoma	3/63	0.000623645	0.0131814	146.765
0	KEGG_2019_Human	Hippo signaling pathway	4/160	0.000851481	0.0131814	73.2043
0	ARCHS4_Tissues	SKIN (BULK TISSUE)	33/2316	1.99103e-18	2.15031e-16	520.33
0	ARCHS4_Tissues	FIBROBLAST	27/2316	2.13616e-12	1.15352e-10	215.271
0	ARCHS4_Tissues	GASTRIC TISSUE (BULK)	26/2316	1.66451e-11	4.49418e-10	184.278
0	ARCHS4_Tissues	KERATINOCYTE	26/2316	1.66451e-11	4.49418e-10	184.278
0	ARCHS4_Tissues	COLON (BULK TISSUE)	25/2316	1.20485e-10	1.62654e-09	157.158
0	MSigDB_Hallmark_2020	Epithelial Mesenchymal Transition	13/200	3.99817e-15	1.15947e-13	1138.55
0	MSigDB_Hallmark_2020	TNF-alpha Signaling via NF-kB	5/200	0.000184859	0.00178697	90.6979
0	MSigDB_Hallmark_2020	p53 Pathway	5/200	0.000184859	0.00178697	90.6979
0	MSigDB_Hallmark_2020	Hypoxia	4/200	0.00193774	0.0112389	51.3825
0	MSigDB_Hallmark_2020	Myogenesis	4/200	0.00193774	0.0112389	51.3825
1	KEGG_2019_Human	MAPK signaling pathway	4/295	0.001066	0.0351103	68.5621
1	KEGG_2019_Human	Pathways in cancer	5/530	0.00123194	0.0351103	47.7137
1	KEGG_2019_Human	Rap1 signaling pathway	3/206	0.00391395	0.0610093	57.8292
1	KEGG_2019_Human	Basal cell carcinoma	1963-02-01	0.00428136	0.0610093	122.745
1	KEGG_2019_Human	Antigen processing and presentation	1977-02-01	0.00632859	0.0721459	92.6132
1	ARCHS4_Tissues	SKIN (BULK TISSUE)	18/2316	6.10397e-10	6.59228e-08	225.903
1	ARCHS4_Tissues	COLON (BULK TISSUE)	15/2316	4.2191e-07	1.13916e-05	105.663
1	ARCHS4_Tissues	ESOPHAGUS (BULK TISSUE)	15/2316	4.2191e-07	1.13916e-05	105.663
1	ARCHS4_Tissues	ILEUM (BULK)	15/2316	4.2191e-07	1.13916e-05	105.663
1	ARCHS4_Tissues	GASTRIC TISSUE (BULK)	14/2316	2.91336e-06	4.49491e-05	80.5596
1	MSigDB_Hallmark_2020	TNF-alpha Signaling via NF-kB	5/200	1.30802e-05	0.000327005	219.277
1	MSigDB_Hallmark_2020	Hypoxia	4/200	0.000247103	0.00205919	124.134
1	MSigDB_Hallmark_2020	p53 Pathway	4/200	0.000247103	0.00205919	124.134
1	MSigDB_Hallmark_2020	Angiogenesis	1936-02-01	0.00141747	0.00885918	265.216
1	MSigDB_Hallmark_2020	UV Response Up	3/158	0.0018485	0.00924251	86.1961
2	KEGG_2019_Human	MAPK signaling pathway	6/295	0.000627404	0.0389089	46.2573
2	KEGG_2019_Human	Glycosaminoglycan biosynthesis	1953-03-01	0.000884294	0.0389089	123.321
2	KEGG_2019_Human	Arachidonic acid metabolism	1963-03-01	0.00146151	0.0428709	95.3754
2	KEGG_2019_Human	alpha-Linolenic acid metabolism	2025-02-01	0.00353585	0.0777886	141.607
2	KEGG_2019_Human	Linoleic acid metabolism	2029-02-01	0.00474158	0.0834518	114.335
2	ARCHS4_Tissues	SKIN (BULK TISSUE)	41/2316	8.31849e-21	8.98396e-19	490.346
2	ARCHS4_Tissues	AMNIOTIC FLUID	35/2316	4.32798e-15	2.33711e-13	248.782
2	ARCHS4_Tissues	ESOPHAGUS (BULK TISSUE)	33/2316	2.22852e-13	8.02268e-12	195.544
2	ARCHS4_Tissues	BASAL CELL	31/2316	9.18218e-12	1.98335e-10	152.083
2	ARCHS4_Tissues	KERATINOCYTE	31/2316	9.18218e-12	1.98335e-10	152.083
2	MSigDB_Hallmark_2020	Estrogen Response Early	4/200	0.0055942	0.128667	31.1714
2	MSigDB_Hallmark_2020	TNF-alpha Signaling via NF-kB	3/200	0.0342825	0.1577	14.9056
2	MSigDB_Hallmark_2020	Estrogen Response Late	3/200	0.0342825	0.1577	14.9056
2	MSigDB_Hallmark_2020	Apical Junction	3/200	0.0342825	0.1577	14.9056
2	MSigDB_Hallmark_2020	Inflammatory Response	3/200	0.0342825	0.1577	14.9056
3	KEGG_2019_Human	Rap1 signaling pathway	3/206	0.00163815	0.0688023	93.7198
3	KEGG_2019_Human	MAPK signaling pathway	3/295	0.00452088	0.0949385	54.596
3	KEGG_2019_Human	Pathways in cancer	3/530	0.0220998	0.233567	21.1045
3	KEGG_2019_Human	Ras signaling pathway	2/232	0.028883	0.233567	28.9827
3	KEGG_2019_Human	Primary immunodeficiency	1937-01-01	0.0417175	0.233567	79.9864
3	ARCHS4_Tissues	SKIN (BULK TISSUE)	19/2316	8.47574e-15	9.06904e-13	1184.63
3	ARCHS4_Tissues	KERATINOCYTE	14/2316	2.21553e-08	1.18531e-06	210.51
3	ARCHS4_Tissues	ESOPHAGUS (BULK TISSUE)	13/2316	2.41869e-07	6.46999e-06	151.993
3	ARCHS4_Tissues	LUNG (BULK TISSUE)	13/2316	2.41869e-07	6.46999e-06	151.993
3	ARCHS4_Tissues	BASAL CELL	2316-12-01	2.23379e-06	4.78031e-05	108.881
3	MSigDB_Hallmark_2020	TNF-alpha Signaling via NF-kB	3/200	0.00150522	0.0127944	97.8781
3	MSigDB_Hallmark_2020	Apical Junction	3/200	0.00150522	0.0127944	97.8781
3	MSigDB_Hallmark_2020	Interferon Alpha Response	1997-02-01	0.00551182	0.0312336	103.663
3	MSigDB_Hallmark_2020	p53 Pathway	2/200	0.0219305	0.0621364	36.3412
3	MSigDB_Hallmark_2020	Estrogen Response Late	2/200	0.0219305	0.0621364	36.3412
4	KEGG_2019_Human	Ras signaling pathway	5/232	0.000187136	0.0177779	90.9693
4	KEGG_2019_Human	Rap1 signaling pathway	4/206	0.0012716	0.0299285	62.0915
4	KEGG_2019_Human	GnRH signaling pathway	1993-03-01	0.00127837	0.0299285	102.587
4	KEGG_2019_Human	alpha-Linolenic acid metabolism	2025-02-01	0.00150109	0.0299285	256.092
4	KEGG_2019_Human	Inflammatory mediator regulation of TRP channels	3/100	0.00157519	0.0299285	92.1684
4	ARCHS4_Tissues	SKIN (BULK TISSUE)	37/2316	6.71359e-27	7.25068e-25	1921.52
4	ARCHS4_Tissues	ESOPHAGUS (BULK TISSUE)	35/2316	4.92986e-24	2.66212e-22	1323.02
4	ARCHS4_Tissues	KERATINOCYTE	33/2316	2.27851e-21	8.20262e-20	933.901
4	ARCHS4_Tissues	BASAL CELL	30/2316	1.04585e-17	2.82381e-16	566.604
4	ARCHS4_Tissues	AMNIOTIC FLUID	29/2316	1.43595e-16	3.10165e-15	480.723
4	MSigDB_Hallmark_2020	Estrogen Response Late	3/200	0.010906	0.163289	31.6152
4	MSigDB_Hallmark_2020	Xenobiotic Metabolism	2/200	0.0773472	0.163289	11.608
4	MSigDB_Hallmark_2020	TNF-alpha Signaling via NF-kB	2/200	0.0773472	0.163289	11.608
4	MSigDB_Hallmark_2020	Estrogen Response Early	2/200	0.0773472	0.163289	11.608
4	MSigDB_Hallmark_2020	KRAS Signaling Dn	2/200	0.0773472	0.163289	11.608
5	KEGG_2019_Human	Pathways in cancer	16/530	1.7175e-06	0.000276518	61.4742
5	KEGG_2019_Human	Amoebiasis	1996-06-01	7.37519e-05	0.00584611	89.5479
5	KEGG_2019_Human	Focal adhesion	8/199	0.000108934	0.00584611	54.4564
5	KEGG_2019_Human	Renal cell carcinoma	1969-05-01	0.000149392	0.00584804	96.5918
5	KEGG_2019_Human	Toxoplasmosis	6/113	0.000181616	0.00584804	68.1281
5	ARCHS4_Tissues	SKIN (BULK TISSUE)	59/2316	4.13094e-19	4.46141e-17	223.818
5	ARCHS4_Tissues	BASAL CELL	53/2316	5.67467e-15	3.06432e-13	145.315
5	ARCHS4_Tissues	FIBROBLAST	52/2316	2.50728e-14	9.0262e-13	134.6
5	ARCHS4_Tissues	KERATINOCYTE	46/2316	9.90483e-11	2.6743e-09	82.0816
5	ARCHS4_Tissues	SMALL INTESTINE (BULK TISSUE)	42/2316	1.32699e-08	2.86629e-07	56.6276
5	MSigDB_Hallmark_2020	Epithelial Mesenchymal Transition	14/200	2.40129e-10	7.92425e-09	248.412
5	MSigDB_Hallmark_2020	TNF-alpha Signaling via NF-kB	9/200	1.65769e-05	0.000273519	74.4436
5	MSigDB_Hallmark_2020	p53 Pathway	8/200	0.000112782	0.0012406	53.964
5	MSigDB_Hallmark_2020	Hypoxia	6/200	0.00353531	0.0291663	24.5169
5	MSigDB_Hallmark_2020	UV Response Up	5/158	0.00610415	0.0402874	23.2817
6	KEGG_2019_Human	N-Glycan biosynthesis	1950-01-01	0.0198292	0.053166	227.955
6	KEGG_2019_Human	Protein digestion and absorption	1990-01-01	0.035444	0.053166	106.697
6	KEGG_2019_Human	Protein processing in endoplasmic reticulum	1/165	0.064136	0.064136	47.4412
6	ARCHS4_Tissues	ASTROCYTE	2316-06-01	5.45039e-05	0.00245268	225.439
6	ARCHS4_Tissues	FETAL LUNG	2316-06-01	5.45039e-05	0.00245268	225.439
6	ARCHS4_Tissues	ENDOMETRIUM (BULK)	2316-05-01	0.000858085	0.0128713	90.0347
6	ARCHS4_Tissues	FIBROBLAST	2316-05-01	0.000858085	0.0128713	90.0347
6	ARCHS4_Tissues	FORESKIN FIBROBLAST	2316-05-01	0.000858085	0.0128713	90.0347
6	MSigDB_Hallmark_2020	Interferon Alpha Response	1997-01-01	0.0381541	0.0772681	96.7006
6	MSigDB_Hallmark_2020	Fatty Acid Metabolism	1/158	0.0614901	0.0772681	50.3343
6	MSigDB_Hallmark_2020	Myogenesis	1/200	0.0772681	0.0772681	36.3815
6	MSigDB_Hallmark_2020	Interferon Gamma Response	1/200	0.0772681	0.0772681	36.3815
6	MSigDB_Hallmark_2020	p53 Pathway	1/200	0.0772681	0.0772681	36.3815
7	KEGG_2019_Human	Peroxisome	1983-09-01	7.12402e-10	7.40898e-08	507.64
7	KEGG_2019_Human	PPAR signaling pathway	1974-08-01	6.70955e-09	3.48896e-07	447.766
7	KEGG_2019_Human	Glyoxylate and dicarboxylate metabolism	1930-04-01	2.0507e-05	0.000710909	314.194
7	KEGG_2019_Human	Fatty acid degradation	1944-04-01	9.57944e-05	0.00249065	174.94
7	KEGG_2019_Human	Steroid biosynthesis	2019-03-01	0.00014318	0.00297815	311.182
7	ARCHS4_Tissues	SKIN (BULK TISSUE)	44/2316	1.36273e-14	1.47175e-12	167.597
7	ARCHS4_Tissues	SUBCUTANEOUS ADIPOSE TISSUE	40/2316	8.00296e-12	4.3216e-10	114.639
7	ARCHS4_Tissues	ADIPOSE (BULK TISSUE)	37/2316	6.34751e-10	1.71383e-08	84.1035
7	ARCHS4_Tissues	LIVER (BULK TISSUE)	37/2316	6.34751e-10	1.71383e-08	84.1035
7	ARCHS4_Tissues	HEPATOCYTE	36/2316	2.5182e-09	5.43931e-08	75.4202
7	MSigDB_Hallmark_2020	Cholesterol Homeostasis	1974-08-01	6.70955e-09	2.01286e-07	447.766
7	MSigDB_Hallmark_2020	Fatty Acid Metabolism	9/158	2.07214e-07	3.10821e-06	183.515
7	MSigDB_Hallmark_2020	Bile Acid Metabolism	7/112	2.66159e-06	2.66159e-05	166.003
7	MSigDB_Hallmark_2020	Estrogen Response Early	8/200	1.39289e-05	0.000104467	90.8685
7	MSigDB_Hallmark_2020	mTORC1 Signaling	7/200	0.000113402	0.000680414	63.6307

## Sheet: suppl_table_6
ID	p_val	avg_log2FC	pct.1	pct.2	p_val_adj	compareID	case_CLUSTER	contr_CLUSTER	clust_size_case	clust_size_cont	case_total_umi	contr_total_umi	AUC
AURKAIP1	4.90896e-147	0.26708	0.475	0.247	9.50669e-143	ADvsH_global	AD	H	10396	4896	12500	4049	0.372516
GNB1	1.54024e-207	-0.346417	0.359	0.62	2.98283e-203	ADvsH_global	AD	H	10396	4896	8323	9951	0.661203
CAMTA1	6.79669e-148	-0.286943	0.337	0.555	1.31625e-143	ADvsH_global	AD	H	10396	4896	7389	8078	0.633192
PARK7	3.6368e-135	0.261534	0.482	0.254	7.04303e-131	ADvsH_global	AD	H	10396	4896	12520	4282	0.374778
ERRFI1	3.52025e-154	-0.357824	0.359	0.6	6.81732e-150	ADvsH_global	AD	H	10396	4896	11881	15364	0.644122
RERE	0	-0.472132	0.153	0.52	0	ADvsH_global	AD	H	10396	4896	3408	8248	0.694326
ENO1	3.9084e-304	0.361255	0.891	0.758	7.569e-300	ADvsH_global	AD	H	10396	4896	55436	16138	0.715375
KIF1B	1.04907e-215	-0.322269	0.133	0.405	2.03162e-211	ADvsH_global	AD	H	10396	4896	2514	4834	0.641071
CASZ1	1.12196e-231	-0.380776	0.17	0.466	2.1728e-227	ADvsH_global	AD	H	10396	4896	3976	6907	0.656501
SRM	7.73208e-156	0.289769	0.412	0.183	1.49739e-151	ADvsH_global	AD	H	10396	4896	12556	2968	0.37506
VPS13D	3.39761e-214	-0.338109	0.187	0.469	6.57981e-210	ADvsH_global	AD	H	10396	4896	3990	6258	0.64807
PRDM2	1.62229e-174	-0.310656	0.221	0.479	3.14172e-170	ADvsH_global	AD	H	10396	4896	4566	6175	0.640118
MICOS10	1.21939e-241	0.368059	0.572	0.278	2.36146e-237	ADvsH_global	AD	H	10396	4896	17977	5167	0.672786
EIF4G3	1.40092e-138	-0.290528	0.191	0.408	2.71303e-134	ADvsH_global	AD	H	10396	4896	3910	5633	0.618715
SH3BGRL3	5.27494e-305	0.422431	0.835	0.596	1.02154e-300	ADvsH_global	AD	H	10396	4896	49752	13779	0.714278
HMGN2	1.28214e-107	0.26476	0.655	0.498	2.483e-103	ADvsH_global	AD	H	10396	4896	26603	11126	0.619319
EPB41	4.86173e-177	-0.288883	0.104	0.338	9.41522e-173	ADvsH_global	AD	H	10396	4896	1974	4323	0.620464
PUM1	1.26266e-128	-0.257331	0.252	0.465	2.44526e-124	ADvsH_global	AD	H	10396	4896	4891	5755	0.61775
TMEM54	8.59005e-148	0.265362	0.371	0.15	1.66355e-143	ADvsH_global	AD	H	10396	4896	9874	2408	0.382361
AGO3	2.98447e-199	-0.29432	0.117	0.375	5.77972e-195	ADvsH_global	AD	H	10396	4896	2222	4084	0.632589
STK40	1.36982e-210	-0.301226	0.124	0.386	2.65279e-206	ADvsH_global	AD	H	10396	4896	2237	4264	0.635703
NDUFS5	3.45708e-186	0.311116	0.714	0.484	6.69498e-182	ADvsH_global	AD	H	10396	4896	25767	9929	0.66338
MACF1	1.22775e-287	-0.479199	0.531	0.783	2.37765e-283	ADvsH_global	AD	H	10396	4896	17525	24515	0.704718
RLF	1.39741e-209	-0.330276	0.189	0.469	2.70623e-205	ADvsH_global	AD	H	10396	4896	3754	5945	0.648922
HIVEP3	0	-0.51029	0.143	0.527	0	ADvsH_global	AD	H	10396	4896	3069	8588	0.705265
PRDX1	3.93324e-224	0.293677	0.912	0.729	7.61711e-220	ADvsH_global	AD	H	10396	4896	46444	19815	0.683008
UQCRH	4.33207e-196	0.315112	0.711	0.467	8.38948e-192	ADvsH_global	AD	H	10396	4896	24091	9525	0.667101
PDZK1IP1	8.25383e-204	0.356031	0.488	0.214	1.59844e-199	ADvsH_global	AD	H	10396	4896	16265	4287	0.3482
FAF1	0	-0.456262	0.232	0.585	0	ADvsH_global	AD	H	10396	4896	5354	9420	0.698124
OSBPL9	3.66534e-197	-0.298224	0.116	0.366	7.0983e-193	ADvsH_global	AD	H	10396	4896	2306	4366	0.628861
TUT4	6.50459e-164	-0.27851	0.219	0.47	1.25968e-159	ADvsH_global	AD	H	10396	4896	4489	5853	0.630871
PATJ	2.73913e-208	-0.35195	0.175	0.46	5.3046e-204	ADvsH_global	AD	H	10396	4896	3605	6241	0.651659
CACHD1	6.21791e-290	-0.418454	0.089	0.397	1.20416e-285	ADvsH_global	AD	H	10396	4896	2252	6342	0.658278
JAK1	2.89568e-203	-0.338665	0.384	0.644	5.60778e-199	ADvsH_global	AD	H	10396	4896	9676	10776	0.661235
GNG12	1.31067e-292	-0.427001	0.312	0.632	2.53824e-288	ADvsH_global	AD	H	10396	4896	7733	11001	0.689809
GNG5	1.25184e-222	0.318943	0.8	0.565	2.42431e-218	ADvsH_global	AD	H	10396	4896	29441	10925	0.682079
ZNF644	1.86729e-163	-0.272486	0.17	0.407	3.61619e-159	ADvsH_global	AD	H	10396	4896	3217	4932	0.624225
FNBP1L	4.73979e-173	-0.278834	0.11	0.344	9.17908e-169	ADvsH_global	AD	H	10396	4896	2237	4084	0.619303
DPYD	2.7026e-183	-0.276413	0.077	0.302	5.23386e-179	ADvsH_global	AD	H	10396	4896	1394	3834	0.615404
ATP5PB	1.32478e-141	0.272189	0.552	0.324	2.56557e-137	ADvsH_global	AD	H	10396	4896	15746	6093	0.634356
MAGI3	0	-0.460098	0.078	0.43	0	ADvsH_global	AD	H	10396	4896	2366	6658	0.678192
DENND2C	0	-0.515385	0.28	0.633	0	ADvsH_global	AD	H	10396	4896	7642	13640	0.705229
PIP5K1A	7.95086e-142	-0.268135	0.194	0.419	1.53976e-137	ADvsH_global	AD	H	10396	4896	3685	5028	0.620048
S100A10	0	0.38893	0.944	0.802	0	ADvsH_global	AD	H	10396	4896	91380	29412	0.736881
S100A11	0	0.385849	0.988	0.909	0	ADvsH_global	AD	H	10396	4896	197004	62318	0.783764
SPRR1B	3.01799e-147	0.315176	0.181	0.025	5.84463e-143	ADvsH_global	AD	H	10396	4896	16068	450	0.420943
SPRR2A	3.16486e-174	0.257163	0.164	0.003	6.12907e-170	ADvsH_global	AD	H	10396	4896	7636	55	0.419319
S100A9	0	1.17484	0.819	0.515	0	ADvsH_global	AD	H	10396	4896	925465	35361	0.797984
S100A8	0	1.07539	0.834	0.571	0	ADvsH_global	AD	H	10396	4896	1243662	67451	0.785013
S100A7	0	1.10856	0.78	0.405	0	ADvsH_global	AD	H	10396	4896	574029	30221	0.780575
S100A6	0	0.475828	0.847	0.6	0	ADvsH_global	AD	H	10396	4896	73817	21046	0.718396
S100A2	0	0.830499	0.913	0.71	0	ADvsH_global	AD	H	10396	4896	606067	59454	0.814837
S100A16	8.39748e-276	0.378749	0.834	0.613	1.62626e-271	ADvsH_global	AD	H	10396	4896	42958	13609	0.705354
S100A14	1.92784e-206	0.283362	0.959	0.845	3.73345e-202	ADvsH_global	AD	H	10396	4896	103003	44891	0.677258
GATAD2B	9.59316e-172	-0.282723	0.133	0.368	1.85781e-167	ADvsH_global	AD	H	10396	4896	2425	4205	0.622467
TPM3	8.76873e-177	0.309755	0.656	0.421	1.69815e-172	ADvsH_global	AD	H	10396	4896	20913	6398	0.657308
KRTCAP2	2.64654e-149	0.271239	0.511	0.274	5.12529e-145	ADvsH_global	AD	H	10396	4896	13511	4631	0.631824
ASH1L	2.40679e-248	-0.392344	0.308	0.612	4.66099e-244	ADvsH_global	AD	H	10396	4896	7198	9822	0.677959
SEMA4A	7.9066e-303	-0.495896	0.184	0.526	1.53119e-298	ADvsH_global	AD	H	10396	4896	4949	10957	0.684252
CRABP2	1.96561e-301	0.624478	0.512	0.192	3.80661e-297	ADvsH_global	AD	H	10396	4896	46457	5171	0.685496
TAGLN2	0	0.384657	0.945	0.776	0	ADvsH_global	AD	H	10396	4896	72101	24226	0.742398
ATF6	8.88021e-205	-0.331889	0.146	0.413	1.71974e-200	ADvsH_global	AD	H	10396	4896	3103	5268	0.64034
POU2F1	2.81813e-181	-0.270819	0.074	0.283	5.45759e-177	ADvsH_global	AD	H	10396	4896	1505	3477	0.606722
DCAF6	5.93521e-147	-0.2805	0.183	0.411	1.14941e-142	ADvsH_global	AD	H	10396	4896	3400	5177	0.622791
RABGAP1L	9.28492e-266	-0.405342	0.143	0.458	1.79812e-261	ADvsH_global	AD	H	10396	4896	3133	6572	0.665594
COP1	4.89575e-195	-0.296244	0.126	0.38	9.48111e-191	ADvsH_global	AD	H	10396	4896	2399	4393	0.631225
RASAL2	5.85821e-232	-0.320873	0.078	0.345	1.1345e-227	ADvsH_global	AD	H	10396	4896	1632	4071	0.63496
XPR1	9.1607e-168	-0.257448	0.076	0.279	1.77406e-163	ADvsH_global	AD	H	10396	4896	1499	3381	0.603807
LAMC2	7.70385e-149	-0.283279	0.119	0.334	1.49193e-144	ADvsH_global	AD	H	10396	4896	2372	4846	0.611594
C1orf21	1.08371e-163	-0.331595	0.399	0.626	2.09871e-159	ADvsH_global	AD	H	10396	4896	9913	11106	0.649796
NEK7	6.50706e-143	-0.261987	0.152	0.366	1.26016e-138	ADvsH_global	AD	H	10396	4896	2889	4331	0.612883
CAMSAP2	3.8767e-153	-0.279566	0.158	0.379	7.50762e-149	ADvsH_global	AD	H	10396	4896	3012	4586	0.617592
ATP2B4	3.99308e-253	-0.428323	0.318	0.631	7.733e-249	ADvsH_global	AD	H	10396	4896	7905	11950	0.684053
CD55	6.03509e-161	-0.323007	0.525	0.724	1.16876e-156	ADvsH_global	AD	H	10396	4896	18753	19995	0.6488
PTPN14	2.72104e-145	-0.292774	0.196	0.428	5.26956e-141	ADvsH_global	AD	H	10396	4896	4198	6587	0.622819
WDR26	1.41042e-148	-0.262655	0.146	0.376	2.73143e-144	ADvsH_global	AD	H	10396	4896	2659	4101	0.618741
ARID4B	5.06323e-203	-0.353156	0.254	0.533	9.80546e-199	ADvsH_global	AD	H	10396	4896	5651	7908	0.655543
LYST	9.07158e-183	-0.30605	0.144	0.396	1.7568e-178	ADvsH_global	AD	H	10396	4896	2997	5857	0.630662
SMYD3	2.61575e-270	-0.365609	0.065	0.349	5.06566e-266	ADvsH_global	AD	H	10396	4896	1364	4734	0.644438
PUM2	2.57061e-259	-0.373028	0.182	0.499	4.97824e-255	ADvsH_global	AD	H	10396	4896	3738	6503	0.668412
KLHL29	3.34619e-240	-0.311985	0.056	0.305	6.48024e-236	ADvsH_global	AD	H	10396	4896	1127	3658	0.626304
ITSN2	6.57536e-112	-0.254172	0.251	0.446	1.27338e-107	ADvsH_global	AD	H	10396	4896	5439	5896	0.608985
NCOA1	9.12494e-285	-0.376193	0.095	0.404	1.76714e-280	ADvsH_global	AD	H	10396	4896	2073	4944	0.658762
RAB10	1.09488e-138	-0.273458	0.607	0.769	2.12035e-134	ADvsH_global	AD	H	10396	4896	16807	15385	0.642702
OST4	7.81578e-128	0.251669	0.609	0.397	1.5136e-123	ADvsH_global	AD	H	10396	4896	18799	7786	0.628123
BIRC6	1.03269e-169	-0.30488	0.211	0.464	1.99991e-165	ADvsH_global	AD	H	10396	4896	4174	5911	0.636999
CRIM1	7.98696e-187	-0.341957	0.154	0.406	1.54676e-182	ADvsH_global	AD	H	10396	4896	3381	6433	0.633691
SOS1	2.83116e-201	-0.288927	0.082	0.329	5.48283e-197	ADvsH_global	AD	H	10396	4896	1535	3721	0.626173
EML4	2.52795e-215	-0.374497	0.336	0.618	4.89563e-211	ADvsH_global	AD	H	10396	4896	7608	10170	0.670204
PRKCE	4.82107e-193	-0.257507	0.036	0.241	9.33648e-189	ADvsH_global	AD	H	10396	4896	728	2855	0.603393
FBXO11	0	-0.451073	0.115	0.473	0	ADvsH_global	AD	H	10396	4896	2563	6811	0.686658
PSME4	0	-0.478679	0.176	0.548	0	ADvsH_global	AD	H	10396	4896	3934	8706	0.69971
RTN4	0	-0.376946	0.761	0.925	0	ADvsH_global	AD	H	10396	4896	24362	30233	0.72882
RPS27A	1.08284e-267	0.27205	0.992	0.935	2.09702e-263	ADvsH_global	AD	H	10396	4896	269706	138184	0.704931
REL	1.12879e-124	-0.258973	0.422	0.631	2.18602e-120	ADvsH_global	AD	H	10396	4896	10885	10959	0.625401
USP34	4.33166e-219	-0.349468	0.224	0.511	8.38869e-215	ADvsH_global	AD	H	10396	4896	4609	6938	0.65682
EHBP1	5.3818e-216	-0.356447	0.118	0.382	1.04224e-211	ADvsH_global	AD	H	10396	4896	2577	7256	0.638054
PELI1	9.33492e-238	-0.413131	0.306	0.601	1.8078e-233	ADvsH_global	AD	H	10396	4896	7502	11578	0.674263
AFTPH	3.20435e-166	-0.29639	0.207	0.46	6.20554e-162	ADvsH_global	AD	H	10396	4896	4201	5743	0.635514
SERTAD2	5.96571e-118	-0.276688	0.312	0.512	1.15532e-113	ADvsH_global	AD	H	10396	4896	7351	8137	0.618316
SPRED2	1.42161e-154	-0.252252	0.093	0.3	2.75309e-150	ADvsH_global	AD	H	10396	4896	1638	3389	0.605976
PPP3R1	2.47459e-147	-0.285486	0.244	0.471	4.79229e-143	ADvsH_global	AD	H	10396	4896	5145	6519	0.625988
SNRPG	1.34417e-219	0.352436	0.543	0.262	2.60312e-215	ADvsH_global	AD	H	10396	4896	16168	4419	0.663095
EXOC6B	0	-0.756345	0.169	0.707	0	ADvsH_global	AD	H	10396	4896	7545	18792	0.78405
TET3	1.04822e-285	-0.4197	0.121	0.447	2.02998e-281	ADvsH_global	AD	H	10396	4896	2569	6215	0.669183
TMSB10	0	0.432882	0.91	0.698	0	ADvsH_global	AD	H	10396	4896	70492	21225	0.736474
COX5B	9.25263e-287	0.368621	0.859	0.598	1.79186e-282	ADvsH_global	AD	H	10396	4896	37889	15859	0.71092
TMEM131	1.48532e-143	-0.272619	0.189	0.417	2.87646e-139	ADvsH_global	AD	H	10396	4896	3634	5085	0.621131
RPL31	4.28578e-233	0.266057	0.965	0.841	8.29983e-229	ADvsH_global	AD	H	10396	4896	69557	32257	0.687165
DBI	1.15257e-202	0.331427	0.762	0.489	2.23206e-198	ADvsH_global	AD	H	10396	4896	30061	15245	0.672582
MBD5	1.60678e-200	-0.291751	0.074	0.314	3.11169e-196	ADvsH_global	AD	H	10396	4896	1517	3769	0.622088
LYPD6B	1.80507e-126	-0.261	0.141	0.341	3.49569e-122	ADvsH_global	AD	H	10396	4896	2976	4553	0.604688
PKP4	0	-0.460247	0.137	0.513	0	ADvsH_global	AD	H	10396	4896	2954	7205	0.697103
TANC1	1.92966e-277	-0.412158	0.183	0.504	3.73697e-273	ADvsH_global	AD	H	10396	4896	3912	7504	0.673231
BAZ2B	2.67958e-145	-0.266898	0.179	0.409	5.18928e-141	ADvsH_global	AD	H	10396	4896	3611	5234	0.619566
COBLL1	1.3483e-265	-0.459143	0.233	0.543	2.61111e-261	ADvsH_global	AD	H	10396	4896	5861	10804	0.677308
CERS6	5.09476e-270	-0.408627	0.201	0.526	9.86651e-266	ADvsH_global	AD	H	10396	4896	4405	7741	0.675691
ATP5MC3	0	0.483289	0.847	0.566	0	ADvsH_global	AD	H	10396	4896	47905	15529	0.750986
LINC01473	5.4377e-298	-0.376284	0.043	0.336	1.05307e-293	ADvsH_global	AD	H	10396	4896	1210	4744	0.646866
ITGAV	1.41867e-121	-0.276992	0.289	0.499	2.7474e-117	ADvsH_global	AD	H	10396	4896	6119	7606	0.620589
HIBCH	1.61814e-130	-0.275387	0.27	0.483	3.13369e-126	ADvsH_global	AD	H	10396	4896	5840	6774	0.621938
GLS	6.94467e-209	-0.396072	0.304	0.569	1.3449e-204	ADvsH_global	AD	H	10396	4896	7214	10664	0.659844
HSPE1	3.19948e-183	0.309592	0.728	0.502	6.19612e-179	ADvsH_global	AD	H	10396	4896	26167	9726	0.33675
PARD3B	4.61656e-220	-0.343169	0.076	0.326	8.94043e-216	ADvsH_global	AD	H	10396	4896	1546	5058	0.628891
ABCA12	5.04506e-124	-0.318829	0.158	0.353	9.77025e-120	ADvsH_global	AD	H	10396	4896	4157	6859	0.605316
RPL37A	0	0.280626	0.989	0.917	0	ADvsH_global	AD	H	10396	4896	144753	67379	0.720769
ACSL3	8.64304e-148	-0.269136	0.158	0.382	1.67381e-143	ADvsH_global	AD	H	10396	4896	2949	4909	0.617799
CUL3	5.07245e-120	-0.252892	0.236	0.453	9.82332e-116	ADvsH_global	AD	H	10396	4896	4709	5525	0.617586
AGAP1	2.8678e-215	-0.290027	0.059	0.299	5.55378e-211	ADvsH_global	AD	H	10396	4896	1154	3430	0.621736
PER2	3.1005e-188	-0.297196	0.155	0.416	6.00443e-184	ADvsH_global	AD	H	10396	4896	2926	4761	0.63609
SETD5	1.76561e-150	-0.285014	0.232	0.465	3.41929e-146	ADvsH_global	AD	H	10396	4896	4683	5978	0.628683
ATG7	1.11495e-152	-0.250111	0.092	0.305	2.1592e-148	ADvsH_global	AD	H	10396	4896	1596	3365	0.608696
TBC1D5	9.47934e-295	-0.407919	0.135	0.464	1.83577e-290	ADvsH_global	AD	H	10396	4896	2923	6679	0.672478
UBE2E2	1.38404e-160	-0.277786	0.105	0.32	2.68034e-156	ADvsH_global	AD	H	10396	4896	2298	4492	0.611371
RPL15	8.34095e-210	0.259352	0.99	0.911	1.61531e-205	ADvsH_global	AD	H	10396	4896	152384	83154	0.679933
THRB	6.21615e-240	-0.351384	0.069	0.336	1.20382e-235	ADvsH_global	AD	H	10396	4896	1608	4980	0.635336
LRRFIP2	7.45512e-209	-0.381869	0.374	0.626	1.44376e-204	ADvsH_global	AD	H	10396	4896	9495	12250	0.664289
OXSR1	6.53773e-232	-0.360495	0.187	0.479	1.2661e-227	ADvsH_global	AD	H	10396	4896	3761	6251	0.657003
RPSA	5.24322e-171	0.250396	0.974	0.865	1.0154e-166	ADvsH_global	AD	H	10396	4896	93216	50335	0.664285
TRAK1	7.96856e-265	-0.388502	0.142	0.456	1.54319e-260	ADvsH_global	AD	H	10396	4896	2908	6010	0.664606
ABHD5	5.17619e-121	-0.259233	0.304	0.523	1.00242e-116	ADvsH_global	AD	H	10396	4896	7296	8248	0.620069
LTF	0	0.925684	0.498	0.041	0	ADvsH_global	AD	H	10396	4896	64968	1123	0.265135
SETD2	1.365e-134	-0.25155	0.238	0.46	2.64346e-130	ADvsH_global	AD	H	10396	4896	4702	5510	0.619153
MAP4	3.04158e-100	-0.25343	0.391	0.561	5.89032e-96	ADvsH_global	AD	H	10396	4896	9221	9126	0.612245
TMA7	5.22245e-212	0.306449	0.828	0.6	1.01138e-207	ADvsH_global	AD	H	10396	4896	32212	12679	0.67903
UQCRC1	1.31589e-121	0.253983	0.566	0.354	2.54835e-117	ADvsH_global	AD	H	10396	4896	16542	7267	0.624589
RBM6	2.10524e-172	-0.300253	0.178	0.431	4.077e-168	ADvsH_global	AD	H	10396	4896	3368	5200	0.634676
TKT	1.36786e-129	0.276849	0.547	0.319	2.649e-125	ADvsH_global	AD	H	10396	4896	18799	8479	0.631851
ARHGEF3	1.02905e-177	-0.280475	0.091	0.324	1.99286e-173	ADvsH_global	AD	H	10396	4896	1598	3544	0.619688
SLMAP	5.19787e-277	-0.425776	0.222	0.546	1.00662e-272	ADvsH_global	AD	H	10396	4896	4832	8359	0.681926
FHIT	0	-0.598594	0.088	0.525	0	ADvsH_global	AD	H	10396	4896	3093	10819	0.722314
MAGI1	0	-0.433008	0.097	0.429	0	ADvsH_global	AD	H	10396	4896	2250	6457	0.670849
FOXP1	6.79772e-101	-0.272719	0.205	0.381	1.31645e-96	ADvsH_global	AD	H	10396	4896	4087	6405	0.601172
RYBP	3.08931e-189	-0.294516	0.136	0.381	5.98276e-185	ADvsH_global	AD	H	10396	4896	2611	4621	0.626999
ROBO1	9.22889e-303	-0.532279	0.218	0.562	1.78727e-298	ADvsH_global	AD	H	10396	4896	7340	13588	0.692229
MTRNR2L12	8.80319e-146	-0.268989	0.883	0.951	1.70483e-141	ADvsH_global	AD	H	10396	4896	74664	76752	0.649116
CMSS1	3.27647e-186	-0.316864	0.125	0.366	6.34521e-182	ADvsH_global	AD	H	10396	4896	2499	4858	0.627538
ALCAM	2.5711e-157	-0.285945	0.067	0.264	4.97919e-153	ADvsH_global	AD	H	10396	4896	2444	4984	0.599486
CD47	2.12158e-129	0.265744	0.465	0.246	4.10865e-125	ADvsH_global	AD	H	10396	4896	12619	3292	0.377224
PHLDB2	6.33524e-206	-0.500287	0.202	0.462	1.22688e-201	ADvsH_global	AD	H	10396	4896	5547	15325	0.650519
C3orf52	4.72437e-233	-0.371719	0.163	0.458	9.14921e-229	ADvsH_global	AD	H	10396	4896	3950	6516	0.652974
ZBTB20	0	-0.527023	0.093	0.503	0	ADvsH_global	AD	H	10396	4896	2825	8363	0.708691
GSK3B	5.83207e-259	-0.43544	0.287	0.597	1.12944e-254	ADvsH_global	AD	H	10396	4896	7237	10993	0.681609
NDUFB4	3.68912e-175	0.301146	0.616	0.377	7.14435e-171	ADvsH_global	AD	H	10396	4896	19385	7313	0.650813
CSTA	7.09433e-146	0.302733	0.455	0.219	1.37389e-141	ADvsH_global	AD	H	10396	4896	16053	4334	0.373884
PPP2R3A	1.0972e-216	-0.361571	0.22	0.508	2.12484e-212	ADvsH_global	AD	H	10396	4896	4814	7568	0.65722
STAG1	0	-0.537614	0.174	0.599	0	ADvsH_global	AD	H	10396	4896	4080	9640	0.728452
TSC22D2	0	-0.457611	0.176	0.534	0	ADvsH_global	AD	H	10396	4896	4394	8568	0.690095
MBNL1	0	-0.57015	0.51	0.837	0	ADvsH_global	AD	H	10396	4896	15617	26362	0.756099
TIPARP	3.53512e-159	-0.316164	0.376	0.624	6.84611e-155	ADvsH_global	AD	H	10396	4896	10340	12577	0.646449
PPM1L	1.07527e-237	-0.345332	0.081	0.353	2.08237e-233	ADvsH_global	AD	H	10396	4896	1697	4816	0.638765
RPL22L1	5.03237e-162	0.312537	0.609	0.373	9.74568e-158	ADvsH_global	AD	H	10396	4896	22937	8300	0.646357
FNDC3B	0	-0.488909	0.135	0.481	0	ADvsH_global	AD	H	10396	4896	3366	9038	0.683839
NAALADL2	2.06007e-239	-0.325059	0.039	0.287	3.98953e-235	ADvsH_global	AD	H	10396	4896	1079	4406	0.624871
TBL1XR1	7.49242e-188	-0.329694	0.199	0.465	1.45098e-183	ADvsH_global	AD	H	10396	4896	4272	6296	0.642658
ATP11B	6.64439e-181	-0.306384	0.168	0.417	1.28675e-176	ADvsH_global	AD	H	10396	4896	3341	5275	0.631744
LPP	0	-0.466285	0.162	0.522	0	ADvsH_global	AD	H	10396	4896	3608	8519	0.692598
CLDN1	6.62579e-100	-0.285617	0.468	0.65	1.28315e-95	ADvsH_global	AD	H	10396	4896	19726	21023	0.615467
SENP5	4.4787e-220	-0.295948	0.109	0.368	8.67345e-216	ADvsH_global	AD	H	10396	4896	1965	3963	0.633565
DLG1	1.29186e-247	-0.389089	0.217	0.523	2.50181e-243	ADvsH_global	AD	H	10396	4896	4816	7732	0.667733
ATP5ME	3.59762e-155	0.283723	0.525	0.279	6.96716e-151	ADvsH_global	AD	H	10396	4896	15160	5132	0.636994
KIAA0232	1.73531e-192	-0.283634	0.083	0.323	3.36061e-188	ADvsH_global	AD	H	10396	4896	1500	3539	0.622647
CPEB2	2.57769e-146	-0.286074	0.18	0.418	4.99196e-142	ADvsH_global	AD	H	10396	4896	3911	5393	0.624128
FGFBP1	0	0.53339	0.626	0.264	0	ADvsH_global	AD	H	10396	4896	37317	7007	0.706075
LCORL	1.11991e-150	-0.258011	0.103	0.314	2.16882e-146	ADvsH_global	AD	H	10396	4896	1939	3543	0.608899
PCDH7	4.66364e-241	-0.454225	0.214	0.504	9.03161e-237	ADvsH_global	AD	H	10396	4896	5566	10789	0.66455
ARAP2	5.40152e-151	-0.293548	0.18	0.41	1.04606e-146	ADvsH_global	AD	H	10396	4896	3923	5344	0.62173
RBM47	2.34014e-154	-0.320524	0.185	0.409	4.53192e-150	ADvsH_global	AD	H	10396	4896	4067	7341	0.623149
FRYL	8.72825e-198	-0.324591	0.18	0.448	1.69031e-193	ADvsH_global	AD	H	10396	4896	3583	5643	0.643335
DANCR	1.35927e-132	0.263827	0.48	0.258	2.63235e-128	ADvsH_global	AD	H	10396	4896	12316	4079	0.375104
SCFD2	3.15784e-162	-0.27562	0.102	0.318	6.11548e-158	ADvsH_global	AD	H	10396	4896	1865	3793	0.613041
RUFY3	1.89271e-145	-0.263518	0.177	0.405	3.66542e-141	ADvsH_global	AD	H	10396	4896	3650	4912	0.618903
ANKRD17	3.81648e-245	-0.410645	0.274	0.58	7.39099e-241	ADvsH_global	AD	H	10396	4896	6570	9818	0.676631
RASGEF1B	3.09389e-236	-0.400233	0.156	0.445	5.99162e-232	ADvsH_global	AD	H	10396	4896	3067	7793	0.655403
WDFY3	1.99649e-158	-0.252505	0.085	0.302	3.86641e-154	ADvsH_global	AD	H	10396	4896	1515	3171	0.610443
ARHGAP24	5.83426e-196	-0.290359	0.064	0.294	1.12986e-191	ADvsH_global	AD	H	10396	4896	1539	3858	0.61585
PTPN13	4.27779e-251	-0.45681	0.327	0.636	8.28437e-247	ADvsH_global	AD	H	10396	4896	9448	14147	0.686395
AFF1	0	-0.472683	0.188	0.554	0	ADvsH_global	AD	H	10396	4896	4724	9080	0.695777
CCSER1	0	-0.491129	0.048	0.407	0	ADvsH_global	AD	H	10396	4896	1469	7092	0.681175
PDLIM5	1.63137e-169	-0.341404	0.261	0.509	3.15931e-165	ADvsH_global	AD	H	10396	4896	5696	7999	0.643124
DAPP1	6.42935e-154	-0.258859	0.112	0.322	1.24511e-149	ADvsH_global	AD	H	10396	4896	2097	3983	0.608133
PPP3CA	6.58107e-289	-0.43542	0.228	0.564	1.27449e-284	ADvsH_global	AD	H	10396	4896	5500	9167	0.685183
NFKB1	2.09246e-288	-0.487773	0.353	0.658	4.05226e-284	ADvsH_global	AD	H	10396	4896	9328	15449	0.699689
CAMK2D	1.94409e-177	-0.273749	0.077	0.304	3.76492e-173	ADvsH_global	AD	H	10396	4896	1454	3490	0.61533
ELF2	1.45409e-292	-0.439235	0.259	0.603	2.81599e-288	ADvsH_global	AD	H	10396	4896	6429	10189	0.692254
MAML3	0	-0.496983	0.095	0.462	0	ADvsH_global	AD	H	10396	4896	2528	7758	0.688098
GAB1	3.03097e-207	-0.299804	0.082	0.324	5.86977e-203	ADvsH_global	AD	H	10396	4896	1720	3808	0.622605
LRBA	6.71059e-273	-0.431285	0.188	0.516	1.29957e-268	ADvsH_global	AD	H	10396	4896	4356	8166	0.67732
FAM160A1	0	-0.74366	0.193	0.699	0	ADvsH_global	AD	H	10396	4896	7413	19555	0.776458
FBXW7	0	-0.524844	0.352	0.728	0	ADvsH_global	AD	H	10396	4896	9906	16023	0.730951
TMEM131L	3.21827e-213	-0.309589	0.077	0.324	6.2325e-209	ADvsH_global	AD	H	10396	4896	1659	3918	0.625344
RAPGEF2	0	-0.509183	0.096	0.484	0	ADvsH_global	AD	H	10396	4896	2348	7379	0.700056
NDUFS6	6.69434e-171	0.289607	0.46	0.208	1.29643e-166	ADvsH_global	AD	H	10396	4896	11434	3359	0.363096
TENT4A	2.76046e-161	-0.26481	0.121	0.34	5.34591e-157	ADvsH_global	AD	H	10396	4896	2172	3927	0.614052
2006-03-01	2.76448e-243	-0.367787	0.163	0.467	5.35369e-239	ADvsH_global	AD	H	10396	4896	3165	5868	0.660633
ANKRD33B	7.62804e-244	-0.369037	0.12	0.416	1.47725e-239	ADvsH_global	AD	H	10396	4896	2569	5709	0.652903
TRIO	1.98659e-279	-0.386245	0.095	0.404	3.84723e-275	ADvsH_global	AD	H	10396	4896	1922	5303	0.659324
MYO10	3.05311e-282	-0.435362	0.2	0.522	5.91265e-278	ADvsH_global	AD	H	10396	4896	4593	8008	0.678249
PDZD2	1.99801e-209	-0.317344	0.1	0.359	3.86934e-205	ADvsH_global	AD	H	10396	4896	1936	4702	0.632646
SUB1	2.77474e-208	0.331958	0.74	0.507	5.37355e-204	ADvsH_global	AD	H	10396	4896	25722	8360	0.321701
NIPBL	1.71767e-200	-0.343618	0.255	0.533	3.32644e-196	ADvsH_global	AD	H	10396	4896	5554	7743	0.65427
ARL15	1.14004e-247	-0.346889	0.054	0.317	2.2078e-243	ADvsH_global	AD	H	10396	4896	1415	4836	0.632408
GPBP1	2.29098e-127	-0.274322	0.308	0.528	4.43672e-123	ADvsH_global	AD	H	10396	4896	6577	7441	0.625956
PDE4D	0	-0.481911	0.085	0.448	0	ADvsH_global	AD	H	10396	4896	2230	7326	0.68579
ELOVL7	4.85784e-142	-0.251791	0.07	0.249	9.4077e-138	ADvsH_global	AD	H	10396	4896	1600	3440	0.591867
ZSWIM6	0	-0.802141	0.149	0.674	0	ADvsH_global	AD	H	10396	4896	5979	20387	0.780834
ERBIN	6.33207e-302	-0.429258	0.155	0.492	1.22627e-297	ADvsH_global	AD	H	10396	4896	3416	7115	0.678542
MAST4	0	-0.571794	0.368	0.705	0	ADvsH_global	AD	H	10396	4896	11245	20363	0.725585
BTF3	4.90683e-233	0.285063	0.969	0.831	9.50257e-229	ADvsH_global	AD	H	10396	4896	80186	38075	0.69059
HOMER1	2.74768e-260	-0.401611	0.087	0.376	5.32117e-256	ADvsH_global	AD	H	10396	4896	2028	6659	0.648561
SSBP2	0	-0.52616	0.183	0.603	0	ADvsH_global	AD	H	10396	4896	4926	10045	0.722364
RPS23	1.36807e-179	0.250656	0.99	0.923	2.64941e-175	ADvsH_global	AD	H	10396	4896	234105	132862	0.668548
COX7C	0	0.368478	0.903	0.684	0	ADvsH_global	AD	H	10396	4896	46289	17736	0.726623
FAM172A	1.02979e-203	-0.294975	0.085	0.336	1.99429e-199	ADvsH_global	AD	H	10396	4896	1624	3744	0.627871
ELL2	0	-0.49185	0.256	0.622	0	ADvsH_global	AD	H	10396	4896	6690	12110	0.707427
CHD1	4.90909e-131	-0.275345	0.318	0.546	9.50695e-127	ADvsH_global	AD	H	10396	4896	7359	7965	0.628384
EFNA5	0	-0.498149	0.065	0.402	0	ADvsH_global	AD	H	10396	4896	2022	9271	0.670962
FBXL17	3.99934e-283	-0.390762	0.092	0.406	7.74511e-279	ADvsH_global	AD	H	10396	4896	2069	5391	0.660794
FER	0	-0.566729	0.138	0.551	0	ADvsH_global	AD	H	10396	4896	3861	10303	0.717928
MCC	5.20738e-238	-0.388012	0.165	0.463	1.00846e-233	ADvsH_global	AD	H	10396	4896	3642	6911	0.658306
HINT1	0	0.408089	0.934	0.746	0	ADvsH_global	AD	H	10396	4896	66098	22892	0.747421
UQCRQ	1.3202e-259	0.393642	0.692	0.388	2.55671e-255	ADvsH_global	AD	H	10396	4896	26058	9275	0.694452
AFF4	9.03187e-175	-0.320691	0.332	0.595	1.74911e-170	ADvsH_global	AD	H	10396	4896	7492	8878	0.650809
VDAC1	2.70995e-177	0.319174	0.577	0.333	5.24809e-173	ADvsH_global	AD	H	10396	4896	18314	5703	0.652266
H2AFY	1.10644e-127	0.250564	0.525	0.321	2.14273e-123	ADvsH_global	AD	H	10396	4896	14319	4705	0.622142
CTNNA1	1.16716e-161	-0.330026	0.404	0.624	2.26033e-157	ADvsH_global	AD	H	10396	4896	10223	11274	0.647531
ANKHD1	2.38036e-249	-0.395341	0.321	0.628	4.60981e-245	ADvsH_global	AD	H	10396	4896	7655	10405	0.680724
SH3RF2	2.00923e-204	-0.377226	0.235	0.502	3.89108e-200	ADvsH_global	AD	H	10396	4896	5353	8958	0.651314
ADRB2	1.94351e-122	-0.299528	0.27	0.489	3.76381e-118	ADvsH_global	AD	H	10396	4896	7279	10542	0.623037
ATOX1	8.0937e-153	0.25436	0.371	0.144	1.56743e-148	ADvsH_global	AD	H	10396	4896	8972	2215	0.381684
WWC1	1.54961e-169	-0.263334	0.072	0.282	3.00098e-165	ADvsH_global	AD	H	10396	4896	1508	3543	0.606944
NPM1	1.80454e-282	0.277078	0.978	0.897	3.49468e-278	ADvsH_global	AD	H	10396	4896	87294	34802	0.711587
PRELID1	1.3666e-193	0.352941	0.56	0.299	2.64656e-189	ADvsH_global	AD	H	10396	4896	20002	5810	0.658261
NHP2	4.06555e-161	0.297535	0.515	0.283	7.87334e-157	ADvsH_global	AD	H	10396	4896	15624	4739	0.637132
SQSTM1	0	-0.450357	0.658	0.887	0	ADvsH_global	AD	H	10396	4896	22093	33153	0.7358
GMDS	5.58647e-126	-0.250048	0.092	0.275	1.08188e-121	ADvsH_global	AD	H	10396	4896	1845	3923	0.594828
SERPINB1	6.98518e-278	0.439418	0.425	0.117	1.35275e-273	ADvsH_global	AD	H	10396	4896	18256	1675	0.336107
HIVEP1	2.90483e-291	-0.414845	0.135	0.46	5.62549e-287	ADvsH_global	AD	H	10396	4896	3302	6583	0.669466
JARID2	0	-0.539874	0.162	0.531	0	ADvsH_global	AD	H	10396	4896	5401	12006	0.696319
ATXN1	0	-0.627592	0.137	0.607	0	ADvsH_global	AD	H	10396	4896	3928	11670	0.746957
KIF13A	1.73919e-143	-0.271501	0.202	0.432	3.36811e-139	ADvsH_global	AD	H	10396	4896	3996	5448	0.6233
RNF144B	7.61128e-210	-0.4766	0.299	0.57	1.474e-205	ADvsH_global	AD	H	10396	4896	15038	21464	0.661511
CDKAL1	5.96333e-278	-0.360022	0.066	0.359	1.15486e-273	ADvsH_global	AD	H	10396	4896	1299	4287	0.649318
CARMIL1	1.3925e-188	-0.291728	0.098	0.335	2.69671e-184	ADvsH_global	AD	H	10396	4896	1739	3847	0.622433
PPP1R10	3.12396e-121	-0.273578	0.412	0.635	6.04987e-117	ADvsH_global	AD	H	10396	4896	13688	14087	0.626836
TUBB	1.59305e-187	0.316252	0.829	0.656	3.08509e-183	ADvsH_global	AD	H	10396	4896	46422	18514	0.664548
IER3	1.0892e-146	0.297494	0.806	0.632	2.10934e-142	ADvsH_global	AD	H	10396	4896	43041	15084	0.64823
CLIC1	8.68673e-171	0.270453	0.832	0.641	1.68227e-166	ADvsH_global	AD	H	10396	4896	33356	13993	0.660073
SRSF3	4.47691e-163	0.283322	0.668	0.454	8.66999e-159	ADvsH_global	AD	H	10396	4896	21338	7129	0.647177
ZFAND3	0	-0.670806	0.15	0.642	0	ADvsH_global	AD	H	10396	4896	4730	13113	0.76119
BTBD9	1.07847e-249	-0.336588	0.061	0.329	2.08856e-245	ADvsH_global	AD	H	10396	4896	1261	4048	0.635878
ELOVL5	1.92626e-193	-0.355023	0.112	0.357	3.73039e-189	ADvsH_global	AD	H	10396	4896	2764	9564	0.628677
FAM83B	3.89922e-205	-0.389107	0.322	0.595	7.55122e-201	ADvsH_global	AD	H	10396	4896	8492	10733	0.663769
DST	3.12828e-65	-0.266752	0.635	0.716	6.05824e-61	ADvsH_global	AD	H	10396	4896	45238	47399	0.59744
COX7A2	0	0.41721	0.749	0.447	0	ADvsH_global	AD	H	10396	4896	28913	9262	0.714916
BACH2	6.21014e-167	-0.256016	0.039	0.233	1.20266e-162	ADvsH_global	AD	H	10396	4896	952	3030	0.597806
GRIK2	3.2928e-211	-0.282017	0.011	0.204	6.37683e-207	ADvsH_global	AD	H	10396	4896	218	2961	0.597088
FOXO3	1.46584e-163	-0.296981	0.144	0.383	2.83874e-159	ADvsH_global	AD	H	10396	4896	2935	5449	0.624255
REV3L	5.86635e-140	-0.250178	0.127	0.339	1.13608e-135	ADvsH_global	AD	H	10396	4896	2339	3944	0.609165
PTPRK	2.42697e-285	-0.453137	0.154	0.479	4.70008e-281	ADvsH_global	AD	H	10396	4896	3349	8687	0.674615
NHSL1	0	-0.54767	0.131	0.528	0	ADvsH_global	AD	H	10396	4896	3682	9649	0.707557
HIVEP2	0	-0.660286	0.213	0.624	0	ADvsH_global	AD	H	10396	4896	8443	17585	0.730123
SF3B5	2.61411e-165	0.293023	0.517	0.274	5.06248e-161	ADvsH_global	AD	H	10396	4896	14224	4492	0.640308
STXBP5	2.97158e-184	-0.276852	0.095	0.331	5.75477e-180	ADvsH_global	AD	H	10396	4896	1792	3518	0.620524
UST	0	-0.468127	0.077	0.44	0	ADvsH_global	AD	H	10396	4896	2064	6463	0.68435
PPP1R14C	9.26369e-123	-0.298508	0.286	0.487	1.79401e-118	ADvsH_global	AD	H	10396	4896	6367	8163	0.619884
AL589693.1	1.45848e-200	-0.277079	0.009	0.193	2.8245e-196	ADvsH_global	AD	H	10396	4896	405	3470	0.591816
ARID1B	0	-0.54242	0.241	0.634	0	ADvsH_global	AD	H	10396	4896	6075	12384	0.72309
ZDHHC14	6.48584e-176	-0.270621	0.067	0.28	1.25605e-171	ADvsH_global	AD	H	10396	4896	1283	3121	0.60834
SOD2	5.16791e-123	0.302396	0.749	0.564	1.00082e-118	ADvsH_global	AD	H	10396	4896	47555	15661	0.635657
PRKN	2.42646e-270	-0.346125	0.046	0.318	4.69909e-266	ADvsH_global	AD	H	10396	4896	1134	4102	0.636476
QKI	0	-0.513841	0.324	0.697	0	ADvsH_global	AD	H	10396	4896	8620	13848	0.724343
AFDN	6.05465e-146	-0.296568	0.255	0.487	1.17254e-141	ADvsH_global	AD	H	10396	4896	5499	6794	0.628999
PSMB1	9.67393e-159	0.287974	0.582	0.365	1.87345e-154	ADvsH_global	AD	H	10396	4896	17972	5875	0.641157
ACTB	0	0.321216	0.993	0.956	0	ADvsH_global	AD	H	10396	4896	296338	105588	0.760833
RAC1	1.42134e-209	0.268667	0.901	0.746	2.75257e-205	ADvsH_global	AD	H	10396	4896	39519	16363	0.679096
NDUFA4	0	0.504771	0.79	0.448	0	ADvsH_global	AD	H	10396	4896	35249	9734	0.750884
RAPGEF5	1.1069e-128	-0.250034	0.129	0.331	2.14362e-124	ADvsH_global	AD	H	10396	4896	2291	4375	0.604944
TRA2A	5.62138e-125	-0.256364	0.206	0.427	1.08864e-120	ADvsH_global	AD	H	10396	4896	3968	5259	0.617743
CDK13	8.16114e-165	-0.288751	0.17	0.411	1.58049e-160	ADvsH_global	AD	H	10396	4896	3293	4914	0.627572
GLI3	3.10826e-171	-0.27889	0.137	0.365	6.01945e-167	ADvsH_global	AD	H	10396	4896	2482	4449	0.619693
PSMA2	1.47761e-130	0.258568	0.541	0.325	2.86154e-126	ADvsH_global	AD	H	10396	4896	14708	5590	0.627563
MRPS24	6.28042e-144	0.2611	0.47	0.237	1.21627e-139	ADvsH_global	AD	H	10396	4896	11699	4185	0.372982
PPIA	0	0.380357	0.991	0.925	0	ADvsH_global	AD	H	10396	4896	186495	65691	0.817611
COBL	1.74968e-217	-0.349115	0.107	0.378	3.38843e-213	ADvsH_global	AD	H	10396	4896	2573	5237	0.63861
SEC61G	1.7862e-192	0.311441	0.504	0.247	3.45915e-188	ADvsH_global	AD	H	10396	4896	14282	3975	0.645602
EGFR	0	-0.461417	0.412	0.734	0	ADvsH_global	AD	H	10396	4896	11425	16641	0.711468
CCT6A	2.38037e-143	0.273697	0.555	0.352	4.60983e-139	ADvsH_global	AD	H	10396	4896	17188	5695	0.630877
CHCHD2	0	0.35403	0.896	0.699	0	ADvsH_global	AD	H	10396	4896	46881	17190	0.717769
RABGEF1	0	-0.445522	0.137	0.515	0	ADvsH_global	AD	H	10396	4896	3090	7120	0.69564
AUTS2	6.25166e-244	-0.421931	0.169	0.47	1.2107e-239	ADvsH_global	AD	H	10396	4896	3946	10213	0.662306
HIP1	0	-0.430503	0.095	0.425	0	ADvsH_global	AD	H	10396	4896	2338	6408	0.670549
MDH2	6.60807e-166	0.286817	0.568	0.332	1.27972e-161	ADvsH_global	AD	H	10396	4896	17355	6703	0.640224
CCDC146	2.053e-247	-0.31912	0.054	0.316	3.97585e-243	ADvsH_global	AD	H	10396	4896	1200	3625	0.631923
PTPN12	9.77628e-133	-0.25413	0.161	0.37	1.89328e-128	ADvsH_global	AD	H	10396	4896	3166	4346	0.610316
GNAI1	2.96647e-159	-0.317316	0.32	0.556	5.74487e-155	ADvsH_global	AD	H	10396	4896	7217	8610	0.640316
SEM1	1.2264e-141	0.275572	0.603	0.376	2.37505e-137	ADvsH_global	AD	H	10396	4896	17525	6367	0.640307
SMURF1	6.04493e-278	-0.397448	0.131	0.45	1.17066e-273	ADvsH_global	AD	H	10396	4896	2689	5882	0.667178
ARPC1B	1.18576e-183	0.297743	0.383	0.143	2.29635e-179	ADvsH_global	AD	H	10396	4896	10256	2033	0.372468
ATP5MF	5.00746e-293	0.383568	0.727	0.429	9.69744e-289	ADvsH_global	AD	H	10396	4896	24646	8234	0.700254
CYP3A5	8.49871e-133	-0.282696	0.184	0.401	1.64586e-128	ADvsH_global	AD	H	10396	4896	4478	6210	0.613263
CUX1	2.05685e-144	-0.283798	0.205	0.426	3.9833e-140	ADvsH_global	AD	H	10396	4896	4060	5677	0.621232
KMT2E	4.56568e-167	-0.307634	0.297	0.56	8.84189e-163	ADvsH_global	AD	H	10396	4896	6556	7950	0.645865
SRPK2	9.22172e-263	-0.409176	0.217	0.536	1.78588e-258	ADvsH_global	AD	H	10396	4896	4580	8232	0.677
COG5	7.74959e-184	-0.282878	0.106	0.347	1.50079e-179	ADvsH_global	AD	H	10396	4896	1970	3898	0.62376
IMMP2L	0	-0.690098	0.115	0.598	0	ADvsH_global	AD	H	10396	4896	4120	14333	0.752147
IFRD1	8.49827e-197	-0.351445	0.27	0.551	1.64578e-192	ADvsH_global	AD	H	10396	4896	6832	9088	0.653337
FOXP2	1.57012e-189	-0.300668	0.083	0.321	3.0407e-185	ADvsH_global	AD	H	10396	4896	1974	4125	0.620881
AHCYL2	1.04746e-231	-0.358245	0.109	0.388	2.0285e-227	ADvsH_global	AD	H	10396	4896	2180	5242	0.645579
UBE2H	8.25606e-263	-0.423205	0.258	0.573	1.59887e-258	ADvsH_global	AD	H	10396	4896	5863	9529	0.678693
MKLN1	5.70617e-183	-0.304656	0.142	0.401	1.10506e-178	ADvsH_global	AD	H	10396	4896	2670	4725	0.635053
EXOC4	0	-0.501243	0.165	0.547	0	ADvsH_global	AD	H	10396	4896	3761	8952	0.705855
NDUFB2	2.82309e-152	0.289127	0.563	0.329	5.4672e-148	ADvsH_global	AD	H	10396	4896	17316	6145	0.639461
BRAF	1.43053e-278	-0.390059	0.112	0.429	2.77036e-274	ADvsH_global	AD	H	10396	4896	2358	5811	0.66347
EZH2	5.56159e-124	-0.273387	0.168	0.375	1.07706e-119	ADvsH_global	AD	H	10396	4896	3462	5115	0.610633
KMT2C	0	-0.498707	0.281	0.645	0	ADvsH_global	AD	H	10396	4896	6972	12005	0.711777
ESYT2	0	-0.446737	0.18	0.533	0	ADvsH_global	AD	H	10396	4896	3890	7890	0.689461
CTSB	2.74137e-172	0.287444	0.435	0.185	5.30894e-168	ADvsH_global	AD	H	10396	4896	11262	3019	0.367863
PPP2R2A	8.01822e-190	-0.341497	0.219	0.48	1.55281e-185	ADvsH_global	AD	H	10396	4896	4570	6897	0.644805
PTK2B	6.12593e-180	-0.264351	0.082	0.304	1.18635e-175	ADvsH_global	AD	H	10396	4896	1466	3321	0.613116
KAT6A	2.02124e-151	-0.264868	0.156	0.379	3.91434e-147	ADvsH_global	AD	H	10396	4896	2938	4344	0.616772
SLC20A2	3.53819e-177	-0.298125	0.136	0.37	6.85206e-173	ADvsH_global	AD	H	10396	4896	2436	4970	0.623993
SPIDR	4.19486e-259	-0.384881	0.139	0.438	8.12377e-255	ADvsH_global	AD	H	10396	4896	2900	6414	0.657901
RB1CC1	2.27032e-164	-0.290218	0.22	0.478	4.3967e-160	ADvsH_global	AD	H	10396	4896	4828	6022	0.634301
NCOA2	7.24217e-219	-0.321591	0.092	0.355	1.40252e-214	ADvsH_global	AD	H	10396	4896	1816	4294	0.634355
RPL7	3.11468e-193	0.258563	0.974	0.844	6.03189e-189	ADvsH_global	AD	H	10396	4896	82497	43894	0.67054
AC083837.1	0	-0.564158	0.046	0.433	0	ADvsH_global	AD	H	10396	4896	2486	9557	0.694388
FABP5	0	0.759776	0.603	0.279	0	ADvsH_global	AD	H	10396	4896	127741	15435	0.699876
STK3	3.03546e-290	-0.382433	0.121	0.439	5.87847e-286	ADvsH_global	AD	H	10396	4896	2514	5644	0.664792
VPS13B	1.90164e-210	-0.30957	0.099	0.36	3.68271e-206	ADvsH_global	AD	H	10396	4896	1907	4194	0.633285
COX6C	0	0.437304	0.853	0.565	0	ADvsH_global	AD	H	10396	4896	37492	11910	0.741928
GRHL2	1.24403e-177	-0.3041	0.172	0.421	2.40919e-173	ADvsH_global	AD	H	10396	4896	3433	5712	0.632622
UBR5	0	-0.468993	0.218	0.573	0	ADvsH_global	AD	H	10396	4896	5134	9397	0.69626
EXT1	0	-0.940374	0.199	0.782	0	ADvsH_global	AD	H	10396	4896	7883	30846	0.830719
NDUFB9	1.32304e-227	0.358357	0.637	0.368	2.5622e-223	ADvsH_global	AD	H	10396	4896	21534	7100	0.673932
NSMCE2	1.94244e-145	-0.253979	0.096	0.298	3.76172e-141	ADvsH_global	AD	H	10396	4896	1784	3525	0.60471
ASAP1	0	-0.460607	0.123	0.502	0	ADvsH_global	AD	H	10396	4896	2641	6811	0.698179
TRAPPC9	8.31646e-176	-0.259981	0.065	0.283	1.61057e-171	ADvsH_global	AD	H	10396	4896	1295	3070	0.610573
PTK2	1.64847e-207	-0.328873	0.15	0.424	3.19242e-203	ADvsH_global	AD	H	10396	4896	2945	5179	0.644841
LY6D	5.63691e-116	0.293154	0.873	0.768	1.09164e-111	ADvsH_global	AD	H	10396	4896	154036	52306	0.633358
CYC1	2.3613e-120	0.252704	0.504	0.288	4.57289e-116	ADvsH_global	AD	H	10396	4896	14042	5447	0.621618
SMARCA2	1.65458e-171	-0.325942	0.292	0.554	3.20426e-167	ADvsH_global	AD	H	10396	4896	6773	8687	0.646767
KDM4C	1.17385e-248	-0.346183	0.115	0.41	2.27328e-244	ADvsH_global	AD	H	10396	4896	2330	4689	0.651968
NFIB	7.15186e-295	-0.482091	0.333	0.654	1.38503e-290	ADvsH_global	AD	H	10396	4896	8756	16009	0.698432
DENND4C	1.13557e-136	-0.268	0.223	0.451	2.19914e-132	ADvsH_global	AD	H	10396	4896	4367	5856	0.623138
AQP3	2.35065e-241	0.303655	0.974	0.894	4.55226e-237	ADvsH_global	AD	H	10396	4896	186141	53513	0.695532
UBE2R2	7.61442e-153	-0.263652	0.291	0.525	1.47461e-148	ADvsH_global	AD	H	10396	4896	5891	6731	0.629141
UBAP2	1.38374e-197	-0.336922	0.133	0.397	2.67975e-193	ADvsH_global	AD	H	10396	4896	2582	5108	0.638952
UBAP1	1.17744e-179	-0.299426	0.17	0.428	2.28023e-175	ADvsH_global	AD	H	10396	4896	3203	5030	0.636032
STOML2	3.14734e-146	0.251652	0.403	0.18	6.09514e-142	ADvsH_global	AD	H	10396	4896	9742	2830	0.380936
CLTA	3.85582e-132	0.259831	0.57	0.363	7.46718e-128	ADvsH_global	AD	H	10396	4896	16227	5945	0.630218
ZCCHC7	2.72404e-202	-0.330476	0.131	0.391	5.27537e-198	ADvsH_global	AD	H	10396	4896	2569	5237	0.636685
SMC5	8.27919e-195	-0.32234	0.19	0.458	1.60335e-190	ADvsH_global	AD	H	10396	4896	3855	5692	0.643058
CEMIP2	1.02922e-190	-0.297651	0.102	0.351	1.99319e-186	ADvsH_global	AD	H	10396	4896	2169	4531	0.627072
TLE4	0	-0.518898	0.2	0.581	0	ADvsH_global	AD	H	10396	4896	6100	11347	0.705438
TUT7	6.16439e-123	-0.259375	0.195	0.401	1.1938e-118	ADvsH_global	AD	H	10396	4896	3907	4968	0.611041
AOPEP	3.09163e-193	-0.340359	0.356	0.621	5.98724e-189	ADvsH_global	AD	H	10396	4896	8522	10728	0.658751
SEC61B	7.50853e-158	0.292507	0.636	0.421	1.4541e-153	ADvsH_global	AD	H	10396	4896	21196	7492	0.646806
ABCA1	3.30886e-124	-0.258006	0.125	0.321	6.40795e-120	ADvsH_global	AD	H	10396	4896	2592	4411	0.601548
TXN	0	0.449092	0.95	0.781	0	ADvsH_global	AD	H	10396	4896	84108	25418	0.766598
MEGF9	2.40996e-200	-0.323028	0.164	0.435	4.66713e-196	ADvsH_global	AD	H	10396	4896	3619	5951	0.640382
NR6A1	0	-0.38336	0.058	0.362	0	ADvsH_global	AD	H	10396	4896	1306	4506	0.654326
RPL35	0	0.291666	0.99	0.917	0	ADvsH_global	AD	H	10396	4896	166048	74117	0.73951
PBX3	2.39413e-304	-0.39881	0.084	0.399	4.63647e-300	ADvsH_global	AD	H	10396	4896	1957	5332	0.660872
PRRC2B	7.73858e-149	-0.288297	0.273	0.518	1.49865e-144	ADvsH_global	AD	H	10396	4896	5763	7030	0.633688
LARP4B	3.60104e-145	-0.283024	0.2	0.426	6.97378e-141	ADvsH_global	AD	H	10396	4896	3925	5311	0.623551
CAMK1D	3.69695e-252	-0.392172	0.127	0.419	7.15952e-248	ADvsH_global	AD	H	10396	4896	2809	6246	0.653053
PLXDC2	0	-0.521378	0.186	0.573	0	ADvsH_global	AD	H	10396	4896	5277	11651	0.707752
NEBL	0	-0.455605	0.106	0.446	0	ADvsH_global	AD	H	10396	4896	3005	7460	0.674119
MLLT10	2.55928e-153	-0.270237	0.179	0.416	4.95631e-149	ADvsH_global	AD	H	10396	4896	3434	4911	0.62509
KIAA1217	0	-0.605334	0.258	0.647	0	ADvsH_global	AD	H	10396	4896	6617	16831	0.73259
ABI1	2.25353e-277	-0.447552	0.361	0.672	4.36419e-273	ADvsH_global	AD	H	10396	4896	9736	13267	0.696114
WAC	1.19034e-196	-0.346282	0.237	0.51	2.3052e-192	ADvsH_global	AD	H	10396	4896	5062	7284	0.651194
SVIL	2.12332e-277	-0.436291	0.269	0.584	4.11203e-273	ADvsH_global	AD	H	10396	4896	6413	11730	0.683074
MAP3K8	1.20657e-274	-0.398357	0.228	0.551	2.33664e-270	ADvsH_global	AD	H	10396	4896	4910	8673	0.678568
PARD3	0	-0.771987	0.255	0.785	0	ADvsH_global	AD	H	10396	4896	10682	24299	0.800463
MAPK8	0	-0.448366	0.091	0.443	0	ADvsH_global	AD	H	10396	4896	2075	6291	0.681293
SGMS1	0	-0.490866	0.216	0.574	0	ADvsH_global	AD	H	10396	4896	6389	10420	0.697489
IPMK	1.57999e-141	-0.267867	0.167	0.388	3.05981e-137	ADvsH_global	AD	H	10396	4896	3153	4755	0.616836
ANK3	0	-0.618341	0.202	0.638	0	ADvsH_global	AD	H	10396	4896	5707	14310	0.741066
ARID5B	1.08363e-242	-0.434056	0.3	0.596	2.09855e-238	ADvsH_global	AD	H	10396	4896	7831	12226	0.67613
JMJD1C	0	-0.542627	0.243	0.647	0	ADvsH_global	AD	H	10396	4896	6131	12398	0.726957
LINC01515	2.25001e-227	-0.304347	0.058	0.305	4.35736e-223	ADvsH_global	AD	H	10396	4896	1354	3801	0.624577
HERC4	2.29004e-162	-0.262948	0.107	0.325	4.43489e-158	ADvsH_global	AD	H	10396	4896	1926	3754	0.612852
DDIT4	3.79738e-258	0.485077	0.511	0.213	7.35401e-254	ADvsH_global	AD	H	10396	4896	30366	5214	0.669539
MCU	1.28076e-201	-0.290835	0.064	0.297	2.48033e-197	ADvsH_global	AD	H	10396	4896	1297	3358	0.618103
ADK	0	-0.471109	0.449	0.754	0	ADvsH_global	AD	H	10396	4896	11678	16682	0.719496
PGAM1	2.03504e-243	0.392025	0.629	0.359	3.94107e-239	ADvsH_global	AD	H	10396	4896	25219	6801	0.679189
ATP5MD	1.20805e-289	0.407036	0.673	0.367	2.33951e-285	ADvsH_global	AD	H	10396	4896	25095	7233	0.697801
SH3PXD2A	9.13876e-133	-0.329384	0.204	0.423	1.76981e-128	ADvsH_global	AD	H	10396	4896	4662	7716	0.620858
VTI1A	5.08012e-176	-0.290874	0.1	0.326	9.83816e-172	ADvsH_global	AD	H	10396	4896	1879	3984	0.617349
TCF7L2	0	-0.520922	0.098	0.497	0	ADvsH_global	AD	H	10396	4896	2616	8211	0.705079
ABLIM1	5.52484e-224	-0.405438	0.316	0.6	1.06994e-219	ADvsH_global	AD	H	10396	4896	8466	12150	0.667871
TACC2	8.03439e-148	-0.282741	0.216	0.469	1.55594e-143	ADvsH_global	AD	H	10396	4896	4854	6240	0.630953
CTBP2	2.10206e-144	-0.268347	0.111	0.317	4.07085e-140	ADvsH_global	AD	H	10396	4896	2268	3852	0.606862
DOCK1	0	-0.583378	0.149	0.613	0	ADvsH_global	AD	H	10396	4896	3505	10004	0.745344
IFITM1	5.01548e-212	0.408437	0.367	0.11	9.71298e-208	ADvsH_global	AD	H	10396	4896	14518	1800	0.363955
IFITM3	0	0.653938	0.803	0.464	0	ADvsH_global	AD	H	10396	4896	67074	8938	0.761017
RPLP2	0	0.33696	0.988	0.917	0	ADvsH_global	AD	H	10396	4896	193961	78748	0.777259
POLR2L	0	0.445653	0.821	0.523	0	ADvsH_global	AD	H	10396	4896	35039	10176	0.737339
CTSD	1.81866e-184	0.329813	0.554	0.307	3.52202e-180	ADvsH_global	AD	H	10396	4896	17237	5546	0.649385
PHLDA2	1.10774e-163	0.381663	0.616	0.368	2.14526e-159	ADvsH_global	AD	H	10396	4896	37787	11267	0.649573
NUP98	4.23583e-160	-0.278904	0.183	0.416	8.20311e-156	ADvsH_global	AD	H	10396	4896	3486	4982	0.624166
RPL27A	0	0.352166	0.943	0.779	0	ADvsH_global	AD	H	10396	4896	62230	23052	0.729707
SBF2	1.04531e-303	-0.414063	0.126	0.463	2.02435e-299	ADvsH_global	AD	H	10396	4896	2709	6128	0.675783
USP47	7.93504e-183	-0.331322	0.238	0.503	1.5367e-178	ADvsH_global	AD	H	10396	4896	5002	6962	0.647488
MICAL2	8.22154e-205	-0.338444	0.111	0.369	1.59218e-200	ADvsH_global	AD	H	10396	4896	2121	5207	0.634798
TEAD1	3.8404e-143	-0.289604	0.114	0.322	7.43732e-139	ADvsH_global	AD	H	10396	4896	2048	4813	0.609371
SOX6	2.23285e-262	-0.478252	0.115	0.423	4.32414e-258	ADvsH_global	AD	H	10396	4896	3386	9516	0.661044
RPS13	1.80204e-245	0.271639	0.992	0.925	3.48984e-241	ADvsH_global	AD	H	10396	4896	234920	124237	0.694994
LDHA	0	0.344813	0.973	0.874	0	ADvsH_global	AD	H	10396	4896	94458	29768	0.742714
LDLRAD3	3.01555e-219	-0.329556	0.112	0.383	5.83992e-215	ADvsH_global	AD	H	10396	4896	2246	4510	0.640275
PHF21A	9.86781e-182	-0.283015	0.092	0.327	1.911e-177	ADvsH_global	AD	H	10396	4896	1889	3715	0.61961
CTNND1	1.15949e-138	-0.285709	0.371	0.594	2.24547e-134	ADvsH_global	AD	H	10396	4896	8720	9422	0.634913
TMEM258	1.09817e-150	0.268734	0.526	0.297	2.12671e-146	ADvsH_global	AD	H	10396	4896	14319	5045	0.631656
RTN3	4.04177e-119	-0.259674	0.381	0.586	7.8273e-115	ADvsH_global	AD	H	10396	4896	8793	9394	0.624676
COX8A	0	0.459922	0.869	0.585	0	ADvsH_global	AD	H	10396	4896	42353	13636	0.751674
PPP1R14B	1.10581e-191	0.3096	0.741	0.509	2.14151e-187	ADvsH_global	AD	H	10396	4896	26102	9638	0.331888
TRMT112	4.02684e-252	0.374772	0.687	0.408	7.79837e-248	ADvsH_global	AD	H	10396	4896	23420	6937	0.688363
FAU	3.52648e-205	0.257344	0.985	0.898	6.82938e-201	ADvsH_global	AD	H	10396	4896	137880	72234	0.680621
CFL1	0	0.323889	0.966	0.86	0	ADvsH_global	AD	H	10396	4896	73400	25770	0.735697
FOSL1	1.48526e-172	-0.333488	0.352	0.598	2.87636e-168	ADvsH_global	AD	H	10396	4896	9423	12370	0.649548
KDM2A	4.03926e-199	-0.351069	0.279	0.562	7.82242e-195	ADvsH_global	AD	H	10396	4896	5943	8075	0.659409
PPP1CA	1.27621e-141	0.266168	0.489	0.264	2.4715e-137	ADvsH_global	AD	H	10396	4896	12521	4223	0.372566
GSTP1	0	0.529974	0.954	0.783	0	ADvsH_global	AD	H	10396	4896	115295	28161	0.792119
NDUFS8	2.78088e-151	0.272709	0.475	0.238	5.38546e-147	ADvsH_global	AD	H	10396	4896	12488	4357	0.37017
PPP6R3	0	-0.469181	0.152	0.522	0	ADvsH_global	AD	H	10396	4896	3432	7592	0.696197
TENM4	5.69489e-307	-0.402204	0.061	0.371	1.10287e-302	ADvsH_global	AD	H	10396	4896	1374	6211	0.657446
DLG2	7.5766e-243	-0.349412	0.075	0.349	1.46729e-238	ADvsH_global	AD	H	10396	4896	1898	4844	0.638677
PICALM	1.19547e-278	-0.43246	0.246	0.558	2.31514e-274	ADvsH_global	AD	H	10396	4896	5203	8995	0.681523
CTSC	2.29364e-150	0.285003	0.345	0.125	4.44186e-146	ADvsH_global	AD	H	10396	4896	10757	2212	0.385332
MAML2	1.30927e-238	-0.383269	0.123	0.41	2.53553e-234	ADvsH_global	AD	H	10396	4896	2730	6245	0.649978
YAP1	5.33335e-208	-0.386759	0.291	0.559	1.03286e-203	ADvsH_global	AD	H	10396	4896	6823	9619	0.661394
EXPH5	2.8848e-156	-0.312307	0.225	0.477	5.58671e-152	ADvsH_global	AD	H	10396	4896	5257	7299	0.633422
ZC3H12C	9.92817e-225	-0.341664	0.102	0.368	1.92269e-220	ADvsH_global	AD	H	10396	4896	2052	4641	0.637285
TIMM8B	6.22986e-179	0.286665	0.441	0.19	1.20647e-174	ADvsH_global	AD	H	10396	4896	11393	3213	0.365791
CADM1	1.60765e-156	-0.267916	0.101	0.31	3.11337e-152	ADvsH_global	AD	H	10396	4896	1990	3759	0.607658
SIK3	0	-0.798607	0.164	0.704	0	ADvsH_global	AD	H	10396	4896	5407	19276	0.794073
ATP5MG	0	0.38436	0.847	0.579	0	ADvsH_global	AD	H	10396	4896	36189	13504	0.716773
RPS25	0	0.279764	0.99	0.919	0	ADvsH_global	AD	H	10396	4896	157145	74898	0.721955
ARHGAP32	6.18527e-155	-0.284756	0.137	0.368	1.19784e-150	ADvsH_global	AD	H	10396	4896	2832	4733	0.61986
B4GALNT3	6.02399e-208	-0.285733	0.058	0.287	1.16661e-203	ADvsH_global	AD	H	10396	4896	1158	3331	0.615998
WNK1	2.05541e-193	-0.342679	0.371	0.627	3.98051e-189	ADvsH_global	AD	H	10396	4896	9499	11091	0.655244
ERC1	0	-0.525577	0.211	0.603	0	ADvsH_global	AD	H	10396	4896	5045	10452	0.717586
MRPL51	4.34763e-154	0.28012	0.465	0.221	8.41963e-150	ADvsH_global	AD	H	10396	4896	11616	3559	0.366851
GAPDH	0	0.450764	0.985	0.91	0	ADvsH_global	AD	H	10396	4896	288419	82737	0.800418
TPI1	1.75285e-232	0.284172	0.927	0.784	3.39457e-228	ADvsH_global	AD	H	10396	4896	53587	21709	0.686069
ETV6	1.50375e-213	-0.337181	0.123	0.386	2.91216e-209	ADvsH_global	AD	H	10396	4896	2437	5167	0.637434
EMP1	5.05962e-190	-0.337787	0.578	0.772	9.79847e-186	ADvsH_global	AD	H	10396	4896	17296	21232	0.668521
PIK3C2G	1.05704e-200	-0.350716	0.15	0.431	2.04707e-196	ADvsH_global	AD	H	10396	4896	3537	7133	0.644992
SOX5	0	-0.819537	0.115	0.658	0	ADvsH_global	AD	H	10396	4896	7626	22069	0.777009
ITPR2	8.53306e-143	-0.318407	0.271	0.497	1.65251e-138	ADvsH_global	AD	H	10396	4896	5823	8122	0.630209
PPFIBP1	4.52973e-158	-0.270751	0.154	0.377	8.77228e-154	ADvsH_global	AD	H	10396	4896	2795	4575	0.617584
FGD4	1.28219e-165	-0.274991	0.085	0.302	2.48308e-161	ADvsH_global	AD	H	10396	4896	1698	3685	0.610838
TWF1	5.53429e-144	0.251388	0.381	0.157	1.07177e-139	ADvsH_global	AD	H	10396	4896	8701	2098	0.381743
TMEM117	2.20828e-226	-0.371983	0.108	0.382	4.27656e-222	ADvsH_global	AD	H	10396	4896	2522	5932	0.642082
ARID2	1.14985e-265	-0.371476	0.121	0.429	2.2268e-261	ADvsH_global	AD	H	10396	4896	2513	5319	0.659181
AC008014.1	7.89327e-264	-0.339401	0.04	0.297	1.52861e-259	ADvsH_global	AD	H	10396	4896	956	4234	0.629552
TUBA1B	6.60278e-216	0.336852	0.86	0.682	1.27869e-211	ADvsH_global	AD	H	10396	4896	56774	22957	0.676454
DIP2B	0	-0.482226	0.186	0.558	0	ADvsH_global	AD	H	10396	4896	4021	8835	0.701486
NR4A1	1.83685e-93	-0.268818	0.594	0.732	3.55725e-89	ADvsH_global	AD	H	10396	4896	25942	30819	0.618129
KRT6B	5.10637e-303	0.608102	0.353	0.053	9.889e-299	ADvsH_global	AD	H	10396	4896	47226	3566	0.34843
KRT6C	7.38749e-243	0.398046	0.232	0.01	1.43066e-238	ADvsH_global	AD	H	10396	4896	15073	169	0.388371
KRT6A	0	1.10398	0.717	0.283	0	ADvsH_global	AD	H	10396	4896	280005	7367	0.780715
KRT5	2.70024e-224	0.305403	0.954	0.887	5.22929e-220	ADvsH_global	AD	H	10396	4896	437827	182609	0.685739
KRT1	6.42083e-59	-0.289434	0.602	0.712	1.24346e-54	ADvsH_global	AD	H	10396	4896	160922	163062	0.59199
ATP5MC2	2.44105e-263	0.320072	0.919	0.73	4.72733e-259	ADvsH_global	AD	H	10396	4896	51566	23327	0.697851
RPS26	0	0.648655	0.972	0.831	0	ADvsH_global	AD	H	10396	4896	199665	41322	0.8659
PA2G4	2.85781e-130	0.266479	0.678	0.483	5.53443e-126	ADvsH_global	AD	H	10396	4896	22628	7942	0.639522
RPL41	4.9622e-247	0.252588	0.997	0.972	9.6098e-243	ADvsH_global	AD	H	10396	4896	686029	353557	0.697094
ATP5F1B	6.74954e-238	0.312116	0.884	0.706	1.30712e-233	ADvsH_global	AD	H	10396	4896	43742	18135	0.691681
USP15	1.70058e-156	-0.300781	0.298	0.529	3.29334e-152	ADvsH_global	AD	H	10396	4896	6589	7716	0.633699
MON2	1.33056e-153	-0.267946	0.15	0.38	2.57675e-149	ADvsH_global	AD	H	10396	4896	2659	4236	0.6202
GRIP1	0	-0.6957	0.069	0.552	0	ADvsH_global	AD	H	10396	4896	2900	12518	0.744684
RAP1B	4.63368e-148	-0.297274	0.309	0.522	8.97359e-144	ADvsH_global	AD	H	10396	4896	6899	7717	0.628971
ZFC3H1	5.34007e-145	-0.281869	0.217	0.45	1.03416e-140	ADvsH_global	AD	H	10396	4896	4235	5685	0.62558
OSBPL8	4.44535e-161	-0.308321	0.288	0.536	8.60887e-157	ADvsH_global	AD	H	10396	4896	6541	8237	0.640009
PAWR	3.07746e-143	-0.292045	0.266	0.494	5.9598e-139	ADvsH_global	AD	H	10396	4896	5627	7010	0.628714
TMTC2	1.92924e-251	-0.359305	0.074	0.352	3.73617e-247	ADvsH_global	AD	H	10396	4896	1772	4711	0.641351
ATP2B1	3.83538e-155	-0.316404	0.29	0.525	7.42759e-151	ADvsH_global	AD	H	10396	4896	6779	8218	0.637591
LINC01619	3.26531e-281	-0.338798	0.042	0.32	6.32361e-277	ADvsH_global	AD	H	10396	4896	1280	3730	0.63879
CEP83	3.02743e-168	-0.285339	0.115	0.345	5.86292e-164	ADvsH_global	AD	H	10396	4896	2179	4161	0.619262
SNRPF	3.72366e-169	0.296888	0.506	0.261	7.21123e-165	ADvsH_global	AD	H	10396	4896	13683	4056	0.640702
SLC25A3	9.69774e-209	0.279199	0.882	0.7	1.87806e-204	ADvsH_global	AD	H	10396	4896	37027	16819	0.674452
TXNRD1	7.84671e-129	-0.282959	0.18	0.397	1.51959e-124	ADvsH_global	AD	H	10396	4896	3681	5506	0.615957
C12orf75	4.69428e-135	0.256382	0.347	0.14	9.09094e-131	ADvsH_global	AD	H	10396	4896	8528	1905	0.391456
CRY1	0	-0.460337	0.131	0.499	0	ADvsH_global	AD	H	10396	4896	2971	6935	0.692335
BTBD11	4.30967e-191	-0.294687	0.089	0.321	8.34611e-187	ADvsH_global	AD	H	10396	4896	1808	3911	0.619435
ARPC3	1.47273e-147	0.278939	0.569	0.339	2.85208e-143	ADvsH_global	AD	H	10396	4896	16569	5987	0.637586
ATXN2	3.32643e-153	-0.265909	0.132	0.355	6.44196e-149	ADvsH_global	AD	H	10396	4896	2458	3957	0.615845
MED13L	0	-0.583795	0.264	0.685	0	ADvsH_global	AD	H	10396	4896	7139	14278	0.742061
COX6A1	0	0.459807	0.927	0.705	0	ADvsH_global	AD	H	10396	4896	59881	19770	0.770058
SPPL3	1.96003e-210	-0.393065	0.321	0.593	3.79579e-206	ADvsH_global	AD	H	10396	4896	7865	11139	0.66521
RAN	0	0.462079	0.872	0.629	0	ADvsH_global	AD	H	10396	4896	47572	12909	0.755361
ZMYM2	4.39738e-230	-0.357144	0.165	0.464	8.51596e-226	ADvsH_global	AD	H	10396	4896	3370	6077	0.656707
GJB2	0	0.780033	0.601	0.153	0	ADvsH_global	AD	H	10396	4896	58570	3954	0.745874
USP12	5.12834e-153	-0.295063	0.189	0.423	9.93153e-149	ADvsH_global	AD	H	10396	4896	3837	5513	0.625421
RPL21	6.98226e-216	0.261351	0.984	0.889	1.35219e-211	ADvsH_global	AD	H	10396	4896	117418	60459	0.680819
PAN3	0	-0.39459	0.104	0.432	0	ADvsH_global	AD	H	10396	4896	2142	5391	0.668701
POMP	8.44668e-179	0.3139	0.513	0.263	1.63578e-174	ADvsH_global	AD	H	10396	4896	15006	4104	0.646298
UBL3	5.73151e-175	-0.281366	0.135	0.375	1.10996e-170	ADvsH_global	AD	H	10396	4896	2533	4299	0.624257
FOXO1	2.40486e-252	-0.363232	0.137	0.438	4.65724e-248	ADvsH_global	AD	H	10396	4896	3200	5818	0.655298
ELF1	0	-0.467091	0.231	0.596	0	ADvsH_global	AD	H	10396	4896	5653	9999	0.700466
DGKH	1.10263e-226	-0.356878	0.095	0.36	2.13536e-222	ADvsH_global	AD	H	10396	4896	1956	5376	0.637954
LRCH1	2.02854e-240	-0.37195	0.126	0.412	3.92846e-236	ADvsH_global	AD	H	10396	4896	2568	5431	0.650433
DLEU2	0	-0.522284	0.107	0.497	0	ADvsH_global	AD	H	10396	4896	3523	8934	0.700489
INTS6	0	-0.581978	0.398	0.78	0	ADvsH_global	AD	H	10396	4896	13926	23952	0.744059
WDFY2	4.13764e-291	-0.437435	0.229	0.565	8.01295e-287	ADvsH_global	AD	H	10396	4896	5544	9248	0.686121
TBC1D4	7.10259e-118	-0.254108	0.168	0.368	1.37549e-113	ADvsH_global	AD	H	10396	4896	3235	5676	0.605359
MYCBP2	5.623e-130	-0.273047	0.335	0.562	1.08895e-125	ADvsH_global	AD	H	10396	4896	8142	8751	0.627418
MBNL2	2.81895e-183	-0.330277	0.187	0.442	5.45919e-179	ADvsH_global	AD	H	10396	4896	4086	6615	0.637216
DOCK9	6.73643e-263	-0.384095	0.121	0.427	1.30458e-258	ADvsH_global	AD	H	10396	4896	2518	5656	0.658941
EFNB2	1.55811e-139	-0.279973	0.215	0.452	3.01744e-135	ADvsH_global	AD	H	10396	4896	5256	7431	0.62374
MRPL52	1.19191e-176	0.309726	0.498	0.245	2.30825e-172	ADvsH_global	AD	H	10396	4896	14024	3949	0.355512
PSME2	1.81095e-161	0.308421	0.556	0.324	3.50709e-157	ADvsH_global	AD	H	10396	4896	17397	5043	0.642831
BAZ1A	0	-0.460296	0.555	0.827	0	ADvsH_global	AD	H	10396	4896	15472	21220	0.728496
RALGAPA1	9.83273e-227	-0.357885	0.168	0.457	1.90421e-222	ADvsH_global	AD	H	10396	4896	3595	6193	0.652762
RPS29	9.28343e-228	0.288122	0.95	0.79	1.79783e-223	ADvsH_global	AD	H	10396	4896	64104	28781	0.688339
RPL36AL	1.42601e-168	0.268347	0.849	0.634	2.76161e-164	ADvsH_global	AD	H	10396	4896	32292	14340	0.659548
SOS2	2.91277e-222	-0.331627	0.141	0.422	5.64087e-218	ADvsH_global	AD	H	10396	4896	2649	4874	0.646989
MAP4K5	5.47201e-204	-0.324667	0.203	0.479	1.05971e-199	ADvsH_global	AD	H	10396	4896	4139	6200	0.647639
FRMD6	9.06582e-160	-0.33884	0.208	0.443	1.75569e-155	ADvsH_global	AD	H	10396	4896	4913	7588	0.630055
SAMD4A	3.26356e-191	-0.253861	0.027	0.218	6.3202e-187	ADvsH_global	AD	H	10396	4896	724	2802	0.596045
FBXO34	2.82046e-215	-0.309119	0.092	0.345	5.46211e-211	ADvsH_global	AD	H	10396	4896	1683	4009	0.630311
PELI2	2.80162e-213	-0.288575	0.043	0.272	5.42562e-209	ADvsH_global	AD	H	10396	4896	1023	3375	0.614747
DAAM1	5.729e-141	-0.296299	0.326	0.563	1.10948e-136	ADvsH_global	AD	H	10396	4896	7850	8752	0.634195
PRKCH	6.99054e-294	-0.397984	0.101	0.42	1.35379e-289	ADvsH_global	AD	H	10396	4896	2356	5599	0.663404
SYNE2	2.73029e-229	-0.383794	0.526	0.786	5.28749e-225	ADvsH_global	AD	H	10396	4896	15882	19270	0.68532
GPHN	0	-0.619101	0.147	0.612	0	ADvsH_global	AD	H	10396	4896	4165	12321	0.746831
RAD51B	0	-0.475258	0.059	0.42	0	ADvsH_global	AD	H	10396	4896	1610	6709	0.682619
SIPA1L1	3.35047e-232	-0.355679	0.095	0.368	6.48852e-228	ADvsH_global	AD	H	10396	4896	2095	5323	0.640874
NUMB	5.32658e-211	-0.327926	0.177	0.453	1.03155e-206	ADvsH_global	AD	H	10396	4896	3517	5554	0.646846
SLIRP	7.06309e-177	0.296526	0.458	0.203	1.36784e-172	ADvsH_global	AD	H	10396	4896	12173	3266	0.361554
FOXN3	0	-0.496303	0.263	0.638	0	ADvsH_global	AD	H	10396	4896	6825	11934	0.7105
RPS6KA5	1.41174e-295	-0.400639	0.115	0.435	2.73398e-291	ADvsH_global	AD	H	10396	4896	2285	5638	0.666424
IFI27	0	0.709291	0.549	0.101	0	ADvsH_global	AD	H	10396	4896	33129	2652	0.737193
EVL	1.0829e-134	-0.28252	0.159	0.369	2.09714e-130	ADvsH_global	AD	H	10396	4896	3183	4788	0.612066
RCOR1	1.44964e-306	-0.488398	0.303	0.625	2.80738e-302	ADvsH_global	AD	H	10396	4896	7893	12765	0.696184
PPP1R13B	4.19338e-245	-0.361304	0.129	0.419	8.1209e-241	ADvsH_global	AD	H	10396	4896	2752	5795	0.651122
ATP5MPL	6.38407e-205	0.340747	0.54	0.25	1.23634e-200	ADvsH_global	AD	H	10396	4896	15806	4873	0.660934
NOP10	1.23756e-188	0.304553	0.465	0.199	2.39666e-184	ADvsH_global	AD	H	10396	4896	11697	3022	0.355483
MAPKBP1	1.55589e-243	-0.367203	0.17	0.475	3.01314e-239	ADvsH_global	AD	H	10396	4896	3487	6124	0.660979
SERF2	0	0.343711	0.939	0.768	0	ADvsH_global	AD	H	10396	4896	56517	22567	0.727181
TCF12	5.66777e-286	-0.442395	0.154	0.478	1.09762e-281	ADvsH_global	AD	H	10396	4896	3381	8784	0.673795
MYO1E	4.54443e-158	-0.338967	0.248	0.481	8.80074e-154	ADvsH_global	AD	H	10396	4896	5740	8486	0.635042
RORA	0	-0.660729	0.406	0.832	0	ADvsH_global	AD	H	10396	4896	16048	30787	0.772038
CA12	1.07502e-132	-0.273655	0.435	0.637	2.08188e-128	ADvsH_global	AD	H	10396	4896	11145	11603	0.631607
PPIB	2.67374e-304	0.422907	0.727	0.444	5.17797e-300	ADvsH_global	AD	H	10396	4896	30183	7976	0.708907
DENND4A	0	-0.63551	0.112	0.575	0	ADvsH_global	AD	H	10396	4896	3447	11433	0.740902
SMAD3	1.18575e-141	-0.280216	0.142	0.353	2.29633e-137	ADvsH_global	AD	H	10396	4896	2830	4840	0.610813
PIAS1	1.23033e-219	-0.344327	0.191	0.486	2.38265e-215	ADvsH_global	AD	H	10396	4896	4001	6142	0.655369
THSD4	4.46176e-172	-0.282222	0.065	0.272	8.64064e-168	ADvsH_global	AD	H	10396	4896	1284	3846	0.60575
MYO9A	7.59808e-155	-0.259752	0.122	0.346	1.47144e-150	ADvsH_global	AD	H	10396	4896	2195	3936	0.6155
PKM	3.02268e-251	0.287187	0.927	0.809	5.85372e-247	ADvsH_global	AD	H	10396	4896	52953	18910	0.693327
ARIH1	0	-0.576397	0.273	0.68	0	ADvsH_global	AD	H	10396	4896	7482	14750	0.73617
NEO1	1.15585e-144	-0.251057	0.116	0.336	2.23841e-140	ADvsH_global	AD	H	10396	4896	2110	3620	0.61224
COX5A	1.84091e-210	0.34641	0.632	0.365	3.5651e-206	ADvsH_global	AD	H	10396	4896	22405	8334	0.668055
SCAPER	1.7469e-251	-0.354415	0.132	0.434	3.38304e-247	ADvsH_global	AD	H	10396	4896	2636	5404	0.655997
PEAK1	1.62964e-219	-0.312872	0.068	0.322	3.15596e-215	ADvsH_global	AD	H	10396	4896	1496	3759	0.628514
ZFAND6	2.31946e-162	-0.276427	0.157	0.387	4.49187e-158	ADvsH_global	AD	H	10396	4896	2855	4448	0.621541
RPS17	0	0.361873	0.904	0.689	0	ADvsH_global	AD	H	10396	4896	49377	18746	0.717818
PDE8A	2.4519e-161	-0.254406	0.078	0.287	4.74835e-157	ADvsH_global	AD	H	10396	4896	1430	3193	0.606804
AKAP13	0	-0.478634	0.192	0.568	0	ADvsH_global	AD	H	10396	4896	4250	8914	0.703481
SLCO3A1	6.9281e-218	-0.352858	0.12	0.395	1.3417e-213	ADvsH_global	AD	H	10396	4896	3036	5638	0.641019
CHD2	0	-0.500945	0.33	0.675	0	ADvsH_global	AD	H	10396	4896	9851	15262	0.707228
IGF1R	2.28842e-259	-0.403028	0.129	0.436	4.43176e-255	ADvsH_global	AD	H	10396	4896	2683	6174	0.661045
MEF2A	6.08707e-234	-0.402612	0.294	0.601	1.17882e-229	ADvsH_global	AD	H	10396	4896	8054	11320	0.67317
MRPS34	8.48091e-136	0.259586	0.471	0.257	1.64241e-131	ADvsH_global	AD	H	10396	4896	12125	4026	0.377193
NDUFB10	4.68139e-119	0.253003	0.52	0.307	9.06598e-115	ADvsH_global	AD	H	10396	4896	13809	5342	0.623458
ELOB	1.66969e-275	0.368335	0.761	0.487	3.23352e-271	ADvsH_global	AD	H	10396	4896	28236	9521	0.696985
CREBBP	6.64424e-147	-0.2639	0.176	0.412	1.28672e-142	ADvsH_global	AD	H	10396	4896	3271	4551	0.622955
CARHSP1	9.73008e-166	0.270576	0.359	0.129	1.88433e-161	ADvsH_global	AD	H	10396	4896	8783	1647	0.379102
XYLT1	1.24755e-244	-0.330927	0.053	0.311	2.41601e-240	ADvsH_global	AD	H	10396	4896	1228	3930	0.630198
SMG1	3.74699e-260	-0.429495	0.407	0.697	7.25642e-256	ADvsH_global	AD	H	10396	4896	11826	15075	0.688524
NDUFAB1	7.41236e-158	0.28817	0.507	0.267	1.43548e-153	ADvsH_global	AD	H	10396	4896	14351	4876	0.636705
ALDOA	1.05002e-126	0.254155	0.765	0.57	2.03346e-122	ADvsH_global	AD	H	10396	4896	33603	15272	0.636806
VKORC1	3.59818e-155	0.290391	0.456	0.228	6.96824e-151	ADvsH_global	AD	H	10396	4896	13235	3588	0.370856
PYCARD	2.88278e-148	0.287476	0.528	0.296	5.5828e-144	ADvsH_global	AD	H	10396	4896	15632	5885	0.633207
CYLD	6.96235e-196	-0.371384	0.226	0.502	1.34833e-191	ADvsH_global	AD	H	10396	4896	5193	7907	0.65198
FTO	2.75019e-178	-0.279289	0.092	0.32	5.32603e-174	ADvsH_global	AD	H	10396	4896	1747	3812	0.617571
MT2A	1.52456e-205	0.483815	0.778	0.607	2.95245e-201	ADvsH_global	AD	H	10396	4896	131679	25584	0.673944
MT1E	6.13448e-257	0.467334	0.638	0.349	1.188e-252	ADvsH_global	AD	H	10396	4896	31980	7459	0.686517
CDH1	0	-0.501726	0.328	0.67	0	ADvsH_global	AD	H	10396	4896	8883	14970	0.707883
NFAT5	0	-0.561452	0.26	0.678	0	ADvsH_global	AD	H	10396	4896	6900	13290	0.737716
WWOX	0	-0.658399	0.087	0.555	0	ADvsH_global	AD	H	10396	4896	2596	11853	0.741667
GAN	1.42807e-202	-0.312796	0.087	0.348	2.76559e-198	ADvsH_global	AD	H	10396	4896	1854	4143	0.632223
CMIP	0	-0.637406	0.128	0.576	0	ADvsH_global	AD	H	10396	4896	4458	12311	0.73495
CDH13	4.49898e-180	-0.367297	0.101	0.332	8.71272e-176	ADvsH_global	AD	H	10396	4896	2448	7239	0.621376
COX4I1	8.33693e-253	0.301327	0.95	0.795	1.61453e-248	ADvsH_global	AD	H	10396	4896	67252	32334	0.696731
APRT	8.99952e-177	0.295919	0.745	0.515	1.74285e-172	ADvsH_global	AD	H	10396	4896	28436	12302	0.658846
ANKRD11	1.24054e-181	-0.340682	0.365	0.61	2.40243e-177	ADvsH_global	AD	H	10396	4896	8904	10416	0.652604
VPS53	3.00413e-152	-0.259209	0.138	0.359	5.81779e-148	ADvsH_global	AD	H	10396	4896	2483	3912	0.615153
PITPNA	5.78625e-115	-0.253402	0.27	0.48	1.12057e-110	ADvsH_global	AD	H	10396	4896	5525	6023	0.618039
SMG6	1.15477e-193	-0.277796	0.083	0.319	2.23634e-189	ADvsH_global	AD	H	10396	4896	1498	3480	0.620268
PAFAH1B1	8.74272e-144	-0.282115	0.344	0.573	1.69312e-139	ADvsH_global	AD	H	10396	4896	7595	8342	0.634138
UBE2G1	3.43256e-167	-0.30956	0.295	0.545	6.64749e-163	ADvsH_global	AD	H	10396	4896	6358	7618	0.642668
PSMB6	7.51855e-194	0.326428	0.553	0.296	1.45604e-189	ADvsH_global	AD	H	10396	4896	16941	5247	0.654139
PFN1	0	0.363673	0.973	0.861	0	ADvsH_global	AD	H	10396	4896	107446	36760	0.752672
C1QBP	1.44654e-214	0.377698	0.582	0.31	2.80138e-210	ADvsH_global	AD	H	10396	4896	21203	6193	0.669765
TXNDC17	0	0.537578	0.611	0.24	0	ADvsH_global	AD	H	10396	4896	25097	4616	0.72111
EIF5A	3.09675e-277	0.363992	0.819	0.573	5.99717e-273	ADvsH_global	AD	H	10396	4896	33105	10699	0.704955
RPL26	3.67251e-222	0.250747	0.992	0.937	7.11219e-218	ADvsH_global	AD	H	10396	4896	233181	128684	0.68528
MAP2K4	4.14644e-300	-0.407995	0.143	0.481	8.03e-296	ADvsH_global	AD	H	10396	4896	3080	6489	0.677675
TTC19	1.44462e-135	-0.261978	0.235	0.456	2.79766e-131	ADvsH_global	AD	H	10396	4896	4642	5845	0.619452
WSB1	8.32641e-126	-0.259854	0.482	0.683	1.61249e-121	ADvsH_global	AD	H	10396	4896	13260	13670	0.631353
RPL23A	2.13969e-286	0.276881	0.985	0.902	4.14373e-282	ADvsH_global	AD	H	10396	4896	116691	56433	0.710398
SSH2	8.17563e-296	-0.421331	0.154	0.488	1.58329e-291	ADvsH_global	AD	H	10396	4896	3384	7007	0.676856
NF1	5.75983e-211	-0.322897	0.122	0.386	1.11545e-206	ADvsH_global	AD	H	10396	4896	2361	4864	0.637116
MYO1D	1.60742e-154	-0.273614	0.136	0.362	3.11292e-150	ADvsH_global	AD	H	10396	4896	2516	4337	0.617909
CCL2	5.28426e-88	0.320039	0.311	0.143	1.02335e-83	ADvsH_global	AD	H	10396	4896	25427	6101	0.412379
ACACA	8.61071e-140	-0.265308	0.115	0.322	1.66755e-135	ADvsH_global	AD	H	10396	4896	2070	4402	0.608265
PSMB3	5.09222e-199	0.329037	0.557	0.301	9.8616e-195	ADvsH_global	AD	H	10396	4896	16735	4803	0.654736
RPL23	3.52168e-249	0.298596	0.937	0.768	6.82008e-245	ADvsH_global	AD	H	10396	4896	55290	24087	0.694429
KRT10	2.08255e-72	-0.29507	0.816	0.858	4.03306e-68	ADvsH_global	AD	H	10396	4896	262223	319274	0.604516
KRT15	1.45044e-56	-0.337767	0.398	0.537	2.80893e-52	ADvsH_global	AD	H	10396	4896	68655	80213	0.588617
KRT14	0	0.449885	0.961	0.884	0	ADvsH_global	AD	H	10396	4896	1477579	436626	0.742035
KRT16	0	1.0034	0.714	0.346	0	ADvsH_global	AD	H	10396	4896	308280	6393	0.754261
KRT17	1.20662e-153	0.472286	0.41	0.179	2.33674e-149	ADvsH_global	AD	H	10396	4896	87460	19858	0.377678
RPL27	0	0.378363	0.968	0.819	0	ADvsH_global	AD	H	10396	4896	93638	35658	0.756152
KANSL1	0	-0.495269	0.148	0.537	0	ADvsH_global	AD	H	10396	4896	2731	7896	0.708252
ATP5MC1	1.44415e-167	0.301409	0.541	0.3	2.79674e-163	ADvsH_global	AD	H	10396	4896	16527	5634	0.64153
SPAG9	0	-0.625662	0.441	0.796	0	ADvsH_global	AD	H	10396	4896	13869	26721	0.75422
NME1	4.41106e-201	0.332163	0.485	0.214	8.54245e-197	ADvsH_global	AD	H	10396	4896	14124	3541	0.349135
NME2	0	0.464002	0.948	0.766	0	ADvsH_global	AD	H	10396	4896	92825	28792	0.776104
MBTD1	3.50848e-213	-0.278692	0.067	0.307	6.79451e-209	ADvsH_global	AD	H	10396	4896	1275	3138	0.621198
VMP1	1.04425e-112	-0.254376	0.247	0.436	2.02229e-108	ADvsH_global	AD	H	10396	4896	4915	6112	0.607286
USP32	1.58881e-278	-0.388471	0.134	0.452	3.07689e-274	ADvsH_global	AD	H	10396	4896	3086	5858	0.664861
BCAS3	2.35735e-297	-0.374617	0.061	0.361	4.56524e-293	ADvsH_global	AD	H	10396	4896	1380	4502	0.651454
MED13	2.92055e-220	-0.344519	0.143	0.424	5.65593e-216	ADvsH_global	AD	H	10396	4896	2806	5294	0.646701
TANC2	0	-0.442877	0.098	0.443	0	ADvsH_global	AD	H	10396	4896	2129	6832	0.678897
SMURF2	1.08262e-246	-0.369846	0.158	0.463	2.09661e-242	ADvsH_global	AD	H	10396	4896	3262	6322	0.660081
PRKCA	7.66951e-263	-0.334211	0.048	0.318	1.48528e-258	ADvsH_global	AD	H	10396	4896	969	3747	0.636201
BPTF	1.41249e-134	-0.270492	0.321	0.559	2.73543e-130	ADvsH_global	AD	H	10396	4896	7097	8031	0.632127
LINC00511	0	-0.556291	0.146	0.538	0	ADvsH_global	AD	H	10396	4896	4633	10919	0.707063
RPL38	1.39222e-270	0.303646	0.962	0.802	2.69618e-266	ADvsH_global	AD	H	10396	4896	66389	27342	0.703568
ATP5PD	3.12579e-151	0.27866	0.578	0.344	6.0534e-147	ADvsH_global	AD	H	10396	4896	16881	6339	0.638049
SEPTIN9	2.56855e-98	-0.259481	0.331	0.504	4.97425e-94	ADvsH_global	AD	H	10396	4896	7374	7683	0.608882
CYTH1	6.09966e-231	-0.354935	0.143	0.428	1.18126e-226	ADvsH_global	AD	H	10396	4896	2919	5386	0.649304
ANAPC11	3.73447e-158	0.285938	0.511	0.267	7.23218e-154	ADvsH_global	AD	H	10396	4896	13814	4951	0.636647
MYL12A	2.68716e-138	0.275509	0.595	0.378	5.20395e-134	ADvsH_global	AD	H	10396	4896	18232	6518	0.636607
MYL12B	4.73476e-208	0.274022	0.895	0.737	9.16933e-204	ADvsH_global	AD	H	10396	4896	39098	15561	0.679723
L3MBTL4	0	-0.394505	0.063	0.377	0	ADvsH_global	AD	H	10396	4896	1511	5072	0.658401
ANKRD12	4.20537e-154	-0.311442	0.37	0.623	8.14412e-150	ADvsH_global	AD	H	10396	4896	9553	10619	0.647401
SNRPD1	2.0807e-152	0.262759	0.422	0.193	4.02949e-148	ADvsH_global	AD	H	10396	4896	10245	2874	0.376292
ABHD3	1.97598e-257	-0.359101	0.101	0.384	3.82669e-253	ADvsH_global	AD	H	10396	4896	2068	5164	0.646314
TAF4B	0	-0.611809	0.197	0.614	0	ADvsH_global	AD	H	10396	4896	7457	16222	0.725345
GAREM1	2.86689e-193	-0.318615	0.089	0.329	5.55202e-189	ADvsH_global	AD	H	10396	4896	2273	4624	0.622287
NEDD4L	3.55488e-248	-0.481238	0.139	0.435	6.88438e-244	ADvsH_global	AD	H	10396	4896	4748	10888	0.658096
PHLPP1	0	-0.43882	0.094	0.443	0	ADvsH_global	AD	H	10396	4896	2145	6405	0.678939
BCL2	1.74207e-185	-0.279097	0.081	0.311	3.37368e-181	ADvsH_global	AD	H	10396	4896	1579	3577	0.617058
SERPINB13	2.1371e-284	0.329736	0.301	0.028	4.13871e-280	ADvsH_global	AD	H	10396	4896	7045	364	0.362861
SERPINB4	0	1.02721	0.597	0.123	0	ADvsH_global	AD	H	10396	4896	119037	2054	0.762077
SERPINB3	0	0.753034	0.434	0.027	0	ADvsH_global	AD	H	10396	4896	39282	771	0.293107
MBP	5.25816e-204	-0.328525	0.188	0.458	1.0183e-199	ADvsH_global	AD	H	10396	4896	3603	5934	0.645815
ATP5F1D	0	0.394163	0.829	0.571	0	ADvsH_global	AD	H	10396	4896	37064	12902	0.719174
NDUFS7	1.28381e-152	0.276333	0.478	0.24	2.48622e-148	ADvsH_global	AD	H	10396	4896	12570	4269	0.368719
UQCR11	5.18923e-231	0.355384	0.612	0.328	1.00495e-226	ADvsH_global	AD	H	10396	4896	21399	7357	0.669715
LSM7	1.82865e-174	0.318497	0.525	0.269	3.54136e-170	ADvsH_global	AD	H	10396	4896	14931	4440	0.64912
TIMM13	1.27567e-213	0.331517	0.462	0.189	2.47047e-209	ADvsH_global	AD	H	10396	4896	13073	3295	0.350129
RPL36	2.71388e-245	0.264299	0.991	0.918	5.25571e-241	ADvsH_global	AD	H	10396	4896	207168	105659	0.695656
NDUFA11	1.03302e-171	0.296736	0.664	0.423	2.00054e-167	ADvsH_global	AD	H	10396	4896	20797	8202	0.653729
RFX2	0	-0.512411	0.084	0.48	0	ADvsH_global	AD	H	10396	4896	1805	7214	0.704456
NDUFA7	4.4269e-141	0.252271	0.438	0.211	8.57314e-137	ADvsH_global	AD	H	10396	4896	10417	3543	0.37768
RPS28	3.27903e-278	0.274061	0.994	0.941	6.35018e-274	ADvsH_global	AD	H	10396	4896	313636	161277	0.708123
UBL5	1.92452e-197	0.312811	0.662	0.415	3.72703e-193	ADvsH_global	AD	H	10396	4896	20968	7406	0.662241
OLFM2	1.91038e-200	-0.349491	0.24	0.517	3.69964e-196	ADvsH_global	AD	H	10396	4896	5156	7893	0.653114
CALR	2.18315e-161	0.281093	0.796	0.614	4.22788e-157	ADvsH_global	AD	H	10396	4896	31591	11535	0.656094
GADD45GIP1	1.66843e-193	0.297952	0.455	0.2	3.23107e-189	ADvsH_global	AD	H	10396	4896	11220	2946	0.359695
AC020916.1	9.22221e-138	-0.297561	0.377	0.594	1.78597e-133	ADvsH_global	AD	H	10396	4896	9444	10413	0.631932
NDUFB7	9.22379e-138	0.258663	0.5	0.268	1.78628e-133	ADvsH_global	AD	H	10396	4896	12484	4549	0.372546
RPL18A	0	0.304044	0.992	0.929	0	ADvsH_global	AD	H	10396	4896	315485	149363	0.740514
PDE4C	9.53952e-129	-0.255806	0.058	0.228	1.84742e-124	ADvsH_global	AD	H	10396	4896	1261	3876	0.586414
UBA52	0	0.371333	0.97	0.816	0	ADvsH_global	AD	H	10396	4896	82975	31768	0.759535
GATAD2A	1.48609e-277	-0.428596	0.213	0.54	2.87797e-273	ADvsH_global	AD	H	10396	4896	4927	8465	0.680012
NDUFA13	7.37943e-212	0.326029	0.709	0.453	1.4291e-207	ADvsH_global	AD	H	10396	4896	22933	8576	0.672734
FXYD3	1.24756e-249	0.341908	0.827	0.588	2.41602e-245	ADvsH_global	AD	H	10396	4896	31537	12183	0.689645
FXYD5	9.16508e-260	0.318618	0.358	0.075	1.77491e-255	ADvsH_global	AD	H	10396	4896	8274	940	0.355068
SBSN	9.99284e-67	0.322219	0.512	0.371	1.93521e-62	ADvsH_global	AD	H	10396	4896	65290	18207	0.59289
COX6B1	0	0.406156	0.819	0.529	0	ADvsH_global	AD	H	10396	4896	33877	11744	0.721062
SIPA1L3	9.42687e-184	-0.259314	0.087	0.314	1.82561e-179	ADvsH_global	AD	H	10396	4896	1531	3313	0.615577
EIF3K	5.1933e-234	0.314632	0.855	0.642	1.00573e-229	ADvsH_global	AD	H	10396	4896	37631	15760	0.687249
LGALS7	0	1.01647	0.837	0.281	0	ADvsH_global	AD	H	10396	4896	103004	7019	0.858007
RPS16	0	0.326216	0.985	0.885	0	ADvsH_global	AD	H	10396	4896	132629	59593	0.739955
ITPKC	8.69367e-179	-0.362951	0.414	0.651	1.68362e-174	ADvsH_global	AD	H	10396	4896	12667	16422	0.655943
ERF	2.69842e-118	-0.291255	0.346	0.542	5.22576e-114	ADvsH_global	AD	H	10396	4896	9228	12625	0.620512
APOE	8.76578e-104	-0.322806	0.544	0.683	1.69758e-99	ADvsH_global	AD	H	10396	4896	36160	59537	0.620577
MARK4	8.27967e-187	-0.275383	0.12	0.369	1.60344e-182	ADvsH_global	AD	H	10396	4896	2166	3938	0.628044
FOSB	1.25216e-228	-0.382146	0.664	0.892	2.42493e-224	ADvsH_global	AD	H	10396	4896	40617	47682	0.686791
SNRPD2	6.76994e-190	0.298986	0.779	0.551	1.31107e-185	ADvsH_global	AD	H	10396	4896	27900	11496	0.667159
AP2S1	1.24325e-192	0.317279	0.501	0.244	2.40767e-188	ADvsH_global	AD	H	10396	4896	14576	4305	0.647193
RPL28	0	0.281596	0.994	0.956	0	ADvsH_global	AD	H	10396	4896	348563	174808	0.739702
RNF24	9.85789e-198	-0.292122	0.097	0.341	1.90908e-193	ADvsH_global	AD	H	10396	4896	2017	4087	0.624757
MACROD2	0	-0.534116	0.071	0.462	0	ADvsH_global	AD	H	10396	4896	2589	8543	0.697622
SLC24A3	4.97454e-211	-0.3195	0.072	0.305	9.6337e-207	ADvsH_global	AD	H	10396	4896	1440	4207	0.620139
CST3	7.97758e-208	0.373486	0.6	0.327	1.54494e-203	ADvsH_global	AD	H	10396	4896	24674	8772	0.663918
ID1	5.99322e-116	0.289218	0.436	0.24	1.16065e-111	ADvsH_global	AD	H	10396	4896	17849	4678	0.389226
ASXL1	3.3691e-129	-0.260927	0.233	0.445	6.5246e-125	ADvsH_global	AD	H	10396	4896	4938	6159	0.615073
CBFA2T2	6.44362e-213	-0.304262	0.097	0.357	1.24787e-208	ADvsH_global	AD	H	10396	4896	1747	3941	0.633328
EIF6	9.00796e-167	0.305736	0.522	0.284	1.74448e-162	ADvsH_global	AD	H	10396	4896	15798	4529	0.642299
ROMO1	9.89291e-167	0.294549	0.51	0.256	1.91586e-162	ADvsH_global	AD	H	10396	4896	14537	4573	0.640402
DLGAP4	1.66032e-137	-0.253719	0.131	0.345	3.21538e-133	ADvsH_global	AD	H	10396	4896	2516	3838	0.610582
TOP1	3.05931e-193	-0.34998	0.446	0.689	5.92465e-189	ADvsH_global	AD	H	10396	4896	11802	12966	0.665436
YWHAB	3.11158e-150	0.25748	0.746	0.554	6.02589e-146	ADvsH_global	AD	H	10396	4896	24669	9797	0.35329
NCOA3	2.4672e-150	-0.27705	0.174	0.401	4.77797e-146	ADvsH_global	AD	H	10396	4896	3330	4936	0.620784
PMEPA1	3.61392e-188	-0.300145	0.188	0.447	6.99873e-184	ADvsH_global	AD	H	10396	4896	3821	5666	0.63783
ATP5F1E	6.09147e-274	0.350014	0.841	0.594	1.17967e-269	ADvsH_global	AD	H	10396	4896	37042	14081	0.70029
PSMA7	5.65987e-159	0.288051	0.63	0.406	1.09609e-154	ADvsH_global	AD	H	10396	4896	21012	7573	0.643697
RPS21	0	0.28162	0.991	0.927	0	ADvsH_global	AD	H	10396	4896	184750	86394	0.727082
CHODL	1.13933e-196	-0.277286	0.037	0.25	2.20643e-192	ADvsH_global	AD	H	10396	4896	1013	3407	0.6066
ATP5PF	2.58641e-212	0.33988	0.591	0.314	5.00885e-208	ADvsH_global	AD	H	10396	4896	18361	6364	0.664924
BACH1	3.30344e-168	-0.326572	0.23	0.485	6.39745e-164	ADvsH_global	AD	H	10396	4896	4842	6618	0.640738
TIAM1	0	-0.559183	0.128	0.503	0	ADvsH_global	AD	H	10396	4896	4745	11883	0.694921
TTC3	9.35149e-121	-0.255208	0.227	0.435	1.81101e-116	ADvsH_global	AD	H	10396	4896	4729	6509	0.6129
DYRK1A	1.16643e-266	-0.401917	0.146	0.457	2.25891e-262	ADvsH_global	AD	H	10396	4896	3130	6855	0.663357
BRWD1	1.42802e-129	-0.250007	0.18	0.397	2.76551e-125	ADvsH_global	AD	H	10396	4896	3354	4669	0.614158
CSTB	6.81672e-206	0.364777	0.828	0.622	1.32013e-201	ADvsH_global	AD	H	10396	4896	59165	20960	0.678076
RANBP1	2.35738e-197	0.333923	0.467	0.201	4.5653e-193	ADvsH_global	AD	H	10396	4896	13384	3346	0.351919
CHCHD10	3.24632e-135	0.250573	0.455	0.215	6.28682e-131	ADvsH_global	AD	H	10396	4896	13247	6460	0.377384
MIF	0	0.522374	0.955	0.793	0	ADvsH_global	AD	H	10396	4896	128192	32875	0.794423
UQCR10	1.41351e-220	0.356753	0.578	0.288	2.7374e-216	ADvsH_global	AD	H	10396	4896	19164	6254	0.667578
LARGE1	0	-0.446471	0.048	0.399	0	ADvsH_global	AD	H	10396	4896	1308	5568	0.6767
RBFOX2	4.336e-230	-0.347926	0.152	0.439	8.3971e-226	ADvsH_global	AD	H	10396	4896	3069	6325	0.650604
CDC42EP1	3.60612e-138	0.267708	0.417	0.194	6.98362e-134	ADvsH_global	AD	H	10396	4896	10580	2794	0.378711
TNRC6B	1.07319e-168	-0.300175	0.198	0.452	2.07835e-164	ADvsH_global	AD	H	10396	4896	4066	5818	0.633957
MRTFA	0	-0.489117	0.132	0.516	0	ADvsH_global	AD	H	10396	4896	2937	7551	0.702688
RBX1	3.03082e-142	0.272769	0.565	0.347	5.86949e-138	ADvsH_global	AD	H	10396	4896	15767	5430	0.635397
NDUFA6	3.41051e-120	0.252023	0.498	0.281	6.6048e-116	ADvsH_global	AD	H	10396	4896	13162	4791	0.378046
TSPO	7.48595e-261	0.349896	0.856	0.609	1.44973e-256	ADvsH_global	AD	H	10396	4896	38352	15514	0.699578
AL117329.1	0	-0.473856	0.105	0.456	0	ADvsH_global	AD	H	10396	4896	3651	8005	0.678535
TYMP	0	0.502778	0.501	0.162	0	ADvsH_global	AD	H	10396	4896	22387	2675	0.687508
TMSB4X	0	0.476444	0.961	0.778	0	ADvsH_global	AD	H	10396	4896	103410	26390	0.776509
RPS6KA3	3.91767e-210	-0.328378	0.14	0.405	7.58696e-206	ADvsH_global	AD	H	10396	4896	2805	5051	0.638704
USP9X	2.90503e-211	-0.35761	0.236	0.517	5.62589e-207	ADvsH_global	AD	H	10396	4896	4999	7333	0.655606
CASK	3.12964e-175	-0.290213	0.108	0.329	6.06087e-171	ADvsH_global	AD	H	10396	4896	2031	5040	0.61475
KDM6A	0	-0.508414	0.143	0.54	0	ADvsH_global	AD	H	10396	4896	3719	8576	0.70747
MIR222HG	1.88872e-175	-0.338977	0.139	0.383	3.6577e-171	ADvsH_global	AD	H	10396	4896	3221	6185	0.627573
NDUFB11	7.04905e-133	0.254114	0.635	0.417	1.36512e-128	ADvsH_global	AD	H	10396	4896	19448	8971	0.630602
TIMP1	1.68262e-167	0.288039	0.325	0.105	3.25856e-163	ADvsH_global	AD	H	10396	4896	10847	1679	0.386934
PLP2	6.06899e-251	0.319118	0.9	0.704	1.17532e-246	ADvsH_global	AD	H	10396	4896	43505	16823	0.698276
HUWE1	5.21487e-110	-0.255635	0.289	0.488	1.00991e-105	ADvsH_global	AD	H	10396	4896	6329	6792	0.613345
XIST	0	-0.61528	0.129	0.605	0	ADvsH_global	AD	H	10396	4896	4337	11192	0.741946
FTX	0	-0.465195	0.122	0.475	0	ADvsH_global	AD	H	10396	4896	3127	7807	0.682853
COX7B	3.15088e-304	0.402567	0.749	0.443	6.10199e-300	ADvsH_global	AD	H	10396	4896	27199	9309	0.708998
COL4A5	3.13853e-141	-0.254454	0.113	0.315	6.07807e-137	ADvsH_global	AD	H	10396	4896	2047	3908	0.60452
SLC25A5	0	0.442628	0.93	0.735	0	ADvsH_global	AD	H	10396	4896	83205	28979	0.745376
RPL39	9.28576e-225	0.267697	0.991	0.918	1.79828e-220	ADvsH_global	AD	H	10396	4896	223349	116083	0.688502
NDUFA1	8.64035e-165	0.27805	0.562	0.317	1.67329e-160	ADvsH_global	AD	H	10396	4896	15296	5660	0.639065
INTS6L	2.20174e-176	-0.287284	0.104	0.333	4.26389e-172	ADvsH_global	AD	H	10396	4896	1979	4039	0.618126
SSR4	1.22608e-147	0.281445	0.617	0.389	2.37443e-143	ADvsH_global	AD	H	10396	4896	19639	7654	0.641717
MT-ND1	1.45869e-271	-0.255314	0.972	0.988	2.8249e-267	ADvsH_global	AD	H	10396	4896	111383	112335	0.704296
MT-ATP8	5.20781e-187	-0.251865	0.917	0.959	1.00854e-182	ADvsH_global	AD	H	10396	4896	59982	63818	0.667117
MT-ND4L	0	-0.278276	0.967	0.985	0	ADvsH_global	AD	H	10396	4896	87356	101844	0.725864
RPS4Y1	0	0.682552	0.554	0.035	0	ADvsH_global	AD	H	10396	4896	22879	1448	0.758643
S100A9	1.01498e-94	-0.475626	0.325	0.622	1.96561e-90	HpepVSrec_global	H_pep	H_rec	1766	3130	5000	30361	NA
S100A8	1.34864e-108	-0.550366	0.373	0.683	2.61177e-104	HpepVSrec_global	H_pep	H_rec	1766	3130	9814	57637	NA
S100A7	3.34658e-64	-0.372017	0.255	0.489	6.48099e-60	HpepVSrec_global	H_pep	H_rec	1766	3130	5265	24956	NA
AURKAIP1	1.63724e-99	0.318048	0.495	0.221	3.17068e-95	ADpepVSHpep_global	AD_pep	H_pep	5347	1766	5678	1511	0.34735
GNB1	9.47345e-150	-0.391096	0.339	0.643	1.83463e-145	ADpepVSHpep_global	AD_pep	H_pep	5347	1766	3603	4416	0.684368
SKI	1.81815e-112	-0.253489	0.101	0.325	3.52102e-108	ADpepVSHpep_global	AD_pep	H_pep	5347	1766	835	1386	0.615026
CAMTA1	8.30394e-102	-0.318415	0.345	0.592	1.60814e-97	ADpepVSHpep_global	AD_pep	H_pep	5347	1766	3416	3586	0.6522
PARK7	6.44856e-81	0.282997	0.507	0.26	1.24883e-76	ADpepVSHpep_global	AD_pep	H_pep	5347	1766	5736	1779	0.637677
ERRFI1	1.38358e-142	-0.456019	0.331	0.632	2.67945e-138	ADpepVSHpep_global	AD_pep	H_pep	5347	1766	5188	7318	0.681238
RERE	1.63767e-247	-0.484629	0.144	0.523	3.17152e-243	ADpepVSHpep_global	AD_pep	H_pep	5347	1766	1555	3347	0.701347
ENO1	1.51514e-254	0.449452	0.906	0.73	2.93423e-250	ADpepVSHpep_global	AD_pep	H_pep	5347	1766	24015	6174	0.770387
KIF1B	6.38374e-177	-0.36377	0.129	0.437	1.23627e-172	ADpepVSHpep_global	AD_pep	H_pep	5347	1766	1193	2201	0.661111
CASZ1	3.65508e-177	-0.409725	0.149	0.462	7.07843e-173	ADpepVSHpep_global	AD_pep	H_pep	5347	1766	1634	2808	0.666644
SRM	5.6444e-92	0.292202	0.399	0.138	1.09309e-87	ADpepVSHpep_global	AD_pep	H_pep	5347	1766	4454	1009	0.364717
VPS13D	2.11694e-159	-0.380138	0.185	0.497	4.09967e-155	ADpepVSHpep_global	AD_pep	H_pep	5347	1766	1908	2742	0.666923
PRDM2	1.22747e-132	-0.345126	0.215	0.498	2.37712e-128	ADpepVSHpep_global	AD_pep	H_pep	5347	1766	2114	2777	0.655298
SPEN	7.67684e-68	-0.252298	0.317	0.525	1.4867e-63	ADpepVSHpep_global	AD_pep	H_pep	5347	1766	3256	2963	0.619012
MICOS10	3.63157e-182	0.455883	0.615	0.248	7.0329e-178	ADpepVSHpep_global	AD_pep	H_pep	5347	1766	8536	1944	0.715046
EIF4G3	1.16252e-103	-0.324617	0.182	0.418	2.25134e-99	ADpepVSHpep_global	AD_pep	H_pep	5347	1766	1716	2512	0.630072
RSRP1	1.26579e-82	-0.258886	0.666	0.83	2.45133e-78	ADpepVSHpep_global	AD_pep	H_pep	5347	1766	10807	9581	0.650543
STMN1	4.53966e-59	0.27545	0.456	0.249	8.7915e-55	ADpepVSHpep_global	AD_pep	H_pep	5347	1766	8116	2955	0.386755
SH3BGRL3	2.12269e-185	0.43249	0.827	0.566	4.1108e-181	ADpepVSHpep_global	AD_pep	H_pep	5347	1766	17943	5242	0.728101
HMGN2	5.07457e-140	0.416831	0.751	0.512	9.82742e-136	ADpepVSHpep_global	AD_pep	H_pep	5347	1766	17515	4829	0.696076
ATP5IF1	4.16274e-75	0.268556	0.647	0.424	8.06157e-71	ADpepVSHpep_global	AD_pep	H_pep	5347	1766	8788	3262	0.638666
PHACTR4	6.49058e-96	-0.271913	0.2	0.438	1.25697e-91	ADpepVSHpep_global	AD_pep	H_pep	5347	1766	1828	2171	0.625992
EPB41	3.38098e-149	-0.309742	0.089	0.348	6.54761e-145	ADpepVSHpep_global	AD_pep	H_pep	5347	1766	866	1773	0.63275
PUM1	4.08408e-94	-0.281963	0.244	0.49	7.90922e-90	ADpepVSHpep_global	AD_pep	H_pep	5347	1766	2217	2474	0.633735
TMEM54	2.1987e-77	0.262082	0.371	0.141	4.258e-73	ADpepVSHpep_global	AD_pep	H_pep	5347	1766	3971	965	0.379241
AGO3	2.13952e-193	-0.349376	0.103	0.415	4.14339e-189	ADpepVSHpep_global	AD_pep	H_pep	5347	1766	922	1849	0.660387
STK40	1.30151e-165	-0.320703	0.104	0.388	2.5205e-161	ADpepVSHpep_global	AD_pep	H_pep	5347	1766	910	1750	0.64624
AL139260.1	3.42992e-198	-0.281378	0.024	0.254	6.64238e-194	ADpepVSHpep_global	AD_pep	H_pep	5347	1766	271	1120	0.615167
NDUFS5	6.37965e-144	0.377955	0.739	0.472	1.23548e-139	ADpepVSHpep_global	AD_pep	H_pep	5347	1766	11962	3839	0.698538
MACF1	1.08861e-208	-0.551096	0.489	0.799	2.10819e-204	ADpepVSHpep_global	AD_pep	H_pep	5347	1766	7441	10721	0.733859
MFSD2A	7.82625e-77	-0.255029	0.319	0.544	1.51563e-72	ADpepVSHpep_global	AD_pep	H_pep	5347	1766	3342	3313	0.626511
RLF	1.40091e-184	-0.391678	0.18	0.513	2.713e-180	ADpepVSHpep_global	AD_pep	H_pep	5347	1766	1718	2758	0.678511
HIVEP3	3.85367e-274	-0.518241	0.125	0.515	7.46302e-270	ADpepVSHpep_global	AD_pep	H_pep	5347	1766	1266	3559	0.707586
CDC20	2.41742e-83	0.310741	0.306	0.076	4.68157e-79	ADpepVSHpep_global	AD_pep	H_pep	5347	1766	4895	853	0.384268
ATP6V0B	1.22701e-72	0.259734	0.497	0.266	2.37622e-68	ADpepVSHpep_global	AD_pep	H_pep	5347	1766	5565	1871	0.37119
TESK2	3.47674e-140	-0.27459	0.076	0.312	6.73305e-136	ADpepVSHpep_global	AD_pep	H_pep	5347	1766	681	1391	0.62047
PRDX1	4.75247e-150	0.326058	0.92	0.727	9.20363e-146	ADpepVSHpep_global	AD_pep	H_pep	5347	1766	22609	8714	0.704683
GPBP1L1	1.24991e-114	-0.291798	0.185	0.445	2.42057e-110	ADpepVSHpep_global	AD_pep	H_pep	5347	1766	1615	2035	0.637974
UQCRH	3.39615e-173	0.417886	0.747	0.442	6.57699e-169	ADpepVSHpep_global	AD_pep	H_pep	5347	1766	12139	3765	0.717974
PDZK1IP1	1.80965e-188	0.501663	0.542	0.16	3.50458e-184	ADpepVSHpep_global	AD_pep	H_pep	5347	1766	8307	1391	0.710261
FAF1	7.09586e-233	-0.48681	0.22	0.602	1.37418e-228	ADpepVSHpep_global	AD_pep	H_pep	5347	1766	2265	4035	0.71405
OSBPL9	6.49037e-172	-0.346861	0.109	0.4	1.25693e-167	ADpepVSHpep_global	AD_pep	H_pep	5347	1766	1051	1993	0.650877
TUT4	1.36454e-138	-0.334989	0.212	0.516	2.64257e-134	ADpepVSHpep_global	AD_pep	H_pep	5347	1766	2193	2691	0.659683
SSBP3	1.21637e-109	-0.260302	0.129	0.36	2.35562e-105	ADpepVSHpep_global	AD_pep	H_pep	5347	1766	1094	1562	0.619466
PATJ	4.89614e-182	-0.398221	0.16	0.489	9.48187e-178	ADpepVSHpep_global	AD_pep	H_pep	5347	1766	1550	2745	0.674687
CACHD1	5.75816e-187	-0.386768	0.082	0.371	1.11513e-182	ADpepVSHpep_global	AD_pep	H_pep	5347	1766	991	2377	0.648694
JAK1	2.45578e-121	-0.353124	0.385	0.652	4.75587e-117	ADpepVSHpep_global	AD_pep	H_pep	5347	1766	4516	4693	0.669173
GNG12	1.14715e-190	-0.462448	0.294	0.637	2.22157e-186	ADpepVSHpep_global	AD_pep	H_pep	5347	1766	3260	4850	0.705105
GNG5	1.12188e-122	0.316584	0.789	0.564	2.17264e-118	ADpepVSHpep_global	AD_pep	H_pep	5347	1766	12667	4528	0.682714
ZNF644	5.46943e-132	-0.314033	0.167	0.443	1.05921e-127	ADpepVSHpep_global	AD_pep	H_pep	5347	1766	1528	2251	0.645452
EVI5	1.85979e-154	-0.308973	0.102	0.372	3.60167e-150	ADpepVSHpep_global	AD_pep	H_pep	5347	1766	900	1645	0.639254
FNBP1L	1.54139e-161	-0.324643	0.096	0.371	2.98506e-157	ADpepVSHpep_global	AD_pep	H_pep	5347	1766	993	1852	0.640633
DPYD	1.92395e-156	-0.29953	0.075	0.324	3.72592e-152	ADpepVSHpep_global	AD_pep	H_pep	5347	1766	605	1592	0.627602
VAV3	8.16569e-75	-0.260437	0.207	0.416	1.58137e-70	ADpepVSHpep_global	AD_pep	H_pep	5347	1766	2098	2486	0.612169
GSTM3	8.45957e-80	-0.256097	0.171	0.374	1.63828e-75	ADpepVSHpep_global	AD_pep	H_pep	5347	1766	1702	2460	0.609543
ATP5PB	5.32654e-112	0.33833	0.592	0.305	1.03154e-107	ADpepVSHpep_global	AD_pep	H_pep	5347	1766	7662	2431	0.667491
RAP1A	1.40749e-92	-0.25549	0.164	0.392	2.72575e-88	ADpepVSHpep_global	AD_pep	H_pep	5347	1766	1355	1883	0.619377
MAGI3	0	-0.507206	0.065	0.452	0	ADpepVSHpep_global	AD_pep	H_pep	5347	1766	958	2974	0.697115
DENND2C	1.95517e-262	-0.61187	0.271	0.673	3.78637e-258	ADpepVSHpep_global	AD_pep	H_pep	5347	1766	3430	6652	0.740539
TXNIP	7.05326e-88	-0.308522	0.2	0.425	1.36594e-83	ADpepVSHpep_global	AD_pep	H_pep	5347	1766	2499	3360	0.621774
MRPS21	1.14378e-78	0.269674	0.479	0.237	2.21503e-74	ADpepVSHpep_global	AD_pep	H_pep	5347	1766	5172	1543	0.36717
PIP5K1A	3.74561e-120	-0.311214	0.198	0.468	7.25376e-116	ADpepVSHpep_global	AD_pep	H_pep	5347	1766	1762	2295	0.644122
POGZ	5.47061e-108	-0.252477	0.126	0.358	1.05944e-103	ADpepVSHpep_global	AD_pep	H_pep	5347	1766	1052	1506	0.619645
S100A10	8.93412e-181	0.369486	0.945	0.785	1.73018e-176	ADpepVSHpep_global	AD_pep	H_pep	5347	1766	35978	12596	0.728191
S100A11	0	0.4115	0.988	0.897	0	ADpepVSHpep_global	AD_pep	H_pep	5347	1766	80796	25471	0.807891
SPRR1B	2.06438e-52	0.25168	0.165	0.026	3.99787e-48	ADpepVSHpep_global	AD_pep	H_pep	5347	1766	4140	188	0.429863
SPRR2A	2.08793e-86	0.285297	0.192	0.001	4.04348e-82	ADpepVSHpep_global	AD_pep	H_pep	5347	1766	3238	9	0.404693
S100A9	0	1.61231	0.842	0.325	0	ADpepVSHpep_global	AD_pep	H_pep	5347	1766	351791	5000	0.879123
S100A8	0	1.55125	0.852	0.373	0	ADpepVSHpep_global	AD_pep	H_pep	5347	1766	455583	9814	0.87466
S100A7	0	1.40242	0.806	0.255	0	ADpepVSHpep_global	AD_pep	H_pep	5347	1766	183390	5265	0.853351
S100A6	8.28174e-257	0.585366	0.87	0.56	1.60384e-252	ADpepVSHpep_global	AD_pep	H_pep	5347	1766	31879	6757	0.772026
S100A2	0	0.911478	0.924	0.65	0	ADpepVSHpep_global	AD_pep	H_pep	5347	1766	165003	19461	0.860851
S100A16	6.43758e-171	0.385521	0.838	0.621	1.2467e-166	ADpepVSHpep_global	AD_pep	H_pep	5347	1766	17762	5570	0.718638
S100A14	2.77798e-134	0.314847	0.959	0.82	5.37984e-130	ADpepVSHpep_global	AD_pep	H_pep	5347	1766	41847	18301	0.696888
GATAD2B	3.11205e-116	-0.288726	0.126	0.364	6.02679e-112	ADpepVSHpep_global	AD_pep	H_pep	5347	1766	1098	1731	0.624459
TPM3	2.00677e-83	0.281872	0.674	0.46	3.88632e-79	ADpepVSHpep_global	AD_pep	H_pep	5347	1766	9104	2863	0.648852
CKS1B	3.43012e-60	0.253276	0.388	0.189	6.64278e-56	ADpepVSHpep_global	AD_pep	H_pep	5347	1766	4786	1183	0.390933
KRTCAP2	6.28618e-106	0.323218	0.535	0.252	1.21738e-101	ADpepVSHpep_global	AD_pep	H_pep	5347	1766	6276	1789	0.657368
ASH1L	8.64236e-173	-0.422745	0.305	0.639	1.67368e-168	ADpepVSHpep_global	AD_pep	H_pep	5347	1766	3371	4310	0.696342
SEMA4A	1.90213e-227	-0.561981	0.175	0.539	3.68366e-223	ADpepVSHpep_global	AD_pep	H_pep	5347	1766	2197	5146	0.700211
CRABP2	1.06707e-230	0.764551	0.583	0.163	2.06648e-226	ADpepVSHpep_global	AD_pep	H_pep	5347	1766	21075	1659	0.739111
TAGLN2	3.96282e-257	0.426318	0.953	0.76	7.6744e-253	ADpepVSHpep_global	AD_pep	H_pep	5347	1766	31906	10091	0.770699
ATF6	3.54458e-168	-0.373779	0.136	0.434	6.86444e-164	ADpepVSHpep_global	AD_pep	H_pep	5347	1766	1316	2426	0.657521
POU2F1	1.08983e-132	-0.283739	0.071	0.296	2.11057e-128	ADpepVSHpep_global	AD_pep	H_pep	5347	1766	678	1459	0.614754
DCAF6	8.71531e-106	-0.296653	0.184	0.43	1.68781e-101	ADpepVSHpep_global	AD_pep	H_pep	5347	1766	1621	2253	0.632429
SUCO	1.35165e-98	-0.257113	0.15	0.379	2.61761e-94	ADpepVSHpep_global	AD_pep	H_pep	5347	1766	1330	1757	0.619292
RC3H1	1.51759e-96	-0.250946	0.163	0.4	2.93896e-92	ADpepVSHpep_global	AD_pep	H_pep	5347	1766	1514	1812	0.621214
RABGAP1L	2.20434e-255	-0.487972	0.127	0.502	4.26893e-251	ADpepVSHpep_global	AD_pep	H_pep	5347	1766	1328	3153	0.69826
COP1	2.31461e-170	-0.336463	0.113	0.407	4.48247e-166	ADpepVSHpep_global	AD_pep	H_pep	5347	1766	1009	1895	0.651943
RASAL2	1.37882e-228	-0.37575	0.063	0.373	2.67023e-224	ADpepVSHpep_global	AD_pep	H_pep	5347	1766	634	1819	0.657932
RALGPS2	1.28288e-79	-0.272869	0.18	0.384	2.48442e-75	ADpepVSHpep_global	AD_pep	H_pep	5347	1766	1775	2032	0.611916
TOR1AIP2	6.01655e-83	-0.273138	0.27	0.51	1.16517e-78	ADpepVSHpep_global	AD_pep	H_pep	5347	1766	2754	2711	0.63012
XPR1	4.00789e-136	-0.285854	0.065	0.287	7.76169e-132	ADpepVSHpep_global	AD_pep	H_pep	5347	1766	581	1521	0.613303
LAMC2	5.21648e-163	-0.346752	0.095	0.369	1.01022e-158	ADpepVSHpep_global	AD_pep	H_pep	5347	1766	929	2199	0.640806
C1orf21	4.74009e-91	-0.331282	0.402	0.622	9.17966e-87	ADpepVSHpep_global	AD_pep	H_pep	5347	1766	4528	4815	0.647849
IVNS1ABP	2.08985e-102	-0.318874	0.316	0.579	4.0472e-98	ADpepVSHpep_global	AD_pep	H_pep	5347	1766	3538	3503	0.648539
NEK7	2.1436e-123	-0.309951	0.146	0.402	4.15129e-119	ADpepVSHpep_global	AD_pep	H_pep	5347	1766	1313	2020	0.63489
CAMSAP2	1.78726e-123	-0.318919	0.146	0.401	3.46122e-119	ADpepVSHpep_global	AD_pep	H_pep	5347	1766	1298	2024	0.635536
BTG2	1.78742e-70	-0.273518	0.725	0.834	3.46151e-66	ADpepVSHpep_global	AD_pep	H_pep	5347	1766	14611	15170	0.640051
ATP2B4	9.16745e-184	-0.476287	0.297	0.636	1.77537e-179	ADpepVSHpep_global	AD_pep	H_pep	5347	1766	3586	5259	0.701192
CD55	9.80856e-138	-0.42947	0.497	0.747	1.89953e-133	ADpepVSHpep_global	AD_pep	H_pep	5347	1766	8731	9740	0.690865
ATF3	4.08046e-59	-0.260011	0.767	0.849	7.90221e-55	ADpepVSHpep_global	AD_pep	H_pep	5347	1766	21337	20911	0.62864
PTPN14	7.33428e-119	-0.3255	0.193	0.463	1.42036e-114	ADpepVSHpep_global	AD_pep	H_pep	5347	1766	2090	2848	0.642459
CENPF	2.51325e-66	0.254714	0.28	0.076	4.86717e-62	ADpepVSHpep_global	AD_pep	H_pep	5347	1766	4333	1147	0.399571
WDR26	7.53764e-125	-0.290649	0.144	0.404	1.45974e-120	ADpepVSHpep_global	AD_pep	H_pep	5347	1766	1280	1811	0.634375
AL445524.1	5.3281e-96	0.321304	0.479	0.212	1.03184e-91	ADpepVSHpep_global	AD_pep	H_pep	5347	1766	5852	1439	0.353013
ARID4B	1.89571e-145	-0.384446	0.252	0.557	3.67124e-141	ADpepVSHpep_global	AD_pep	H_pep	5347	1766	2608	3513	0.671668
LYST	3.55223e-143	-0.321921	0.137	0.413	6.87925e-139	ADpepVSHpep_global	AD_pep	H_pep	5347	1766	1454	2451	0.642712
SMYD3	4.8877e-255	-0.407232	0.053	0.375	9.46553e-251	ADpepVSHpep_global	AD_pep	H_pep	5347	1766	535	2113	0.663834
RPS7	1.73523e-120	0.264707	0.993	0.907	3.36045e-116	ADpepVSHpep_global	AD_pep	H_pep	5347	1766	97714	52454	0.685541
ADAM17	8.81098e-90	-0.263636	0.181	0.405	1.70634e-85	ADpepVSHpep_global	AD_pep	H_pep	5347	1766	1577	1956	0.618998
RRM2	5.99378e-76	0.280705	0.273	0.061	1.16076e-71	ADpepVSHpep_global	AD_pep	H_pep	5347	1766	3959	605	0.393959
PUM2	3.87704e-214	-0.42343	0.172	0.537	7.50828e-210	ADpepVSHpep_global	AD_pep	H_pep	5347	1766	1716	2912	0.694268
RHOB	1.02563e-83	-0.335771	0.362	0.58	1.98623e-79	ADpepVSHpep_global	AD_pep	H_pep	5347	1766	5611	7292	0.637254
KLHL29	3.93534e-220	-0.348146	0.046	0.329	7.62119e-216	ADpepVSHpep_global	AD_pep	H_pep	5347	1766	435	1603	0.642971
ITSN2	1.65872e-91	-0.304584	0.231	0.465	3.21227e-87	ADpepVSHpep_global	AD_pep	H_pep	5347	1766	2254	2554	0.630328
NCOA1	2.17893e-245	-0.408016	0.077	0.413	4.21972e-241	ADpepVSHpep_global	AD_pep	H_pep	5347	1766	772	2140	0.672286
RAB10	1.17054e-115	-0.334393	0.572	0.794	2.26687e-111	ADpepVSHpep_global	AD_pep	H_pep	5347	1766	7195	6772	0.674866
OST4	6.46532e-83	0.279437	0.624	0.384	1.25207e-78	ADpepVSHpep_global	AD_pep	H_pep	5347	1766	8461	3152	0.643387
WDR43	1.57672e-74	-0.25908	0.27	0.484	3.05348e-70	ADpepVSHpep_global	AD_pep	H_pep	5347	1766	2543	2614	0.620771
BIRC6	3.59164e-134	-0.336571	0.202	0.482	6.95557e-130	ADpepVSHpep_global	AD_pep	H_pep	5347	1766	1919	2556	0.652823
CRIM1	1.22047e-133	-0.345829	0.143	0.41	2.36357e-129	ADpepVSHpep_global	AD_pep	H_pep	5347	1766	1561	2580	0.640827
SOS1	1.21535e-181	-0.314976	0.074	0.349	2.35366e-177	ADpepVSHpep_global	AD_pep	H_pep	5347	1766	705	1593	0.639744
MAP4K3	1.51312e-123	-0.262438	0.103	0.343	2.93031e-119	ADpepVSHpep_global	AD_pep	H_pep	5347	1766	884	1373	0.622621
EML4	3.88344e-147	-0.398207	0.335	0.636	7.52067e-143	ADpepVSHpep_global	AD_pep	H_pep	5347	1766	3608	4447	0.682979
CAMKMT	4.1163e-129	-0.251559	0.052	0.257	7.97162e-125	ADpepVSHpep_global	AD_pep	H_pep	5347	1766	464	1272	0.603637
PRKCE	8.12594e-170	-0.257775	0.029	0.242	1.57367e-165	ADpepVSHpep_global	AD_pep	H_pep	5347	1766	282	1117	0.606942
FBXO11	0	-0.524438	0.102	0.522	0	ADpepVSHpep_global	AD_pep	H_pep	5347	1766	1020	3170	0.718526
PSME4	2.63069e-244	-0.499609	0.173	0.558	5.0946e-240	ADpepVSHpep_global	AD_pep	H_pep	5347	1766	1794	3749	0.708344
RTN4	5.52775e-221	-0.420607	0.739	0.936	1.0705e-216	ADpepVSHpep_global	AD_pep	H_pep	5347	1766	11520	13362	0.74879
RPS27A	2.72996e-227	0.333481	0.992	0.907	5.28684e-223	ADpepVSHpep_global	AD_pep	H_pep	5347	1766	131150	58152	0.756898
REL	1.88072e-90	-0.29912	0.428	0.67	3.64221e-86	ADpepVSHpep_global	AD_pep	H_pep	5347	1766	5172	4970	0.648694
USP34	7.9035e-159	-0.380577	0.211	0.52	1.53059e-154	ADpepVSHpep_global	AD_pep	H_pep	5347	1766	2069	3021	0.669958
EHBP1	2.66674e-174	-0.358979	0.111	0.408	5.16442e-170	ADpepVSHpep_global	AD_pep	H_pep	5347	1766	1208	2565	0.653028
WDPCP	6.53482e-208	-0.309919	0.048	0.323	1.26553e-203	ADpepVSHpep_global	AD_pep	H_pep	5347	1766	528	1453	0.637947
PELI1	2.55541e-192	-0.479996	0.304	0.646	4.9488e-188	ADpepVSHpep_global	AD_pep	H_pep	5347	1766	3502	5400	0.706204
AFTPH	4.51178e-116	-0.313806	0.21	0.481	8.73751e-112	ADpepVSHpep_global	AD_pep	H_pep	5347	1766	2016	2545	0.645306
SERTAD2	1.11884e-78	-0.295508	0.323	0.539	2.16674e-74	ADpepVSHpep_global	AD_pep	H_pep	5347	1766	3558	3646	0.629096
SPRED2	8.12825e-116	-0.263419	0.092	0.311	1.57412e-111	ADpepVSHpep_global	AD_pep	H_pep	5347	1766	770	1480	0.612467
PPP3R1	9.94867e-113	-0.326261	0.241	0.505	1.92666e-108	ADpepVSHpep_global	AD_pep	H_pep	5347	1766	2251	2847	0.646794
SNRPG	6.02659e-152	0.41386	0.583	0.247	1.16711e-147	ADpepVSHpep_global	AD_pep	H_pep	5347	1766	7842	1719	0.6925
TGFA	1.43752e-126	-0.250217	0.065	0.279	2.78389e-122	ADpepVSHpep_global	AD_pep	H_pep	5347	1766	562	1253	0.608292
EXOC6B	0	-0.853045	0.138	0.723	0	ADpepVSHpep_global	AD_pep	H_pep	5347	1766	2807	8555	0.811342
TET3	4.08029e-251	-0.469543	0.102	0.462	7.9019e-247	ADpepVSHpep_global	AD_pep	H_pep	5347	1766	1037	2757	0.687618
TMSB10	2.73124e-252	0.484371	0.911	0.657	5.28932e-248	ADpepVSHpep_global	AD_pep	H_pep	5347	1766	27761	7991	0.768121
VAMP8	3.09422e-69	0.252249	0.574	0.345	5.99226e-65	ADpepVSHpep_global	AD_pep	H_pep	5347	1766	6805	2490	0.629643
COX5B	3.30926e-269	0.498694	0.873	0.557	6.40871e-265	ADpepVSHpep_global	AD_pep	H_pep	5347	1766	18693	5888	0.776583
TMEM131	1.2592e-118	-0.314587	0.183	0.446	2.43857e-114	ADpepVSHpep_global	AD_pep	H_pep	5347	1766	1709	2298	0.64025
RPL31	4.50065e-184	0.328157	0.967	0.818	8.71596e-180	ADpepVSHpep_global	AD_pep	H_pep	5347	1766	33530	13108	0.730014
MAP4K4	7.41352e-67	-0.258993	0.19	0.376	1.4357e-62	ADpepVSHpep_global	AD_pep	H_pep	5347	1766	1737	2149	0.602402
SLC20A1	3.06553e-56	-0.256085	0.222	0.398	5.9367e-52	ADpepVSHpep_global	AD_pep	H_pep	5347	1766	2015	2746	0.59905
DBI	2.34856e-193	0.456072	0.81	0.482	4.54823e-189	ADpepVSHpep_global	AD_pep	H_pep	5347	1766	17328	5877	0.733326
CLASP1	5.43149e-138	-0.268247	0.07	0.3	1.05186e-133	ADpepVSHpep_global	AD_pep	H_pep	5347	1766	629	1260	0.616508
ARHGEF4	3.30974e-114	-0.284709	0.146	0.387	6.40963e-110	ADpepVSHpep_global	AD_pep	H_pep	5347	1766	1323	1871	0.626669
MBD5	4.13075e-191	-0.32841	0.065	0.339	7.99961e-187	ADpepVSHpep_global	AD_pep	H_pep	5347	1766	620	1670	0.639504
LYPD6B	3.76696e-118	-0.319869	0.132	0.373	7.29509e-114	ADpepVSHpep_global	AD_pep	H_pep	5347	1766	1291	2127	0.627555
PKP4	1.05585e-262	-0.472931	0.135	0.529	2.04476e-258	ADpepVSHpep_global	AD_pep	H_pep	5347	1766	1364	3035	0.70626
TANC1	1.67477e-186	-0.420933	0.183	0.515	3.24337e-182	ADpepVSHpep_global	AD_pep	H_pep	5347	1766	1851	3187	0.680617
BAZ2B	2.51714e-125	-0.312411	0.178	0.452	4.87469e-121	ADpepVSHpep_global	AD_pep	H_pep	5347	1766	1752	2345	0.644094
COBLL1	1.06796e-157	-0.454031	0.235	0.539	2.06821e-153	ADpepVSHpep_global	AD_pep	H_pep	5347	1766	2757	4566	0.675034
CERS6	2.40656e-236	-0.477533	0.181	0.565	4.66054e-232	ADpepVSHpep_global	AD_pep	H_pep	5347	1766	1910	3536	0.707778
ATP5MC3	0	0.610188	0.873	0.513	0	ADpepVSHpep_global	AD_pep	H_pep	5347	1766	22680	5837	0.808177
OSBPL6	9.74183e-109	-0.254001	0.078	0.284	1.8866e-104	ADpepVSHpep_global	AD_pep	H_pep	5347	1766	664	1338	0.60537
LINC01473	0	-0.436193	0.027	0.364	0	ADpepVSHpep_global	AD_pep	H_pep	5347	1766	425	2169	0.66852
ITGAV	3.69352e-91	-0.301332	0.29	0.531	7.15287e-87	ADpepVSHpep_global	AD_pep	H_pep	5347	1766	2903	3295	0.636497
HIBCH	2.75541e-82	-0.281897	0.275	0.499	5.33613e-78	ADpepVSHpep_global	AD_pep	H_pep	5347	1766	2620	2882	0.627563
GLS	2.64363e-150	-0.449583	0.283	0.581	5.11965e-146	ADpepVSHpep_global	AD_pep	H_pep	5347	1766	3170	4741	0.679075
HSPE1	2.98298e-127	0.355236	0.737	0.49	5.77683e-123	ADpepVSHpep_global	AD_pep	H_pep	5347	1766	11806	3759	0.687113
NDUFB3	1.73981e-91	0.284611	0.452	0.187	3.36932e-87	ADpepVSHpep_global	AD_pep	H_pep	5347	1766	4601	1235	0.359809
BMPR2	2.51968e-99	-0.267997	0.146	0.374	4.87962e-95	ADpepVSHpep_global	AD_pep	H_pep	5347	1766	1323	1861	0.619016
NBEAL1	5.2285e-80	-0.260789	0.241	0.465	1.01255e-75	ADpepVSHpep_global	AD_pep	H_pep	5347	1766	2362	2498	0.621872
PARD3B	3.78455e-214	-0.408267	0.067	0.362	7.32916e-210	ADpepVSHpep_global	AD_pep	H_pep	5347	1766	637	2557	0.651918
EEF1B2	3.07109e-114	0.285286	0.978	0.836	5.94747e-110	ADpepVSHpep_global	AD_pep	H_pep	5347	1766	46030	22379	0.681178
KANSL1L	1.74258e-170	-0.285064	0.063	0.318	3.37467e-166	ADpepVSHpep_global	AD_pep	H_pep	5347	1766	605	1326	0.628676
ABCA12	1.36466e-100	-0.365793	0.132	0.344	2.6428e-96	ADpepVSHpep_global	AD_pep	H_pep	5347	1766	1626	3039	0.614263
RPL37A	9.93023e-266	0.350842	0.989	0.886	1.92309e-261	ADpepVSHpep_global	AD_pep	H_pep	5347	1766	68187	26614	0.7782
ACSL3	7.47749e-106	-0.274309	0.159	0.397	1.44809e-101	ADpepVSHpep_global	AD_pep	H_pep	5347	1766	1413	2080	0.625387
CUL3	1.50274e-96	-0.284392	0.23	0.476	2.9102e-92	ADpepVSHpep_global	AD_pep	H_pep	5347	1766	2139	2433	0.633926
TRIP12	3.40403e-80	-0.25857	0.211	0.428	6.59225e-76	ADpepVSHpep_global	AD_pep	H_pep	5347	1766	1913	2099	0.618063
AGAP1	4.35908e-191	-0.309653	0.05	0.311	8.4418e-187	ADpepVSHpep_global	AD_pep	H_pep	5347	1766	465	1426	0.63255
PER2	1.10866e-148	-0.324157	0.156	0.449	2.14703e-144	ADpepVSHpep_global	AD_pep	H_pep	5347	1766	1444	2108	0.652803
FARP2	3.08383e-134	-0.295569	0.097	0.343	5.97214e-130	ADpepVSHpep_global	AD_pep	H_pep	5347	1766	854	1610	0.626669
THUMPD3-AS1	5.9773e-78	-0.261897	0.224	0.441	1.15756e-73	ADpepVSHpep_global	AD_pep	H_pep	5347	1766	2263	2408	0.618104
SETD5	8.82003e-106	-0.306569	0.233	0.484	1.70809e-101	ADpepVSHpep_global	AD_pep	H_pep	5347	1766	2202	2516	0.640079
ATG7	2.15956e-139	-0.277154	0.081	0.32	4.18221e-135	ADpepVSHpep_global	AD_pep	H_pep	5347	1766	645	1431	0.622613
RPL32	3.60325e-134	0.264483	0.993	0.921	6.97805e-130	ADpepVSHpep_global	AD_pep	H_pep	5347	1766	152367	77300	0.697023
NR2C2	1.04982e-138	-0.265988	0.079	0.318	2.03308e-134	ADpepVSHpep_global	AD_pep	H_pep	5347	1766	708	1300	0.621209
TBC1D5	6.93261e-254	-0.4567	0.124	0.498	1.34257e-249	ADpepVSHpep_global	AD_pep	H_pep	5347	1766	1288	2941	0.696822
UBE2E2	5.88251e-142	-0.314257	0.082	0.321	1.13921e-137	ADpepVSHpep_global	AD_pep	H_pep	5347	1766	807	1893	0.623335
RPL15	8.03409e-187	0.316168	0.992	0.887	1.55588e-182	ADpepVSHpep_global	AD_pep	H_pep	5347	1766	75374	34934	0.732526
THRB	2.41593e-212	-0.375051	0.054	0.336	4.67869e-208	ADpepVSHpep_global	AD_pep	H_pep	5347	1766	618	2000	0.643477
OSBPL10	6.38825e-118	-0.251134	0.067	0.268	1.23715e-113	ADpepVSHpep_global	AD_pep	H_pep	5347	1766	598	1301	0.602791
LRRFIP2	7.53766e-143	-0.42037	0.385	0.661	1.45974e-138	ADpepVSHpep_global	AD_pep	H_pep	5347	1766	4549	5528	0.683118
GOLGA4	1.24455e-108	-0.325696	0.535	0.76	2.41019e-104	ADpepVSHpep_global	AD_pep	H_pep	5347	1766	7104	6242	0.668399
CTDSPL	5.36426e-80	-0.252588	0.251	0.475	1.03884e-75	ADpepVSHpep_global	AD_pep	H_pep	5347	1766	2470	2622	0.621914
OXSR1	2.422e-203	-0.426972	0.175	0.527	4.69044e-199	ADpepVSHpep_global	AD_pep	H_pep	5347	1766	1711	2898	0.688804
RPSA	1.4611e-172	0.334839	0.979	0.837	2.82957e-168	ADpepVSHpep_global	AD_pep	H_pep	5347	1766	49415	22029	0.72315
CTNNB1	6.71495e-94	-0.299459	0.334	0.581	1.30042e-89	ADpepVSHpep_global	AD_pep	H_pep	5347	1766	3450	3681	0.644604
TRAK1	5.86445e-207	-0.413643	0.134	0.472	1.13571e-202	ADpepVSHpep_global	AD_pep	H_pep	5347	1766	1333	2628	0.677657
ABHD5	7.03251e-111	-0.332697	0.287	0.56	1.36192e-106	ADpepVSHpep_global	AD_pep	H_pep	5347	1766	3189	3803	0.653472
LTF	0	1.05913	0.61	0.041	0	ADpepVSHpep_global	AD_pep	H_pep	5347	1766	29531	319	0.792636
SETD2	2.25888e-94	-0.271522	0.246	0.495	4.37454e-90	ADpepVSHpep_global	AD_pep	H_pep	5347	1766	2377	2436	0.634029
TMA7	1.78396e-131	0.330411	0.816	0.579	3.45481e-127	ADpepVSHpep_global	AD_pep	H_pep	5347	1766	14254	4962	0.691722
COL7A1	4.55052e-68	-0.267567	0.208	0.412	8.81254e-64	ADpepVSHpep_global	AD_pep	H_pep	5347	1766	2539	2721	0.608537
UQCRC1	5.68918e-116	0.352636	0.628	0.345	1.10177e-111	ADpepVSHpep_global	AD_pep	H_pep	5347	1766	8819	3006	0.673192
RBM6	1.4239e-159	-0.351231	0.157	0.455	2.75752e-155	ADpepVSHpep_global	AD_pep	H_pep	5347	1766	1411	2297	0.658636
RPL29	2.04848e-97	0.254502	0.991	0.909	3.96708e-93	ADpepVSHpep_global	AD_pep	H_pep	5347	1766	115456	63545	0.667674
SPCS1	4.74906e-84	0.285407	0.545	0.289	9.19704e-80	ADpepVSHpep_global	AD_pep	H_pep	5347	1766	6420	2171	0.642931
TKT	1.71138e-130	0.385069	0.592	0.279	3.31426e-126	ADpepVSHpep_global	AD_pep	H_pep	5347	1766	9062	3165	0.681711
ARHGEF3	1.27138e-141	-0.291731	0.084	0.327	2.46216e-137	ADpepVSHpep_global	AD_pep	H_pep	5347	1766	693	1464	0.624955
SLMAP	2.82336e-198	-0.453237	0.209	0.555	5.46771e-194	ADpepVSHpep_global	AD_pep	H_pep	5347	1766	2040	3537	0.694443
FLNB	7.76218e-57	-0.256785	0.294	0.472	1.50322e-52	ADpepVSHpep_global	AD_pep	H_pep	5347	1766	3332	3277	0.605655
FHIT	0	-0.649097	0.066	0.536	0	ADpepVSHpep_global	AD_pep	H_pep	5347	1766	1131	4655	0.740057
MAGI1	2.58889e-304	-0.488911	0.073	0.454	5.01364e-300	ADpepVSHpep_global	AD_pep	H_pep	5347	1766	839	2827	0.695168
RYBP	4.00576e-192	-0.373692	0.125	0.446	7.75756e-188	ADpepVSHpep_global	AD_pep	H_pep	5347	1766	1194	2210	0.66708
ROBO1	2.59849e-224	-0.6067	0.213	0.574	5.03224e-220	ADpepVSHpep_global	AD_pep	H_pep	5347	1766	2874	6237	0.708802
MTRNR2L12	8.09322e-213	-0.450946	0.871	0.978	1.56733e-208	ADpepVSHpep_global	AD_pep	H_pep	5347	1766	37048	42454	0.747708
CMSS1	5.91069e-156	-0.339454	0.102	0.37	1.14466e-151	ADpepVSHpep_global	AD_pep	H_pep	5347	1766	926	1963	0.639556
RPL24	2.46537e-116	0.257565	0.987	0.88	4.77444e-112	ADpepVSHpep_global	AD_pep	H_pep	5347	1766	49223	23965	0.683343
ALCAM	3.76569e-136	-0.324779	0.056	0.27	7.29263e-132	ADpepVSHpep_global	AD_pep	H_pep	5347	1766	1065	2234	0.608337
CD47	3.52698e-86	0.292096	0.486	0.232	6.83034e-82	ADpepVSHpep_global	AD_pep	H_pep	5347	1766	5396	1303	0.360313
PHLDB2	9.30006e-169	-0.547765	0.176	0.474	1.80105e-164	ADpepVSHpep_global	AD_pep	H_pep	5347	1766	2297	6837	0.667772
C3orf52	6.45489e-234	-0.474467	0.131	0.496	1.25005e-229	ADpepVSHpep_global	AD_pep	H_pep	5347	1766	1622	3121	0.690735
ZBTB20	0	-0.615253	0.074	0.552	0	ADpepVSHpep_global	AD_pep	H_pep	5347	1766	1125	3899	0.743451
GSK3B	2.31333e-186	-0.472863	0.269	0.611	4.47999e-182	ADpepVSHpep_global	AD_pep	H_pep	5347	1766	3223	4762	0.698117
NDUFB4	2.35551e-109	0.331974	0.639	0.378	4.56168e-105	ADpepVSHpep_global	AD_pep	H_pep	5347	1766	8850	2992	0.668306
GOLGB1	1.18071e-70	-0.262682	0.385	0.6	2.28656e-66	ADpepVSHpep_global	AD_pep	H_pep	5347	1766	4685	4151	0.62839
CSTA	4.28579e-77	0.308556	0.485	0.236	8.29985e-73	ADpepVSHpep_global	AD_pep	H_pep	5347	1766	7746	1974	0.367139
RAB7A	2.66449e-84	-0.297435	0.526	0.711	5.16006e-80	ADpepVSHpep_global	AD_pep	H_pep	5347	1766	5980	5693	0.647599
PPP2R3A	1.64805e-180	-0.425245	0.217	0.553	3.19162e-176	ADpepVSHpep_global	AD_pep	H_pep	5347	1766	2269	3543	0.686482
STAG1	0	-0.586015	0.172	0.639	0	ADpepVSHpep_global	AD_pep	H_pep	5347	1766	1797	4318	0.753486
RASA2	3.45927e-114	-0.250684	0.094	0.315	6.69922e-110	ADpepVSHpep_global	AD_pep	H_pep	5347	1766	788	1387	0.613053
TSC22D2	1.25241e-273	-0.535617	0.154	0.563	2.42542e-269	ADpepVSHpep_global	AD_pep	H_pep	5347	1766	1907	3996	0.718804
MBNL1	0	-0.638754	0.496	0.861	0	ADpepVSHpep_global	AD_pep	H_pep	5347	1766	7042	11851	0.788704
TIPARP	3.26246e-140	-0.396034	0.369	0.665	6.31808e-136	ADpepVSHpep_global	AD_pep	H_pep	5347	1766	4988	6015	0.682051
CCNL1	1.89225e-89	-0.284359	0.581	0.778	3.66454e-85	ADpepVSHpep_global	AD_pep	H_pep	5347	1766	8079	7391	0.653735
KPNA4	8.88284e-96	-0.274237	0.203	0.446	1.72025e-91	ADpepVSHpep_global	AD_pep	H_pep	5347	1766	1829	2173	0.629481
PPM1L	4.34214e-234	-0.403841	0.069	0.388	8.40899e-230	ADpepVSHpep_global	AD_pep	H_pep	5347	1766	720	2166	0.663216
RPL22L1	2.34903e-104	0.347051	0.629	0.365	4.54912e-100	ADpepVSHpep_global	AD_pep	H_pep	5347	1766	10270	3465	0.664093
FNDC3B	5.55871e-247	-0.501816	0.12	0.485	1.0765e-242	ADpepVSHpep_global	AD_pep	H_pep	5347	1766	1375	3623	0.692426
NAALADL2	1.18986e-250	-0.371967	0.026	0.306	2.30429e-246	ADpepVSHpep_global	AD_pep	H_pep	5347	1766	367	1877	0.640756
TBL1XR1	1.12324e-137	-0.353232	0.194	0.479	2.17527e-133	ADpepVSHpep_global	AD_pep	H_pep	5347	1766	1909	2717	0.654188
ATP11B	1.11687e-155	-0.36129	0.156	0.453	2.16293e-151	ADpepVSHpep_global	AD_pep	H_pep	5347	1766	1453	2449	0.657492
LPP	8.79055e-259	-0.486814	0.146	0.538	1.70238e-254	ADpepVSHpep_global	AD_pep	H_pep	5347	1766	1587	3502	0.707001
CLDN1	3.68722e-106	-0.416201	0.438	0.685	7.14067e-102	ADpepVSHpep_global	AD_pep	H_pep	5347	1766	9237	10159	0.662681
SENP5	8.49557e-179	-0.329368	0.099	0.393	1.64525e-174	ADpepVSHpep_global	AD_pep	H_pep	5347	1766	869	1762	0.650862
DLG1	9.51329e-180	-0.419492	0.209	0.539	1.84234e-175	ADpepVSHpep_global	AD_pep	H_pep	5347	1766	2169	3297	0.683331
RPL35A	2.14032e-108	0.266794	0.988	0.877	4.14494e-104	ADpepVSHpep_global	AD_pep	H_pep	5347	1766	74682	37473	0.675114
ATP5ME	3.22088e-100	0.312282	0.522	0.24	6.23755e-96	ADpepVSHpep_global	AD_pep	H_pep	5347	1766	6191	1888	0.65267
RGS12	2.91884e-75	-0.263653	0.222	0.429	5.65262e-71	ADpepVSHpep_global	AD_pep	H_pep	5347	1766	1957	2241	0.615133
KIAA0232	6.20546e-181	-0.329955	0.077	0.359	1.20175e-176	ADpepVSHpep_global	AD_pep	H_pep	5347	1766	680	1665	0.644085
CPEB2	6.12088e-140	-0.345273	0.162	0.451	1.18537e-135	ADpepVSHpep_global	AD_pep	H_pep	5347	1766	1753	2407	0.651208
FGFBP1	5.87766e-160	0.483561	0.638	0.277	1.13827e-155	ADpepVSHpep_global	AD_pep	H_pep	5347	1766	12659	2815	0.703596
LCORL	1.21232e-143	-0.303478	0.097	0.352	2.34777e-139	ADpepVSHpep_global	AD_pep	H_pep	5347	1766	861	1671	0.631349
PCDH7	1.06688e-168	-0.487271	0.217	0.528	2.06612e-164	ADpepVSHpep_global	AD_pep	H_pep	5347	1766	2542	4920	0.678875
ARAP2	3.05602e-141	-0.36928	0.161	0.442	5.9183e-137	ADpepVSHpep_global	AD_pep	H_pep	5347	1766	1621	2482	0.650116
RBM47	4.89243e-85	-0.289057	0.177	0.382	9.47468e-81	ADpepVSHpep_global	AD_pep	H_pep	5347	1766	1717	2556	0.612822
FRYL	8.26502e-165	-0.36239	0.17	0.48	1.6006e-160	ADpepVSHpep_global	AD_pep	H_pep	5347	1766	1627	2458	0.665278
DANCR	2.42254e-101	0.327016	0.52	0.25	4.69148e-97	ADpepVSHpep_global	AD_pep	H_pep	5347	1766	6277	1659	0.654299
SCFD2	3.76394e-146	-0.311134	0.087	0.335	7.28925e-142	ADpepVSHpep_global	AD_pep	H_pep	5347	1766	740	1637	0.62831
RUFY3	3.87243e-127	-0.311911	0.163	0.434	7.49935e-123	ADpepVSHpep_global	AD_pep	H_pep	5347	1766	1621	2224	0.64197
ANKRD17	2.82127e-170	-0.436463	0.271	0.595	5.46368e-166	ADpepVSHpep_global	AD_pep	H_pep	5347	1766	2954	4263	0.688686
CXCL1	6.33429e-69	0.279397	0.174	0.011	1.2267e-64	ADpepVSHpep_global	AD_pep	H_pep	5347	1766	4252	79	0.418312
RASGEF1B	2.39416e-153	-0.354692	0.15	0.442	4.63654e-149	ADpepVSHpep_global	AD_pep	H_pep	5347	1766	1410	2541	0.653591
WDFY3	1.82857e-142	-0.275369	0.074	0.311	3.54121e-138	ADpepVSHpep_global	AD_pep	H_pep	5347	1766	655	1341	0.620697
ARHGAP24	5.98234e-198	-0.324362	0.052	0.326	1.15854e-193	ADpepVSHpep_global	AD_pep	H_pep	5347	1766	721	1588	0.63777
PTPN13	4.20809e-148	-0.456211	0.353	0.641	8.14939e-144	ADpepVSHpep_global	AD_pep	H_pep	5347	1766	4718	6275	0.686273
AFF1	1.8375e-247	-0.507671	0.177	0.57	3.5585e-243	ADpepVSHpep_global	AD_pep	H_pep	5347	1766	2055	3999	0.712238
CCSER1	0	-0.53721	0.036	0.434	0	ADpepVSHpep_global	AD_pep	H_pep	5347	1766	590	3138	0.700183
PDLIM5	9.73418e-141	-0.387513	0.243	0.535	1.88512e-136	ADpepVSHpep_global	AD_pep	H_pep	5347	1766	2470	3506	0.666192
TSPAN5	1.47081e-82	-0.252704	0.097	0.275	2.84838e-78	ADpepVSHpep_global	AD_pep	H_pep	5347	1766	980	1506	0.593156
DAPP1	7.04001e-104	-0.274153	0.109	0.328	1.36337e-99	ADpepVSHpep_global	AD_pep	H_pep	5347	1766	1014	1767	0.612781
H2AFZ	2.36591e-118	0.330842	0.886	0.737	4.58182e-114	ADpepVSHpep_global	AD_pep	H_pep	5347	1766	30523	11125	0.683257
PPP3CA	7.02079e-186	-0.446846	0.223	0.567	1.35965e-181	ADpepVSHpep_global	AD_pep	H_pep	5347	1766	2554	3851	0.691124
NFKB1	5.20315e-208	-0.545975	0.353	0.686	1.00764e-203	ADpepVSHpep_global	AD_pep	H_pep	5347	1766	4212	7113	0.722874
UBE2D3	2.72573e-88	-0.27038	0.621	0.804	5.27865e-84	ADpepVSHpep_global	AD_pep	H_pep	5347	1766	7572	6468	0.652712
SGMS2	9.02055e-104	-0.263326	0.077	0.272	1.74692e-99	ADpepVSHpep_global	AD_pep	H_pep	5347	1766	756	1556	0.600363
FAM241A	1.1035e-111	-0.292427	0.151	0.394	2.13703e-107	ADpepVSHpep_global	AD_pep	H_pep	5347	1766	1404	2021	0.62848
CAMK2D	1.3754e-179	-0.322765	0.065	0.332	2.66361e-175	ADpepVSHpep_global	AD_pep	H_pep	5347	1766	595	1609	0.635677
USP53	2.54335e-111	-0.27102	0.122	0.357	4.92545e-107	ADpepVSHpep_global	AD_pep	H_pep	5347	1766	1073	1656	0.620908
SCLT1	5.78482e-124	-0.28575	0.096	0.328	1.12029e-119	ADpepVSHpep_global	AD_pep	H_pep	5347	1766	868	1649	0.619975
ELF2	2.41273e-215	-0.480825	0.255	0.629	4.67249e-211	ADpepVSHpep_global	AD_pep	H_pep	5347	1766	2913	4574	0.712662
NDUFC1	1.88366e-86	0.289538	0.582	0.335	3.64789e-82	ADpepVSHpep_global	AD_pep	H_pep	5347	1766	7221	2468	0.645885
MAML3	0	-0.577632	0.072	0.488	0	ADpepVSHpep_global	AD_pep	H_pep	5347	1766	949	3649	0.71319
GAB1	3.72931e-183	-0.341645	0.075	0.355	7.22217e-179	ADpepVSHpep_global	AD_pep	H_pep	5347	1766	728	1731	0.643113
LRBA	3.57843e-215	-0.47948	0.18	0.541	6.93e-211	ADpepVSHpep_global	AD_pep	H_pep	5347	1766	1947	3606	0.696892
FAM160A1	0	-0.804774	0.182	0.717	0	ADpepVSHpep_global	AD_pep	H_pep	5347	1766	2991	8613	0.797781
FBXW7	1.64944e-276	-0.58221	0.37	0.771	3.19431e-272	ADpepVSHpep_global	AD_pep	H_pep	5347	1766	4818	7565	0.760928
TMEM131L	2.55775e-174	-0.33145	0.069	0.331	4.95335e-170	ADpepVSHpep_global	AD_pep	H_pep	5347	1766	710	1671	0.633846
RAPGEF2	0	-0.550691	0.08	0.504	0	ADpepVSHpep_global	AD_pep	H_pep	5347	1766	1011	3199	0.717834
NDUFS6	5.43405e-132	0.363473	0.489	0.167	1.05236e-127	ADpepVSHpep_global	AD_pep	H_pep	5347	1766	5365	1198	0.328685
TENT4A	8.48386e-113	-0.273012	0.115	0.346	1.64298e-108	ADpepVSHpep_global	AD_pep	H_pep	5347	1766	974	1589	0.62012
CCT5	2.37838e-63	0.256609	0.502	0.292	4.60598e-59	ADpepVSHpep_global	AD_pep	H_pep	5347	1766	5905	1803	0.622312
2006-03-01	1.16251e-221	-0.432858	0.147	0.508	2.25131e-217	ADpepVSHpep_global	AD_pep	H_pep	5347	1766	1426	2688	0.691255
ANKRD33B	9.00829e-281	-0.468832	0.099	0.486	1.74455e-276	ADpepVSHpep_global	AD_pep	H_pep	5347	1766	1076	2852	0.699753
TRIO	2.20153e-236	-0.401085	0.081	0.414	4.26348e-232	ADpepVSHpep_global	AD_pep	H_pep	5347	1766	798	2119	0.670425
MYO10	1.31189e-192	-0.448429	0.191	0.527	2.54061e-188	ADpepVSHpep_global	AD_pep	H_pep	5347	1766	1889	3352	0.68641
PDZD2	1.67194e-174	-0.340017	0.094	0.378	3.23788e-170	ADpepVSHpep_global	AD_pep	H_pep	5347	1766	912	1949	0.645516
SUB1	1.21443e-153	0.376021	0.762	0.515	2.35187e-149	ADpepVSHpep_global	AD_pep	H_pep	5347	1766	12144	3411	0.70467
NIPBL	2.42213e-154	-0.388117	0.254	0.567	4.6907e-150	ADpepVSHpep_global	AD_pep	H_pep	5347	1766	2648	3560	0.675552
RPL37	5.3137e-133	0.25894	0.994	0.926	1.02905e-128	ADpepVSHpep_global	AD_pep	H_pep	5347	1766	105806	50982	0.696384
OXCT1	4.29311e-80	-0.274892	0.18	0.387	8.31404e-76	ADpepVSHpep_global	AD_pep	H_pep	5347	1766	1651	2076	0.613187
GHR	6.06441e-144	-0.254161	0.04	0.244	1.17443e-139	ADpepVSHpep_global	AD_pep	H_pep	5347	1766	393	1346	0.602799
ARL15	1.87897e-260	-0.404416	0.041	0.349	3.63881e-256	ADpepVSHpep_global	AD_pep	H_pep	5347	1766	557	2128	0.655025
GPBP1	3.38343e-104	-0.316507	0.31	0.566	6.55236e-100	ADpepVSHpep_global	AD_pep	H_pep	5347	1766	3161	3324	0.649342
PDE4D	0	-0.543112	0.067	0.479	0	ADpepVSHpep_global	AD_pep	H_pep	5347	1766	834	3296	0.710676
ELOVL7	3.8137e-125	-0.291253	0.057	0.26	7.38562e-121	ADpepVSHpep_global	AD_pep	H_pep	5347	1766	685	1568	0.603778
ZSWIM6	0	-0.894356	0.125	0.706	0	ADpepVSHpep_global	AD_pep	H_pep	5347	1766	2311	9512	0.810193
ERBIN	1.01095e-233	-0.464815	0.147	0.513	1.9578e-229	ADpepVSHpep_global	AD_pep	H_pep	5347	1766	1487	3071	0.695771
MAST4	1.47705e-222	-0.593427	0.357	0.705	2.86045e-218	ADpepVSHpep_global	AD_pep	H_pep	5347	1766	4956	8444	0.731569
CCNB1	2.97828e-71	0.279251	0.274	0.071	5.76774e-67	ADpepVSHpep_global	AD_pep	H_pep	5347	1766	4061	633	0.396941
BTF3	4.5746e-158	0.320917	0.976	0.807	8.85917e-154	ADpepVSHpep_global	AD_pep	H_pep	5347	1766	39098	16645	0.712897
ARHGEF28	2.13893e-132	-0.264527	0.095	0.336	4.14225e-128	ADpepVSHpep_global	AD_pep	H_pep	5347	1766	848	1396	0.622039
HOMER1	1.10379e-242	-0.465727	0.072	0.401	2.13759e-238	ADpepVSHpep_global	AD_pep	H_pep	5347	1766	851	3215	0.669059
SSBP2	0	-0.618287	0.163	0.655	0	ADpepVSHpep_global	AD_pep	H_pep	5347	1766	2030	4695	0.764027
RPS23	2.57953e-145	0.301447	0.991	0.886	4.99552e-141	ADpepVSHpep_global	AD_pep	H_pep	5347	1766	111645	55468	0.705247
COX7C	9.83412e-266	0.462216	0.908	0.646	1.90448e-261	ADpepVSHpep_global	AD_pep	H_pep	5347	1766	22208	6846	0.775641
FAM172A	2.12049e-193	-0.338305	0.074	0.365	4.10655e-189	ADpepVSHpep_global	AD_pep	H_pep	5347	1766	697	1656	0.648049
ELL2	2.60922e-260	-0.553853	0.234	0.644	5.05302e-256	ADpepVSHpep_global	AD_pep	H_pep	5347	1766	2802	5317	0.73328
CAST	2.17569e-98	-0.283601	0.646	0.845	4.21345e-94	ADpepVSHpep_global	AD_pep	H_pep	5347	1766	8473	7375	0.662384
CHD1	9.34253e-112	-0.329402	0.304	0.573	1.80927e-107	ADpepVSHpep_global	AD_pep	H_pep	5347	1766	3358	3613	0.654133
EFNA5	0	-0.558533	0.047	0.414	0	ADpepVSHpep_global	AD_pep	H_pep	5347	1766	747	4236	0.686462
FBXL17	2.1288e-242	-0.410025	0.076	0.409	4.12263e-238	ADpepVSHpep_global	AD_pep	H_pep	5347	1766	850	2214	0.670547
FER	0	-0.616172	0.124	0.579	0	ADpepVSHpep_global	AD_pep	H_pep	5347	1766	1607	4538	0.739692
MCC	3.47641e-223	-0.453228	0.142	0.494	6.73241e-219	ADpepVSHpep_global	AD_pep	H_pep	5347	1766	1535	3018	0.687295
COMMD10	1.06526e-122	-0.267172	0.085	0.306	2.06298e-118	ADpepVSHpep_global	AD_pep	H_pep	5347	1766	684	1381	0.614194
HINT1	0	0.501551	0.941	0.725	0	ADpepVSHpep_global	AD_pep	H_pep	5347	1766	34739	9691	0.798152
RAPGEF6	3.25724e-131	-0.275678	0.114	0.365	6.30797e-127	ADpepVSHpep_global	AD_pep	H_pep	5347	1766	983	1525	0.628727
IRF1	1.96821e-85	-0.299696	0.353	0.595	3.81165e-81	ADpepVSHpep_global	AD_pep	H_pep	5347	1766	4398	4546	0.639968
UQCRQ	1.86583e-214	0.497201	0.727	0.361	3.61336e-210	ADpepVSHpep_global	AD_pep	H_pep	5347	1766	12746	3333	0.741613
AFF4	4.19529e-154	-0.382199	0.306	0.633	8.1246e-150	ADpepVSHpep_global	AD_pep	H_pep	5347	1766	3317	3890	0.684183
VDAC1	1.24548e-125	0.367508	0.602	0.303	2.41199e-121	ADpepVSHpep_global	AD_pep	H_pep	5347	1766	8043	2241	0.678247
H2AFY	9.69529e-98	0.318712	0.564	0.301	1.87759e-93	ADpepVSHpep_global	AD_pep	H_pep	5347	1766	6891	1900	0.655956
TGFBI	6.14222e-86	-0.269137	0.171	0.394	1.1895e-81	ADpepVSHpep_global	AD_pep	H_pep	5347	1766	2193	2550	0.615822
FAM13B	2.58952e-115	-0.272018	0.124	0.365	5.01486e-111	ADpepVSHpep_global	AD_pep	H_pep	5347	1766	1050	1667	0.624487
EGR1	1.07326e-43	-0.252212	0.694	0.78	2.07847e-39	ADpepVSHpep_global	AD_pep	H_pep	5347	1766	19467	17792	0.609555
CTNNA1	1.89981e-116	-0.373489	0.405	0.651	3.67917e-112	ADpepVSHpep_global	AD_pep	H_pep	5347	1766	4676	5211	0.667285
ANKHD1	5.20284e-162	-0.413077	0.326	0.645	1.00758e-157	ADpepVSHpep_global	AD_pep	H_pep	5347	1766	3710	4548	0.691519
NDUFA2	1.39674e-70	0.252583	0.437	0.209	2.70492e-66	ADpepVSHpep_global	AD_pep	H_pep	5347	1766	4417	1290	0.37719
DIAPH1	3.36352e-65	-0.258209	0.261	0.454	6.51379e-61	ADpepVSHpep_global	AD_pep	H_pep	5347	1766	2424	2539	0.61118
NR3C1	3.74172e-112	-0.286316	0.206	0.471	7.24622e-108	ADpepVSHpep_global	AD_pep	H_pep	5347	1766	1952	2367	0.640511
SH3RF2	3.72555e-111	-0.359634	0.231	0.482	7.21491e-107	ADpepVSHpep_global	AD_pep	H_pep	5347	1766	2379	3639	0.643677
SPINK5	4.35128e-73	0.269437	0.464	0.205	8.42669e-69	ADpepVSHpep_global	AD_pep	H_pep	5347	1766	6619	2178	0.373045
ADRB2	1.11282e-116	-0.372145	0.252	0.523	2.1551e-112	ADpepVSHpep_global	AD_pep	H_pep	5347	1766	3331	5017	0.65251
RPS14	5.22385e-148	0.300224	0.992	0.9	1.01165e-143	ADpepVSHpep_global	AD_pep	H_pep	5347	1766	121828	62314	0.708086
ATOX1	2.2594e-94	0.284076	0.376	0.116	4.37555e-90	ADpepVSHpep_global	AD_pep	H_pep	5347	1766	3876	786	0.366332
PTTG1	4.18986e-95	0.38375	0.445	0.181	8.11409e-91	ADpepVSHpep_global	AD_pep	H_pep	5347	1766	8107	1835	0.356582
WWC1	1.81308e-149	-0.277418	0.053	0.28	3.51121e-145	ADpepVSHpep_global	AD_pep	H_pep	5347	1766	580	1451	0.61456
NPM1	2.38124e-178	0.297405	0.979	0.885	4.6115e-174	ADpepVSHpep_global	AD_pep	H_pep	5347	1766	38994	14863	0.727043
CLTB	3.7204e-78	0.255548	0.739	0.573	7.20492e-74	ADpepVSHpep_global	AD_pep	H_pep	5347	1766	11599	4254	0.355227
PRELID1	1.60723e-133	0.390424	0.585	0.281	3.11256e-129	ADpepVSHpep_global	AD_pep	H_pep	5347	1766	8224	2178	0.682409
NHP2	3.96854e-111	0.346186	0.537	0.255	7.68547e-107	ADpepVSHpep_global	AD_pep	H_pep	5347	1766	6790	1795	0.662704
SQSTM1	3.92552e-251	-0.514402	0.648	0.892	7.60216e-247	ADpepVSHpep_global	AD_pep	H_pep	5347	1766	10106	15475	0.764436
SERPINB1	6.99609e-119	0.353925	0.402	0.106	1.35486e-114	ADpepVSHpep_global	AD_pep	H_pep	5347	1766	4756	623	0.34644
FARS2	1.68996e-131	-0.26615	0.078	0.305	3.27277e-127	ADpepVSHpep_global	AD_pep	H_pep	5347	1766	666	1272	0.616581
HIVEP1	1.11695e-236	-0.458831	0.125	0.489	2.16309e-232	ADpepVSHpep_global	AD_pep	H_pep	5347	1766	1489	2893	0.689848
JARID2	8.34726e-285	-0.604718	0.143	0.552	1.61653e-280	ADpepVSHpep_global	AD_pep	H_pep	5347	1766	2267	5288	0.718631
ATXN1	0	-0.636081	0.122	0.601	0	ADpepVSHpep_global	AD_pep	H_pep	5347	1766	1677	4728	0.751542
NUP153	3.79231e-98	-0.265267	0.183	0.42	7.34419e-94	ADpepVSHpep_global	AD_pep	H_pep	5347	1766	1658	1920	0.624977
KIF13A	5.77787e-105	-0.288021	0.202	0.453	1.11894e-100	ADpepVSHpep_global	AD_pep	H_pep	5347	1766	1890	2388	0.634658
RNF144B	1.69846e-151	-0.546773	0.273	0.569	3.28923e-147	ADpepVSHpep_global	AD_pep	H_pep	5347	1766	5896	9631	0.678531
ID4	1.69635e-97	-0.268967	0.15	0.384	3.28515e-93	ADpepVSHpep_global	AD_pep	H_pep	5347	1766	1923	2363	0.619473
CDKAL1	2.0886e-257	-0.393022	0.054	0.382	4.04478e-253	ADpepVSHpep_global	AD_pep	H_pep	5347	1766	517	1787	0.666483
CARMIL1	1.47629e-130	-0.292658	0.096	0.332	2.85898e-126	ADpepVSHpep_global	AD_pep	H_pep	5347	1766	800	1604	0.622477
HIST1H4C	5.85447e-40	0.284586	0.471	0.319	1.13378e-35	ADpepVSHpep_global	AD_pep	H_pep	5347	1766	16020	6631	0.405273
PPP1R10	4.50436e-106	-0.348696	0.411	0.67	8.72313e-102	ADpepVSHpep_global	AD_pep	H_pep	5347	1766	7033	6614	0.660141
TUBB	1.08171e-110	0.342235	0.83	0.644	2.09483e-106	ADpepVSHpep_global	AD_pep	H_pep	5347	1766	22461	8187	0.677299
IER3	7.83617e-100	0.330364	0.821	0.642	1.51755e-95	ADpepVSHpep_global	AD_pep	H_pep	5347	1766	21981	7175	0.666028
CLIC1	2.73066e-83	0.253593	0.825	0.651	5.28819e-79	ADpepVSHpep_global	AD_pep	H_pep	5347	1766	14582	6189	0.65143
SNRPC	2.07333e-76	0.250348	0.387	0.154	4.01521e-72	ADpepVSHpep_global	AD_pep	H_pep	5347	1766	3599	853	0.378389
SRSF3	2.97236e-85	0.281077	0.683	0.475	5.75628e-81	ADpepVSHpep_global	AD_pep	H_pep	5347	1766	9559	3132	0.649614
ZFAND3	0	-0.73405	0.124	0.663	0	ADpepVSHpep_global	AD_pep	H_pep	5347	1766	1805	5756	0.785559
BTBD9	2.74989e-239	-0.373471	0.045	0.343	5.32544e-235	ADpepVSHpep_global	AD_pep	H_pep	5347	1766	478	1738	0.650718
TOMM6	1.75757e-70	0.260871	0.515	0.29	3.40371e-66	ADpepVSHpep_global	AD_pep	H_pep	5347	1766	6218	2068	0.627624
ELOVL5	3.11797e-128	-0.333574	0.099	0.337	6.03826e-124	ADpepVSHpep_global	AD_pep	H_pep	5347	1766	1161	3333	0.62357
FAM83B	6.58949e-161	-0.452784	0.293	0.605	1.27612e-156	ADpepVSHpep_global	AD_pep	H_pep	5347	1766	3638	4992	0.686593
DST	4.3721e-42	-0.29146	0.65	0.711	8.467e-38	ADpepVSHpep_global	AD_pep	H_pep	5347	1766	22379	22141	0.605633
COX7A2	1.07965e-242	0.511301	0.78	0.421	2.09084e-238	ADpepVSHpep_global	AD_pep	H_pep	5347	1766	14115	3647	0.759189
DOP1A	1.05925e-132	-0.265754	0.082	0.318	2.05135e-128	ADpepVSHpep_global	AD_pep	H_pep	5347	1766	749	1388	0.61993
BACH2	1.90485e-159	-0.263707	0.028	0.232	3.68894e-155	ADpepVSHpep_global	AD_pep	H_pep	5347	1766	350	1202	0.602504
GRIK2	4.13762e-239	-0.326968	0.009	0.243	8.01291e-235	ADpepVSHpep_global	AD_pep	H_pep	5347	1766	89	1374	0.617208
FOXO3	1.24715e-147	-0.351647	0.141	0.418	2.41523e-143	ADpepVSHpep_global	AD_pep	H_pep	5347	1766	1394	2583	0.64608
REV3L	2.31031e-116	-0.282909	0.128	0.367	4.47415e-112	ADpepVSHpep_global	AD_pep	H_pep	5347	1766	1107	1794	0.624224
PTPRK	4.8579e-220	-0.465671	0.14	0.49	9.4078e-216	ADpepVSHpep_global	AD_pep	H_pep	5347	1766	1455	3514	0.686432
RPS12	3.19491e-199	0.299079	0.995	0.951	6.18727e-195	ADpepVSHpep_global	AD_pep	H_pep	5347	1766	236853	110599	0.740331
MAP7	7.29333e-85	-0.2612	0.146	0.353	1.41243e-80	ADpepVSHpep_global	AD_pep	H_pep	5347	1766	1268	1837	0.610135
NHSL1	0	-0.58943	0.118	0.549	0	ADpepVSHpep_global	AD_pep	H_pep	5347	1766	1489	4122	0.726647
HECA	8.02304e-100	-0.253752	0.154	0.385	1.55374e-95	ADpepVSHpep_global	AD_pep	H_pep	5347	1766	1341	1739	0.620044
HIVEP2	0	-0.732495	0.191	0.639	0	ADpepVSHpep_global	AD_pep	H_pep	5347	1766	3463	7762	0.751443
SF3B5	6.95249e-116	0.344435	0.552	0.258	1.34642e-111	ADpepVSHpep_global	AD_pep	H_pep	5347	1766	6557	1780	0.667818
UTRN	2.66659e-88	-0.27577	0.169	0.387	5.16412e-84	ADpepVSHpep_global	AD_pep	H_pep	5347	1766	1761	2053	0.616409
STXBP5	7.56325e-192	-0.334589	0.079	0.37	1.4647e-187	ADpepVSHpep_global	AD_pep	H_pep	5347	1766	728	1637	0.64889
UST	0	-0.522628	0.062	0.468	0	ADpepVSHpep_global	AD_pep	H_pep	5347	1766	804	2891	0.706683
PPP1R14C	1.37013e-83	-0.32616	0.275	0.493	2.65339e-79	ADpepVSHpep_global	AD_pep	H_pep	5347	1766	2800	3645	0.630298
AL589693.1	7.33564e-241	-0.32682	0.005	0.227	1.42062e-236	ADpepVSHpep_global	AD_pep	H_pep	5347	1766	103	1684	0.611235
ARID1B	2.77978e-270	-0.578588	0.239	0.647	5.38332e-266	ADpepVSHpep_global	AD_pep	H_pep	5347	1766	2748	5361	0.736742
ZDHHC14	8.31564e-162	-0.27661	0.05	0.281	1.61041e-157	ADpepVSHpep_global	AD_pep	H_pep	5347	1766	457	1213	0.616945
EZR	1.66801e-183	-0.353179	0.837	0.953	3.23026e-179	ADpepVSHpep_global	AD_pep	H_pep	5347	1766	18495	19529	0.728324
SOD2	1.5194e-124	0.410954	0.761	0.491	2.94247e-120	ADpepVSHpep_global	AD_pep	H_pep	5347	1766	19280	5659	0.684719
IGF2R	1.20871e-87	-0.254028	0.177	0.404	2.34079e-83	ADpepVSHpep_global	AD_pep	H_pep	5347	1766	1603	1936	0.618377
PRKN	9.22394e-286	-0.40307	0.029	0.343	1.78631e-281	ADpepVSHpep_global	AD_pep	H_pep	5347	1766	436	1864	0.65759
QKI	3.68977e-276	-0.575305	0.299	0.725	7.14561e-272	ADpepVSHpep_global	AD_pep	H_pep	5347	1766	3645	6132	0.752796
AFDN	2.84228e-121	-0.347755	0.236	0.512	5.50436e-117	ADpepVSHpep_global	AD_pep	H_pep	5347	1766	2440	3033	0.652519
PSMB1	2.72366e-96	0.312508	0.614	0.368	5.27464e-92	ADpepVSHpep_global	AD_pep	H_pep	5347	1766	8023	2443	0.657751
ACTB	2.11914e-262	0.339866	0.996	0.945	4.10393e-258	ADpepVSHpep_global	AD_pep	H_pep	5347	1766	121916	44994	0.776896
RAC1	1.09421e-165	0.317645	0.904	0.746	2.11906e-161	ADpepVSHpep_global	AD_pep	H_pep	5347	1766	18841	6798	0.715034
NDUFA4	1.124e-303	0.59835	0.817	0.416	2.17675e-299	ADpepVSHpep_global	AD_pep	H_pep	5347	1766	16963	3756	0.79211
TRA2A	6.93117e-145	-0.33796	0.18	0.473	1.34229e-140	ADpepVSHpep_global	AD_pep	H_pep	5347	1766	1636	2426	0.656338
TAX1BP1	1.27751e-97	-0.292592	0.384	0.638	2.47402e-93	ADpepVSHpep_global	AD_pep	H_pep	5347	1766	4041	3812	0.650877
CDK13	1.30273e-125	-0.309836	0.163	0.425	2.52286e-121	ADpepVSHpep_global	AD_pep	H_pep	5347	1766	1506	2129	0.639339
GLI3	2.28367e-129	-0.308609	0.136	0.396	4.42255e-125	ADpepVSHpep_global	AD_pep	H_pep	5347	1766	1191	1926	0.636419
PSMA2	6.9623e-104	0.323385	0.595	0.323	1.34832e-99	ADpepVSHpep_global	AD_pep	H_pep	5347	1766	7404	2347	0.661514
MRPS24	6.22006e-129	0.358617	0.525	0.208	1.20458e-124	ADpepVSHpep_global	AD_pep	H_pep	5347	1766	6099	1580	0.67361
OGDH	4.95951e-88	-0.259968	0.171	0.387	9.60458e-84	ADpepVSHpep_global	AD_pep	H_pep	5347	1766	1435	1915	0.615524
PPIA	0	0.454642	0.992	0.905	0	ADpepVSHpep_global	AD_pep	H_pep	5347	1766	94940	27660	0.875292
COBL	5.76562e-236	-0.430554	0.082	0.417	1.11657e-231	ADpepVSHpep_global	AD_pep	H_pep	5347	1766	1051	2474	0.671172
SEC61G	2.49941e-95	0.304887	0.506	0.238	4.84036e-91	ADpepVSHpep_global	AD_pep	H_pep	5347	1766	5651	1584	0.647722
EGFR	3.27701e-203	-0.486423	0.405	0.747	6.34625e-199	ADpepVSHpep_global	AD_pep	H_pep	5347	1766	5409	7103	0.725009
CCT6A	1.38929e-94	0.313226	0.577	0.333	2.69051e-90	ADpepVSHpep_global	AD_pep	H_pep	5347	1766	7520	2283	0.653399
CHCHD2	3.361e-244	0.432025	0.903	0.678	6.50892e-240	ADpepVSHpep_global	AD_pep	H_pep	5347	1766	22117	6917	0.764168
ZNF273	5.05366e-150	-0.273861	0.087	0.344	9.78692e-146	ADpepVSHpep_global	AD_pep	H_pep	5347	1766	790	1356	0.629832
RABGEF1	0	-0.500905	0.115	0.542	0	ADpepVSHpep_global	AD_pep	H_pep	5347	1766	1212	3202	0.721189
AUTS2	2.71625e-176	-0.43419	0.168	0.484	5.26029e-172	ADpepVSHpep_global	AD_pep	H_pep	5347	1766	1754	4123	0.671716
CLIP2	5.71322e-131	-0.259853	0.058	0.266	1.10642e-126	ADpepVSHpep_global	AD_pep	H_pep	5347	1766	449	1350	0.605982
HIP1	1.19449e-302	-0.491481	0.082	0.471	2.31326e-298	ADpepVSHpep_global	AD_pep	H_pep	5347	1766	933	3010	0.700532
MDH2	1.09388e-120	0.354746	0.612	0.324	2.11841e-116	ADpepVSHpep_global	AD_pep	H_pep	5347	1766	8530	2727	0.674811
HSPB1	8.02332e-146	0.284848	0.988	0.908	1.5538e-141	ADpepVSHpep_global	AD_pep	H_pep	5347	1766	73297	31043	0.704876
CCDC146	4.2294e-257	-0.370793	0.038	0.345	8.19065e-253	ADpepVSHpep_global	AD_pep	H_pep	5347	1766	453	1626	0.6542
PTPN12	8.33993e-145	-0.318624	0.125	0.399	1.61511e-140	ADpepVSHpep_global	AD_pep	H_pep	5347	1766	1150	1931	0.641598
GNAI1	1.29979e-115	-0.357846	0.324	0.586	2.51717e-111	ADpepVSHpep_global	AD_pep	H_pep	5347	1766	3412	3927	0.659329
AKAP9	5.55477e-90	-0.280726	0.319	0.572	1.07574e-85	ADpepVSHpep_global	AD_pep	H_pep	5347	1766	3686	3434	0.639986
SEM1	7.71878e-96	0.307213	0.637	0.388	1.49482e-91	ADpepVSHpep_global	AD_pep	H_pep	5347	1766	8444	2675	0.657964
SMURF1	8.76027e-234	-0.43788	0.119	0.473	1.69651e-229	ADpepVSHpep_global	AD_pep	H_pep	5347	1766	1136	2648	0.685885
ARPC1B	8.23079e-105	0.319681	0.388	0.114	1.59398e-100	ADpepVSHpep_global	AD_pep	H_pep	5347	1766	4023	662	0.35762
ATP5MF	1.08749e-204	0.451363	0.75	0.416	2.10604e-200	ADpepVSHpep_global	AD_pep	H_pep	5347	1766	11727	3165	0.734251
CYP3A5	7.97652e-119	-0.340256	0.158	0.418	1.54473e-114	ADpepVSHpep_global	AD_pep	H_pep	5347	1766	1980	2744	0.635714
LAMTOR4	8.41596e-106	0.338963	0.647	0.381	1.62983e-101	ADpepVSHpep_global	AD_pep	H_pep	5347	1766	9971	3359	0.667028
CUX1	4.58011e-110	-0.319731	0.188	0.437	8.86984e-106	ADpepVSHpep_global	AD_pep	H_pep	5347	1766	1725	2428	0.636729
KMT2E	2.59797e-137	-0.348973	0.283	0.595	5.03123e-133	ADpepVSHpep_global	AD_pep	H_pep	5347	1766	3080	3536	0.671194
SRPK2	3.8073e-181	-0.42417	0.214	0.55	7.37322e-177	ADpepVSHpep_global	AD_pep	H_pep	5347	1766	2063	3569	0.68634
HBP1	2.16428e-110	-0.287072	0.229	0.501	4.19135e-106	ADpepVSHpep_global	AD_pep	H_pep	5347	1766	2261	2546	0.643463
COG5	2.26394e-166	-0.329554	0.096	0.373	4.38435e-162	ADpepVSHpep_global	AD_pep	H_pep	5347	1766	836	1752	0.643345
LAMB4	7.26245e-101	-0.301165	0.133	0.351	1.40645e-96	ADpepVSHpep_global	AD_pep	H_pep	5347	1766	1261	2197	0.615508
PNPLA8	2.01587e-76	-0.25235	0.194	0.403	3.90394e-72	ADpepVSHpep_global	AD_pep	H_pep	5347	1766	1920	2122	0.612403
IMMP2L	0	-0.745476	0.088	0.619	0	ADpepVSHpep_global	AD_pep	H_pep	5347	1766	1566	6314	0.775165
IFRD1	5.08454e-197	-0.459745	0.23	0.593	9.84673e-193	ADpepVSHpep_global	AD_pep	H_pep	5347	1766	2875	4326	0.698316
FOXP2	2.74133e-198	-0.367684	0.07	0.361	5.30886e-194	ADpepVSHpep_global	AD_pep	H_pep	5347	1766	841	2018	0.647711
MET	2.98101e-114	-0.30484	0.123	0.358	5.77303e-110	ADpepVSHpep_global	AD_pep	H_pep	5347	1766	1131	2135	0.622554
AHCYL2	7.62313e-175	-0.368179	0.105	0.394	1.4763e-170	ADpepVSHpep_global	AD_pep	H_pep	5347	1766	1021	2263	0.65059
UBE2H	1.09957e-152	-0.423896	0.269	0.574	2.12943e-148	ADpepVSHpep_global	AD_pep	H_pep	5347	1766	2842	4145	0.678483
MKLN1	2.11936e-169	-0.349258	0.135	0.442	4.10435e-165	ADpepVSHpep_global	AD_pep	H_pep	5347	1766	1236	2111	0.659633
EXOC4	0	-0.561924	0.149	0.584	0	ADpepVSHpep_global	AD_pep	H_pep	5347	1766	1578	3916	0.734508
CNOT4	2.29871e-108	-0.272415	0.162	0.411	4.45169e-104	ADpepVSHpep_global	AD_pep	H_pep	5347	1766	1425	1846	0.629844
NDUFB2	3.43354e-117	0.352997	0.595	0.311	6.6494e-113	ADpepVSHpep_global	AD_pep	H_pep	5347	1766	7954	2313	0.67141
BRAF	1.90845e-260	-0.450685	0.1	0.469	3.6959e-256	ADpepVSHpep_global	AD_pep	H_pep	5347	1766	1003	2666	0.690795
EZH2	1.46149e-87	-0.294878	0.188	0.407	2.83032e-83	ADpepVSHpep_global	AD_pep	H_pep	5347	1766	1742	2317	0.620017
KMT2C	1.46957e-252	-0.544675	0.269	0.672	2.84597e-248	ADpepVSHpep_global	AD_pep	H_pep	5347	1766	3151	5255	0.735886
LMBR1	8.31977e-107	-0.259753	0.114	0.342	1.61121e-102	ADpepVSHpep_global	AD_pep	H_pep	5347	1766	1008	1527	0.617102
ESYT2	3.38176e-264	-0.505609	0.168	0.574	6.54912e-260	ADpepVSHpep_global	AD_pep	H_pep	5347	1766	1781	3556	0.717735
CTSB	7.50056e-111	0.337786	0.469	0.175	1.45256e-106	ADpepVSHpep_global	AD_pep	H_pep	5347	1766	5346	1157	0.343194
LONRF1	7.98809e-91	-0.251953	0.195	0.435	1.54697e-86	ADpepVSHpep_global	AD_pep	H_pep	5347	1766	1998	2121	0.623814
PSD3	5.29321e-125	-0.275769	0.082	0.304	1.02508e-120	ADpepVSHpep_global	AD_pep	H_pep	5347	1766	697	1446	0.613874
PPP2R2A	8.71367e-142	-0.37361	0.204	0.495	1.68749e-137	ADpepVSHpep_global	AD_pep	H_pep	5347	1766	2051	3019	0.660792
PTK2B	4.85449e-152	-0.282287	0.066	0.305	9.4012e-148	ADpepVSHpep_global	AD_pep	H_pep	5347	1766	611	1394	0.621742
PPP2CB	5.4535e-104	-0.258969	0.183	0.437	1.05612e-99	ADpepVSHpep_global	AD_pep	H_pep	5347	1766	1541	1923	0.631735
KAT6A	8.34814e-132	-0.3048	0.14	0.404	1.6167e-127	ADpepVSHpep_global	AD_pep	H_pep	5347	1766	1286	1950	0.637667
SLC20A2	8.935e-97	-0.273632	0.137	0.354	1.73035e-92	ADpepVSHpep_global	AD_pep	H_pep	5347	1766	1101	2017	0.615161
SPIDR	9.23297e-204	-0.421337	0.122	0.452	1.78806e-199	ADpepVSHpep_global	AD_pep	H_pep	5347	1766	1191	2710	0.673862
RB1CC1	1.02688e-131	-0.338589	0.211	0.503	1.98866e-127	ADpepVSHpep_global	AD_pep	H_pep	5347	1766	2263	2734	0.656149
CSPP1	1.82092e-126	-0.254329	0.079	0.303	3.5264e-122	ADpepVSHpep_global	AD_pep	H_pep	5347	1766	656	1267	0.614026
NCOA2	1.67553e-205	-0.364255	0.079	0.379	3.24482e-201	ADpepVSHpep_global	AD_pep	H_pep	5347	1766	769	1860	0.653843
RPL7	8.27032e-179	0.332848	0.978	0.823	1.60163e-174	ADpepVSHpep_global	AD_pep	H_pep	5347	1766	43427	19170	0.727448
AC083837.1	0	-0.601735	0.031	0.436	0	ADpepVSHpep_global	AD_pep	H_pep	5347	1766	735	4121	0.703452
FABP5	5.63579e-251	0.976515	0.648	0.213	1.09143e-246	ADpepVSHpep_global	AD_pep	H_pep	5347	1766	67036	4722	0.756007
UQCRB	1.53535e-70	0.251951	0.679	0.455	2.97336e-66	ADpepVSHpep_global	AD_pep	H_pep	5347	1766	9596	3892	0.635528
RPL30	7.72795e-79	0.254294	0.991	0.9	1.49659e-74	ADpepVSHpep_global	AD_pep	H_pep	5347	1766	114807	62002	0.650546
STK3	2.37408e-246	-0.423252	0.097	0.454	4.59765e-242	ADpepVSHpep_global	AD_pep	H_pep	5347	1766	978	2407	0.683451
VPS13B	2.97103e-197	-0.355586	0.087	0.386	5.75369e-193	ADpepVSHpep_global	AD_pep	H_pep	5347	1766	860	1833	0.653632
COX6C	1.30515e-306	0.549623	0.874	0.528	2.52755e-302	ADpepVSHpep_global	AD_pep	H_pep	5347	1766	18613	4632	0.794797
GRHL2	1.36107e-137	-0.329648	0.168	0.446	2.63586e-133	ADpepVSHpep_global	AD_pep	H_pep	5347	1766	1590	2445	0.647813
UBR5	2.77218e-219	-0.494338	0.213	0.583	5.3686e-215	ADpepVSHpep_global	AD_pep	H_pep	5347	1766	2366	4090	0.707204
OXR1	1.87083e-90	-0.265944	0.214	0.446	3.62304e-86	ADpepVSHpep_global	AD_pep	H_pep	5347	1766	1951	2256	0.625116
EXT1	0	-0.953815	0.177	0.783	0	ADpepVSHpep_global	AD_pep	H_pep	5347	1766	3153	12261	0.840289
NDUFB9	1.28979e-163	0.424664	0.67	0.356	2.49781e-159	ADpepVSHpep_global	AD_pep	H_pep	5347	1766	10052	2730	0.707271
NSMCE2	8.97899e-124	-0.279317	0.095	0.324	1.73887e-119	ADpepVSHpep_global	AD_pep	H_pep	5347	1766	795	1520	0.618775
MYC	2.02777e-65	-0.310234	0.443	0.621	3.92698e-61	ADpepVSHpep_global	AD_pep	H_pep	5347	1766	7294	9215	0.624758
FAM49B	2.41862e-86	-0.253671	0.173	0.388	4.6839e-82	ADpepVSHpep_global	AD_pep	H_pep	5347	1766	1449	1869	0.615307
ASAP1	8.89326e-287	-0.477951	0.11	0.506	1.72227e-282	ADpepVSHpep_global	AD_pep	H_pep	5347	1766	1073	2838	0.707239
TRAPPC9	3.16357e-170	-0.286242	0.049	0.292	6.12657e-166	ADpepVSHpep_global	AD_pep	H_pep	5347	1766	492	1266	0.622843
PTK2	6.17468e-177	-0.364138	0.134	0.445	1.19579e-172	ADpepVSHpep_global	AD_pep	H_pep	5347	1766	1254	2247	0.66284
LY6D	1.93638e-82	0.314353	0.89	0.762	3.74999e-78	ADpepVSHpep_global	AD_pep	H_pep	5347	1766	57546	22167	0.65293
TSTA3	3.55365e-78	0.273384	0.46	0.228	6.882e-74	ADpepVSHpep_global	AD_pep	H_pep	5347	1766	5015	1399	0.370022
CYC1	5.79706e-124	0.357127	0.553	0.246	1.12266e-119	ADpepVSHpep_global	AD_pep	H_pep	5347	1766	7000	2061	0.671528
SMARCA2	3.60116e-118	-0.349299	0.302	0.578	6.97401e-114	ADpepVSHpep_global	AD_pep	H_pep	5347	1766	3450	3969	0.658654
KIAA2026	3.42979e-115	-0.274451	0.147	0.4	6.64214e-111	ADpepVSHpep_global	AD_pep	H_pep	5347	1766	1343	1808	0.631064
KDM4C	3.91121e-224	-0.386643	0.099	0.438	7.57446e-220	ADpepVSHpep_global	AD_pep	H_pep	5347	1766	974	2010	0.673771
NFIB	1.56596e-200	-0.5051	0.348	0.688	3.03263e-196	ADpepVSHpep_global	AD_pep	H_pep	5347	1766	4371	6677	0.717475
BNC2	1.27509e-99	-0.260087	0.046	0.21	2.46935e-95	ADpepVSHpep_global	AD_pep	H_pep	5347	1766	463	1682	0.583562
DENND4C	8.2934e-111	-0.30102	0.224	0.487	1.6061e-106	ADpepVSHpep_global	AD_pep	H_pep	5347	1766	2105	2597	0.642622
NDUFB6	5.55989e-84	0.282898	0.483	0.239	1.07673e-79	ADpepVSHpep_global	AD_pep	H_pep	5347	1766	5181	1539	0.36312
AQP3	5.50196e-140	0.299175	0.975	0.903	1.06551e-135	ADpepVSHpep_global	AD_pep	H_pep	5347	1766	74803	23431	0.701064
UBE2R2	4.35391e-107	-0.298049	0.285	0.554	8.43178e-103	ADpepVSHpep_global	AD_pep	H_pep	5347	1766	2722	2988	0.648841
UBAP2	9.32138e-163	-0.380565	0.126	0.414	1.80518e-158	ADpepVSHpep_global	AD_pep	H_pep	5347	1766	1184	2302	0.65317
UBAP1	3.13002e-162	-0.352203	0.157	0.463	6.06159e-158	ADpepVSHpep_global	AD_pep	H_pep	5347	1766	1357	2274	0.661675
STOML2	6.74466e-83	0.272715	0.423	0.176	1.30617e-78	ADpepVSHpep_global	AD_pep	H_pep	5347	1766	4355	1140	0.368528
CLTA	1.1351e-97	0.312246	0.614	0.362	2.19823e-93	ADpepVSHpep_global	AD_pep	H_pep	5347	1766	7880	2549	0.6592
ZCCHC7	1.08875e-173	-0.366437	0.118	0.412	2.10847e-169	ADpepVSHpep_global	AD_pep	H_pep	5347	1766	1062	2297	0.653796
SMC5	7.46699e-170	-0.375883	0.169	0.486	1.44606e-165	ADpepVSHpep_global	AD_pep	H_pep	5347	1766	1707	2601	0.668399
CEMIP2	2.83307e-205	-0.366178	0.083	0.398	5.48652e-201	ADpepVSHpep_global	AD_pep	H_pep	5347	1766	894	2030	0.659728
TLE4	8.75912e-277	-0.581827	0.177	0.595	1.69629e-272	ADpepVSHpep_global	AD_pep	H_pep	5347	1766	2641	5111	0.726095
TUT7	4.14605e-112	-0.306763	0.176	0.429	8.02925e-108	ADpepVSHpep_global	AD_pep	H_pep	5347	1766	1716	2198	0.634807
AOPEP	2.14973e-90	-0.30675	0.411	0.641	4.16317e-86	ADpepVSHpep_global	AD_pep	H_pep	5347	1766	4629	4582	0.647119
SEC61B	2.4614e-95	0.305563	0.644	0.417	4.76675e-91	ADpepVSHpep_global	AD_pep	H_pep	5347	1766	8922	2957	0.657281
ABCA1	2.86501e-109	-0.300354	0.119	0.35	5.54837e-105	ADpepVSHpep_global	AD_pep	H_pep	5347	1766	1115	2113	0.61966
KLF4	5.10236e-120	-0.38046	0.535	0.76	9.88124e-116	ADpepVSHpep_global	AD_pep	H_pep	5347	1766	9323	11838	0.679066
TXN	0	0.54074	0.955	0.756	0	ADpepVSHpep_global	AD_pep	H_pep	5347	1766	41718	10455	0.813151
MEGF9	1.0525e-163	-0.369875	0.149	0.46	2.03827e-159	ADpepVSHpep_global	AD_pep	H_pep	5347	1766	1659	2684	0.661516
NR6A1	5.10877e-273	-0.405057	0.047	0.374	9.89364e-269	ADpepVSHpep_global	AD_pep	H_pep	5347	1766	553	1969	0.665547
RPL35	2.48325e-279	0.340764	0.99	0.891	4.80906e-275	ADpepVSHpep_global	AD_pep	H_pep	5347	1766	76544	29523	0.783814
PBX3	2.25538e-291	-0.463774	0.07	0.442	4.36778e-287	ADpepVSHpep_global	AD_pep	H_pep	5347	1766	765	2501	0.690235
PRRC2B	4.31528e-121	-0.327429	0.262	0.547	8.35697e-117	ADpepVSHpep_global	AD_pep	H_pep	5347	1766	2765	3092	0.656249
RALGDS	5.31327e-77	-0.260903	0.229	0.45	1.02897e-72	ADpepVSHpep_global	AD_pep	H_pep	5347	1766	2311	2448	0.618577
RPL7A	3.37859e-126	0.279355	0.994	0.916	6.54297e-122	ADpepVSHpep_global	AD_pep	H_pep	5347	1766	123216	66319	0.690476
MRPL41	1.27817e-75	0.259624	0.439	0.199	2.4753e-71	ADpepVSHpep_global	AD_pep	H_pep	5347	1766	4560	1440	0.373193
EHMT1	1.22109e-101	-0.257338	0.138	0.368	2.36476e-97	ADpepVSHpep_global	AD_pep	H_pep	5347	1766	1203	1643	0.619359
LARP4B	6.66794e-118	-0.326238	0.192	0.453	1.29131e-113	ADpepVSHpep_global	AD_pep	H_pep	5347	1766	1747	2382	0.642585
TASOR2	3.93603e-110	-0.270113	0.138	0.374	7.62252e-106	ADpepVSHpep_global	AD_pep	H_pep	5347	1766	1194	1715	0.622772
ATP5F1C	4.96731e-101	0.315908	0.596	0.337	9.61969e-97	ADpepVSHpep_global	AD_pep	H_pep	5347	1766	7765	2671	0.658167
CAMK1D	2.14567e-205	-0.43411	0.114	0.432	4.1553e-201	ADpepVSHpep_global	AD_pep	H_pep	5347	1766	1151	2741	0.668163
CCDC3	7.39772e-72	-0.262446	0.219	0.426	1.43264e-67	ADpepVSHpep_global	AD_pep	H_pep	5347	1766	2193	2709	0.612534
FAM107B	1.93032e-137	-0.318438	0.103	0.354	3.73826e-133	ADpepVSHpep_global	AD_pep	H_pep	5347	1766	901	1839	0.63009
NSUN6	2.58646e-103	-0.276044	0.11	0.324	5.00895e-99	ADpepVSHpep_global	AD_pep	H_pep	5347	1766	1064	1684	0.610771
PLXDC2	3.03491e-286	-0.571207	0.171	0.591	5.87741e-282	ADpepVSHpep_global	AD_pep	H_pep	5347	1766	2202	4971	0.728043
NEBL	3.32285e-278	-0.499886	0.083	0.458	6.43503e-274	ADpepVSHpep_global	AD_pep	H_pep	5347	1766	1312	3280	0.690912
MLLT10	4.00969e-127	-0.300317	0.176	0.453	7.76516e-123	ADpepVSHpep_global	AD_pep	H_pep	5347	1766	1591	2160	0.645343
KIAA1217	3.49891e-236	-0.56928	0.26	0.634	6.77599e-232	ADpepVSHpep_global	AD_pep	H_pep	5347	1766	3016	6667	0.723708
ABI1	8.30817e-213	-0.507714	0.347	0.7	1.60896e-208	ADpepVSHpep_global	AD_pep	H_pep	5347	1766	4273	6046	0.723288
WAC	4.80049e-157	-0.395684	0.239	0.555	9.29662e-153	ADpepVSHpep_global	AD_pep	H_pep	5347	1766	2374	3306	0.676401
SVIL	3.49583e-162	-0.431119	0.273	0.584	6.77002e-158	ADpepVSHpep_global	AD_pep	H_pep	5347	1766	3018	4799	0.684011
MAP3K8	2.18157e-169	-0.409992	0.241	0.564	4.22484e-165	ADpepVSHpep_global	AD_pep	H_pep	5347	1766	2465	3933	0.683611
PARD3	0	-0.864042	0.228	0.804	0	ADpepVSHpep_global	AD_pep	H_pep	5347	1766	4136	10875	0.83128
AC245041.2	3.66985e-151	-0.266133	0.077	0.328	7.10704e-147	ADpepVSHpep_global	AD_pep	H_pep	5347	1766	701	1390	0.626817
MAPK8	0	-0.522058	0.082	0.501	0	ADpepVSHpep_global	AD_pep	H_pep	5347	1766	849	3001	0.715371
SGMS1	4.12162e-255	-0.550408	0.19	0.589	7.98193e-251	ADpepVSHpep_global	AD_pep	H_pep	5347	1766	2598	4609	0.719416
IPMK	2.21357e-124	-0.316772	0.164	0.428	4.28679e-120	ADpepVSHpep_global	AD_pep	H_pep	5347	1766	1499	2268	0.639795
ANK3	0	-0.66955	0.188	0.641	0	ADpepVSHpep_global	AD_pep	H_pep	5347	1766	2392	6282	0.754015
ARID5B	5.23206e-157	-0.44738	0.29	0.602	1.01324e-152	ADpepVSHpep_global	AD_pep	H_pep	5347	1766	3617	5040	0.684766
JMJD1C	0	-0.609652	0.221	0.673	0	ADpepVSHpep_global	AD_pep	H_pep	5347	1766	2666	5521	0.754964
LINC01515	1.56459e-223	-0.349451	0.048	0.337	3.02998e-219	ADpepVSHpep_global	AD_pep	H_pep	5347	1766	551	1763	0.645779
HERC4	1.44603e-128	-0.288566	0.097	0.334	2.80038e-124	ADpepVSHpep_global	AD_pep	H_pep	5347	1766	830	1646	0.622451
DDIT4	4.96311e-157	0.522029	0.541	0.194	9.61155e-153	ADpepVSHpep_global	AD_pep	H_pep	5347	1766	12086	2060	0.693092
MCU	6.38544e-184	-0.316241	0.055	0.313	1.2366e-179	ADpepVSHpep_global	AD_pep	H_pep	5347	1766	534	1499	0.630777
ADK	9.01194e-192	-0.468234	0.471	0.776	1.74525e-187	ADpepVSHpep_global	AD_pep	H_pep	5347	1766	5617	7269	0.723251
KAT6B	5.13819e-110	-0.292659	0.161	0.404	9.95062e-106	ADpepVSHpep_global	AD_pep	H_pep	5347	1766	1437	2055	0.629208
RPS24	3.49332e-148	0.268632	0.994	0.921	6.76516e-144	ADpepVSHpep_global	AD_pep	H_pep	5347	1766	118996	58198	0.706556
BTAF1	1.88016e-112	-0.28152	0.136	0.374	3.64111e-108	ADpepVSHpep_global	AD_pep	H_pep	5347	1766	1219	1627	0.624011
PGAM1	1.49395e-177	0.462487	0.658	0.324	2.89317e-173	ADpepVSHpep_global	AD_pep	H_pep	5347	1766	10707	2551	0.716073
NDUFB8	1.84284e-92	0.301147	0.532	0.271	3.56884e-88	ADpepVSHpep_global	AD_pep	H_pep	5347	1766	6145	1946	0.648486
BTRC	2.01008e-140	-0.256566	0.059	0.281	3.89272e-136	ADpepVSHpep_global	AD_pep	H_pep	5347	1766	522	1142	0.612772
ATP5MD	3.69274e-178	0.43522	0.69	0.342	7.15136e-174	ADpepVSHpep_global	AD_pep	H_pep	5347	1766	10248	2706	0.717818
SH3PXD2A	4.11579e-112	-0.357692	0.19	0.443	7.97064e-108	ADpepVSHpep_global	AD_pep	H_pep	5347	1766	2152	3352	0.636928
COL17A1	1.12356e-43	-0.302111	0.571	0.653	2.17589e-39	ADpepVSHpep_global	AD_pep	H_pep	5347	1766	15454	15847	0.604579
VTI1A	1.35872e-159	-0.32989	0.082	0.344	2.6313e-155	ADpepVSHpep_global	AD_pep	H_pep	5347	1766	730	1674	0.634964
TCF7L2	0	-0.528673	0.084	0.499	0	ADpepVSHpep_global	AD_pep	H_pep	5347	1766	1091	3417	0.712953
ABLIM1	1.31808e-164	-0.462513	0.29	0.605	2.55259e-160	ADpepVSHpep_global	AD_pep	H_pep	5347	1766	3778	5346	0.686939
TACC2	1.27486e-141	-0.346443	0.206	0.51	2.46889e-137	ADpepVSHpep_global	AD_pep	H_pep	5347	1766	2352	2871	0.660765
CTBP2	2.50829e-106	-0.267689	0.102	0.316	4.85755e-102	ADpepVSHpep_global	AD_pep	H_pep	5347	1766	943	1532	0.610093
DOCK1	0	-0.624828	0.13	0.625	0	ADpepVSHpep_global	AD_pep	H_pep	5347	1766	1476	4330	0.762439
MKI67	1.19325e-95	0.331796	0.328	0.07	2.31085e-91	ADpepVSHpep_global	AD_pep	H_pep	5347	1766	5295	963	0.37266
IFITM1	6.62281e-157	0.522497	0.451	0.104	1.28257e-152	ADpepVSHpep_global	AD_pep	H_pep	5347	1766	7723	672	0.316772
IFITM3	0	0.743904	0.843	0.445	0	ADpepVSHpep_global	AD_pep	H_pep	5347	1766	28505	3475	0.807567
TALDO1	6.01573e-84	0.275874	0.486	0.236	1.16501e-79	ADpepVSHpep_global	AD_pep	H_pep	5347	1766	5502	1823	0.362806
RPLP2	0	0.437335	0.988	0.883	0	ADpepVSHpep_global	AD_pep	H_pep	5347	1766	96752	31210	0.85235
POLR2L	1.63297e-290	0.545552	0.847	0.49	3.16241e-286	ADpepVSHpep_global	AD_pep	H_pep	5347	1766	17138	3955	0.785108
CTSD	1.31406e-161	0.443954	0.646	0.32	2.54481e-157	ADpepVSHpep_global	AD_pep	H_pep	5347	1766	10010	2480	0.705506
SYT8	2.22007e-81	-0.292141	0.141	0.345	4.29939e-77	ADpepVSHpep_global	AD_pep	H_pep	5347	1766	2285	2865	0.605055
PHLDA2	1.23808e-79	0.355275	0.603	0.376	2.39767e-75	ADpepVSHpep_global	AD_pep	H_pep	5347	1766	14110	4610	0.641514
NUP98	1.82208e-119	-0.31715	0.175	0.435	3.52863e-115	ADpepVSHpep_global	AD_pep	H_pep	5347	1766	1562	2227	0.640071
EIF3F	6.23186e-117	0.312509	0.806	0.58	1.20686e-112	ADpepVSHpep_global	AD_pep	H_pep	5347	1766	14024	5361	0.680191
RPL27A	7.83486e-303	0.462257	0.951	0.753	1.5173e-298	ADpepVSHpep_global	AD_pep	H_pep	5347	1766	31875	9438	0.795696
WEE1	2.4462e-90	-0.275732	0.269	0.531	4.73731e-86	ADpepVSHpep_global	AD_pep	H_pep	5347	1766	3101	3049	0.635657
SBF2	9.89923e-253	-0.445088	0.11	0.479	1.91708e-248	ADpepVSHpep_global	AD_pep	H_pep	5347	1766	1127	2581	0.69179
USP47	4.85283e-144	-0.372692	0.236	0.533	9.398e-140	ADpepVSHpep_global	AD_pep	H_pep	5347	1766	2286	3108	0.66725
MICAL2	3.71973e-196	-0.374652	0.079	0.368	7.20364e-192	ADpepVSHpep_global	AD_pep	H_pep	5347	1766	743	2151	0.649276
TEAD1	4.93437e-90	-0.272312	0.114	0.311	9.5559e-86	ADpepVSHpep_global	AD_pep	H_pep	5347	1766	975	1864	0.604076
SOX6	5.0854e-278	-0.587906	0.102	0.479	9.84839e-274	ADpepVSHpep_global	AD_pep	H_pep	5347	1766	1469	4799	0.697745
RPS13	6.11536e-192	0.321183	0.992	0.901	1.1843e-187	ADpepVSHpep_global	AD_pep	H_pep	5347	1766	114099	52549	0.735776
LDHA	9.0139e-222	0.34673	0.976	0.867	1.74563e-217	ADpepVSHpep_global	AD_pep	H_pep	5347	1766	37222	12671	0.752844
ELP4	2.69475e-102	-0.250121	0.092	0.301	5.21865e-98	ADpepVSHpep_global	AD_pep	H_pep	5347	1766	795	1399	0.607007
ABTB2	9.12055e-151	-0.255147	0.024	0.211	1.76629e-146	ADpepVSHpep_global	AD_pep	H_pep	5347	1766	293	1159	0.593453
LDLRAD3	9.8905e-220	-0.390645	0.087	0.408	1.91539e-215	ADpepVSHpep_global	AD_pep	H_pep	5347	1766	800	2015	0.665791
PHF21A	3.64765e-150	-0.300026	0.085	0.343	7.06403e-146	ADpepVSHpep_global	AD_pep	H_pep	5347	1766	834	1590	0.63129
FNBP4	1.1924e-81	-0.254775	0.258	0.488	2.3092e-77	ADpepVSHpep_global	AD_pep	H_pep	5347	1766	2363	2402	0.625394
TIMM10	3.29088e-90	0.265365	0.346	0.1	6.37312e-86	ADpepVSHpep_global	AD_pep	H_pep	5347	1766	3216	649	0.373265
CTNND1	1.76286e-107	-0.331044	0.362	0.621	3.41396e-103	ADpepVSHpep_global	AD_pep	H_pep	5347	1766	4024	4216	0.657638
TMEM258	1.41372e-105	0.325171	0.556	0.272	2.73781e-101	ADpepVSHpep_global	AD_pep	H_pep	5347	1766	6701	1974	0.659904
RTN3	2.91795e-75	-0.267498	0.395	0.609	5.65089e-71	ADpepVSHpep_global	AD_pep	H_pep	5347	1766	4263	4089	0.633257
COX8A	0	0.605277	0.887	0.549	0	ADpepVSHpep_global	AD_pep	H_pep	5347	1766	22683	5215	0.816457
PPP1R14B	1.26761e-112	0.318878	0.747	0.527	2.45486e-108	ADpepVSHpep_global	AD_pep	H_pep	5347	1766	11760	4000	0.676239
TRMT112	2.73732e-171	0.423031	0.72	0.412	5.3011e-167	ADpepVSHpep_global	AD_pep	H_pep	5347	1766	11170	2856	0.714656
PRDX5	5.09908e-77	0.27346	0.596	0.364	9.87488e-73	ADpepVSHpep_global	AD_pep	H_pep	5347	1766	7527	2717	0.638735
FAU	8.6469e-151	0.297028	0.987	0.875	1.67456e-146	ADpepVSHpep_global	AD_pep	H_pep	5347	1766	64243	30480	0.707025
CFL1	1.65916e-259	0.3678	0.972	0.858	3.21312e-255	ADpepVSHpep_global	AD_pep	H_pep	5347	1766	32916	10843	0.772268
FOSL1	4.6626e-158	-0.42875	0.31	0.626	9.02959e-154	ADpepVSHpep_global	AD_pep	H_pep	5347	1766	3783	5906	0.688479
BANF1	4.63937e-76	0.266741	0.472	0.243	8.98461e-72	ADpepVSHpep_global	AD_pep	H_pep	5347	1766	5105	1489	0.370945
KDM2A	7.80521e-156	-0.390759	0.28	0.601	1.51156e-151	ADpepVSHpep_global	AD_pep	H_pep	5347	1766	2827	3607	0.681547
PPP1CA	6.33692e-99	0.318592	0.531	0.264	1.22721e-94	ADpepVSHpep_global	AD_pep	H_pep	5347	1766	6323	1758	0.653092
GSTP1	0	0.669953	0.961	0.747	0	ADpepVSHpep_global	AD_pep	H_pep	5347	1766	58028	10798	0.855192
NDUFS8	9.85565e-126	0.359989	0.519	0.203	1.90865e-121	ADpepVSHpep_global	AD_pep	H_pep	5347	1766	6170	1627	0.671172
PPP6R3	2.79677e-286	-0.521002	0.14	0.549	5.41623e-282	ADpepVSHpep_global	AD_pep	H_pep	5347	1766	1451	3362	0.717971
RPS3	1.1582e-156	0.292581	0.992	0.914	2.24296e-152	ADpepVSHpep_global	AD_pep	H_pep	5347	1766	115735	57200	0.71405
NDUFC2	1.51157e-84	0.283763	0.528	0.273	2.92731e-80	ADpepVSHpep_global	AD_pep	H_pep	5347	1766	6540	2553	0.64083
TENM4	2.14195e-276	-0.425238	0.046	0.374	4.14809e-272	ADpepVSHpep_global	AD_pep	H_pep	5347	1766	492	2360	0.666584
DLG2	7.28683e-249	-0.42249	0.056	0.375	1.41117e-244	ADpepVSHpep_global	AD_pep	H_pep	5347	1766	632	2282	0.662875
PICALM	1.59422e-186	-0.459779	0.24	0.574	3.08737e-182	ADpepVSHpep_global	AD_pep	H_pep	5347	1766	2331	3861	0.69462
CTSC	7.39426e-104	0.330757	0.383	0.109	1.43197e-99	ADpepVSHpep_global	AD_pep	H_pep	5347	1766	4600	756	0.358876
MAML2	1.91024e-218	-0.44694	0.117	0.453	3.69938e-214	ADpepVSHpep_global	AD_pep	H_pep	5347	1766	1231	2824	0.67688
YAP1	2.15746e-137	-0.400184	0.295	0.576	4.17813e-133	ADpepVSHpep_global	AD_pep	H_pep	5347	1766	3084	4072	0.671543
EXPH5	3.43468e-138	-0.372534	0.22	0.523	6.65161e-134	ADpepVSHpep_global	AD_pep	H_pep	5347	1766	2754	3446	0.66191
ZC3H12C	6.04347e-178	-0.372403	0.093	0.38	1.17038e-173	ADpepVSHpep_global	AD_pep	H_pep	5347	1766	893	1997	0.64838
TIMM8B	2.36319e-102	0.31136	0.455	0.173	4.57655e-98	ADpepVSHpep_global	AD_pep	H_pep	5347	1766	4948	1231	0.351419
CADM1	1.8806e-127	-0.29559	0.101	0.335	3.64197e-123	ADpepVSHpep_global	AD_pep	H_pep	5347	1766	930	1684	0.621369
SIK3	0	-0.884127	0.138	0.729	0	ADpepVSHpep_global	AD_pep	H_pep	5347	1766	2170	8905	0.820982
ATP5MG	1.2034e-259	0.48979	0.864	0.556	2.3305e-255	ADpepVSHpep_global	AD_pep	H_pep	5347	1766	18373	5252	0.771046
RPS25	5.23306e-223	0.315816	0.991	0.9	1.01343e-218	ADpepVSHpep_global	AD_pep	H_pep	5347	1766	73828	31219	0.755479
ARHGEF12	1.37938e-72	-0.256716	0.284	0.505	2.6713e-68	ADpepVSHpep_global	AD_pep	H_pep	5347	1766	2959	2839	0.621555
ARHGAP32	5.0502e-137	-0.318364	0.124	0.386	9.78021e-133	ADpepVSHpep_global	AD_pep	H_pep	5347	1766	1276	2001	0.636349
B4GALNT3	1.07141e-185	-0.303325	0.043	0.292	2.07489e-181	ADpepVSHpep_global	AD_pep	H_pep	5347	1766	451	1413	0.625354
WNK1	2.68817e-106	-0.34426	0.37	0.623	5.2059e-102	ADpepVSHpep_global	AD_pep	H_pep	5347	1766	4538	4639	0.657717
ERC1	3.74664e-304	-0.589583	0.196	0.632	7.25575e-300	ADpepVSHpep_global	AD_pep	H_pep	5347	1766	2181	4677	0.744222
MRPL51	4.33433e-124	0.359771	0.517	0.212	8.39386e-120	ADpepVSHpep_global	AD_pep	H_pep	5347	1766	6221	1403	0.668836
GAPDH	0	0.559634	0.988	0.875	0	ADpepVSHpep_global	AD_pep	H_pep	5347	1766	137063	33404	0.857385
TPI1	5.46741e-197	0.359098	0.935	0.771	1.05882e-192	ADpepVSHpep_global	AD_pep	H_pep	5347	1766	25330	8692	0.736306
PHB2	3.60851e-83	0.288472	0.601	0.368	6.98824e-79	ADpepVSHpep_global	AD_pep	H_pep	5347	1766	8200	3069	0.644941
ETV6	8.47107e-148	-0.350275	0.117	0.383	1.64051e-143	ADpepVSHpep_global	AD_pep	H_pep	5347	1766	1051	2111	0.64088
EMP1	4.95943e-163	-0.420145	0.58	0.815	9.60442e-159	ADpepVSHpep_global	AD_pep	H_pep	5347	1766	8575	10751	0.709895
H2AFJ	2.44775e-105	0.3277	0.539	0.253	4.74032e-101	ADpepVSHpep_global	AD_pep	H_pep	5347	1766	6530	1882	0.659341
PIK3C2G	9.42613e-199	-0.413581	0.14	0.474	1.82546e-194	ADpepVSHpep_global	AD_pep	H_pep	5347	1766	1628	3184	0.67419
PLEKHA5	1.2688e-95	-0.256029	0.106	0.313	2.45715e-91	ADpepVSHpep_global	AD_pep	H_pep	5347	1766	924	1498	0.607555
ETNK1	1.60696e-74	-0.259665	0.243	0.456	3.11203e-70	ADpepVSHpep_global	AD_pep	H_pep	5347	1766	2304	2379	0.617224
SOX5	0	-0.982823	0.08	0.706	0	ADpepVSHpep_global	AD_pep	H_pep	5347	1766	2507	11136	0.821875
ITPR2	3.73281e-83	-0.317071	0.289	0.508	7.22895e-79	ADpepVSHpep_global	AD_pep	H_pep	5347	1766	2935	3543	0.629802
PPFIBP1	2.22169e-123	-0.296751	0.147	0.406	4.30252e-119	ADpepVSHpep_global	AD_pep	H_pep	5347	1766	1278	1987	0.634884
CCDC91	1.07543e-123	-0.259999	0.084	0.309	2.08267e-119	ADpepVSHpep_global	AD_pep	H_pep	5347	1766	732	1392	0.615264
FGD4	1.73235e-138	-0.295462	0.072	0.302	3.35487e-134	ADpepVSHpep_global	AD_pep	H_pep	5347	1766	732	1529	0.617898
TWF1	1.56381e-80	0.261078	0.395	0.156	3.02848e-76	ADpepVSHpep_global	AD_pep	H_pep	5347	1766	3903	900	0.374687
TMEM117	3.12089e-184	-0.402123	0.098	0.39	6.04392e-180	ADpepVSHpep_global	AD_pep	H_pep	5347	1766	980	2440	0.652742
ARID2	1.5317e-237	-0.421188	0.1	0.454	2.96628e-233	ADpepVSHpep_global	AD_pep	H_pep	5347	1766	1017	2379	0.681993
SLC38A2	2.22778e-95	-0.272062	0.817	0.933	4.31432e-91	ADpepVSHpep_global	AD_pep	H_pep	5347	1766	17822	15016	0.664337
AC008014.1	1.77884e-283	-0.411974	0.031	0.343	3.44489e-279	ADpepVSHpep_global	AD_pep	H_pep	5347	1766	346	2157	0.656977
TUBA1B	1.23041e-117	0.35875	0.854	0.682	2.38282e-113	ADpepVSHpep_global	AD_pep	H_pep	5347	1766	28376	10553	0.683821
DIP2B	6.70905e-248	-0.497752	0.163	0.552	1.29928e-243	ADpepVSHpep_global	AD_pep	H_pep	5347	1766	1708	3643	0.708379
NR4A1	1.79797e-106	-0.386048	0.582	0.776	3.48194e-102	ADpepVSHpep_global	AD_pep	H_pep	5347	1766	12663	15694	0.668322
KRT6B	4.05369e-195	0.761888	0.417	0.026	7.85037e-191	ADpepVSHpep_global	AD_pep	H_pep	5347	1766	24839	915	0.304227
KRT6C	3.69547e-121	0.449825	0.27	0.009	7.15664e-117	ADpepVSHpep_global	AD_pep	H_pep	5347	1766	7419	64	0.369215
KRT6A	0	1.27978	0.748	0.212	0	ADpepVSHpep_global	AD_pep	H_pep	5347	1766	110363	1792	0.827731
KRT5	1.06431e-144	0.347194	0.96	0.862	2.06114e-140	ADpepVSHpep_global	AD_pep	H_pep	5347	1766	219415	85009	0.706243
KRT1	2.63613e-34	-0.362942	0.612	0.673	5.10513e-30	ADpepVSHpep_global	AD_pep	H_pep	5347	1766	78089	75923	0.59657
ATP5MC2	3.28643e-234	0.423269	0.932	0.705	6.36451e-230	ADpepVSHpep_global	AD_pep	H_pep	5347	1766	27133	9593	0.758406
RPS26	0	0.695622	0.977	0.79	0	ADpepVSHpep_global	AD_pep	H_pep	5347	1766	96474	17713	0.884154
PA2G4	5.24248e-72	0.262301	0.675	0.487	1.01526e-67	ADpepVSHpep_global	AD_pep	H_pep	5347	1766	9542	3238	0.639044
RPL41	1.9164e-201	0.290613	0.996	0.958	3.71131e-197	ADpepVSHpep_global	AD_pep	H_pep	5347	1766	330842	146282	0.742374
MYL6	1.29243e-186	0.281635	0.982	0.897	2.50292e-182	ADpepVSHpep_global	AD_pep	H_pep	5347	1766	37387	14954	0.731344
ATP5F1B	6.22857e-210	0.401652	0.894	0.68	1.20623e-205	ADpepVSHpep_global	AD_pep	H_pep	5347	1766	20853	7279	0.743704
R3HDM2	2.28456e-103	-0.255231	0.145	0.384	4.42429e-99	ADpepVSHpep_global	AD_pep	H_pep	5347	1766	1322	1718	0.623022
USP15	6.57646e-145	-0.382425	0.272	0.579	1.2736e-140	ADpepVSHpep_global	AD_pep	H_pep	5347	1766	2831	3502	0.674283
MON2	7.13926e-128	-0.305917	0.152	0.416	1.38259e-123	ADpepVSHpep_global	AD_pep	H_pep	5347	1766	1308	1927	0.639192
LEMD3	1.59205e-134	-0.279458	0.102	0.348	3.08317e-130	ADpepVSHpep_global	AD_pep	H_pep	5347	1766	912	1409	0.625963
GRIP1	0	-0.773101	0.046	0.584	0	ADpepVSHpep_global	AD_pep	H_pep	5347	1766	1062	5621	0.771538
RAP1B	2.16086e-86	-0.311422	0.295	0.513	4.18473e-82	ADpepVSHpep_global	AD_pep	H_pep	5347	1766	2883	3288	0.632458
ZFC3H1	4.21153e-135	-0.348498	0.209	0.497	8.15605e-131	ADpepVSHpep_global	AD_pep	H_pep	5347	1766	2002	2646	0.656546
TBC1D15	5.8102e-151	-0.287903	0.089	0.348	1.1252e-146	ADpepVSHpep_global	AD_pep	H_pep	5347	1766	812	1404	0.632105
OSBPL8	1.8954e-119	-0.345663	0.275	0.549	3.67063e-115	ADpepVSHpep_global	AD_pep	H_pep	5347	1766	2918	3594	0.656498
PAWR	2.69193e-90	-0.300052	0.267	0.503	5.21319e-86	ADpepVSHpep_global	AD_pep	H_pep	5347	1766	2694	2977	0.633435
TMTC2	1.80036e-209	-0.376125	0.06	0.346	3.48658e-205	ADpepVSHpep_global	AD_pep	H_pep	5347	1766	655	1909	0.645917
ATP2B1	5.21656e-160	-0.396747	0.238	0.555	1.01024e-155	ADpepVSHpep_global	AD_pep	H_pep	5347	1766	2575	3618	0.677456
LINC01619	3.13459e-294	-0.380278	0.027	0.345	6.07045e-290	ADpepVSHpep_global	AD_pep	H_pep	5347	1766	491	1617	0.658698
CEP83	1.30275e-143	-0.319432	0.115	0.377	2.52291e-139	ADpepVSHpep_global	AD_pep	H_pep	5347	1766	1029	1879	0.636408
VEZT	1.51098e-94	-0.270375	0.216	0.457	2.92617e-90	ADpepVSHpep_global	AD_pep	H_pep	5347	1766	1883	2207	0.62895
SNRPF	4.09065e-117	0.347371	0.528	0.235	7.92195e-113	ADpepVSHpep_global	AD_pep	H_pep	5347	1766	6180	1544	0.665824
SLC25A3	1.94941e-196	0.369601	0.903	0.699	3.77522e-192	ADpepVSHpep_global	AD_pep	H_pep	5347	1766	19553	6810	0.735255
TXNRD1	1.59326e-64	-0.252575	0.192	0.381	3.0855e-60	ADpepVSHpep_global	AD_pep	H_pep	5347	1766	1843	2220	0.601749
C12orf75	2.94278e-124	0.375667	0.409	0.108	5.699e-120	ADpepVSHpep_global	AD_pep	H_pep	5347	1766	4919	649	0.342764
CRY1	0	-0.533207	0.113	0.543	0	ADpepVSHpep_global	AD_pep	H_pep	5347	1766	1238	3257	0.724541
BTBD11	3.09661e-184	-0.34223	0.07	0.34	5.99689e-180	ADpepVSHpep_global	AD_pep	H_pep	5347	1766	656	1715	0.63886
ARPC3	1.31922e-83	0.293333	0.587	0.344	2.5548e-79	ADpepVSHpep_global	AD_pep	H_pep	5347	1766	7512	2489	0.645811
ATXN2	1.69266e-119	-0.284198	0.127	0.369	3.27801e-115	ADpepVSHpep_global	AD_pep	H_pep	5347	1766	1133	1709	0.625938
HECTD4	2.53619e-107	-0.257274	0.118	0.343	4.91158e-103	ADpepVSHpep_global	AD_pep	H_pep	5347	1766	1061	1531	0.616156
MED13L	0	-0.64135	0.252	0.712	0	ADpepVSHpep_global	AD_pep	H_pep	5347	1766	3234	6347	0.767537
RPLP0	8.35604e-139	0.280028	0.996	0.931	1.61823e-134	ADpepVSHpep_global	AD_pep	H_pep	5347	1766	161921	82805	0.701201
COX6A1	0	0.589076	0.939	0.674	0	ADpepVSHpep_global	AD_pep	H_pep	5347	1766	29931	7769	0.835014
SRSF9	1.39298e-88	0.29148	0.59	0.351	2.69764e-84	ADpepVSHpep_global	AD_pep	H_pep	5347	1766	7266	2366	0.647838
SPPL3	6.07762e-134	-0.410096	0.321	0.599	1.17699e-129	ADpepVSHpep_global	AD_pep	H_pep	5347	1766	3654	4739	0.67256
CLIP1	1.88797e-72	-0.27338	0.223	0.427	3.65625e-68	ADpepVSHpep_global	AD_pep	H_pep	5347	1766	2276	2585	0.613194
RAN	5.05323e-300	0.529289	0.889	0.613	9.78609e-296	ADpepVSHpep_global	AD_pep	H_pep	5347	1766	22292	5319	0.792275
ZMYM2	4.17501e-203	-0.415199	0.151	0.501	8.08532e-199	ADpepVSHpep_global	AD_pep	H_pep	5347	1766	1516	2730	0.683454
GJB2	1.73753e-303	0.799019	0.657	0.134	3.36489e-299	ADpepVSHpep_global	AD_pep	H_pep	5347	1766	19319	1255	0.78003
MRPL57	2.80221e-72	0.251233	0.442	0.214	5.42675e-68	ADpepVSHpep_global	AD_pep	H_pep	5347	1766	4648	1445	0.376508
USP12	2.59176e-127	-0.336719	0.181	0.447	5.0192e-123	ADpepVSHpep_global	AD_pep	H_pep	5347	1766	1757	2513	0.643712
RPL21	3.06769e-195	0.332994	0.987	0.865	5.94088e-191	ADpepVSHpep_global	AD_pep	H_pep	5347	1766	59327	25441	0.736706
PAN3	6.31387e-286	-0.452148	0.088	0.468	1.22275e-281	ADpepVSHpep_global	AD_pep	H_pep	5347	1766	861	2421	0.695353
POMP	4.22738e-99	0.313716	0.519	0.254	8.18674e-95	ADpepVSHpep_global	AD_pep	H_pep	5347	1766	6001	1686	0.651407
UBL3	5.41532e-170	-0.345636	0.119	0.416	1.04873e-165	ADpepVSHpep_global	AD_pep	H_pep	5347	1766	1094	2033	0.654318
HMGB1	3.24891e-144	0.306523	0.948	0.842	6.29183e-140	ADpepVSHpep_global	AD_pep	H_pep	5347	1766	30986	11147	0.703243
N4BP2L2	6.06649e-91	-0.270925	0.302	0.554	1.17484e-86	ADpepVSHpep_global	AD_pep	H_pep	5347	1766	3096	2912	0.638565
FOXO1	1.09543e-236	-0.434487	0.111	0.471	2.12141e-232	ADpepVSHpep_global	AD_pep	H_pep	5347	1766	1248	2734	0.685983
ELF1	1.6075e-251	-0.520865	0.229	0.63	3.11309e-247	ADpepVSHpep_global	AD_pep	H_pep	5347	1766	2577	4678	0.725141
DGKH	2.40348e-153	-0.345353	0.096	0.361	4.65458e-149	ADpepVSHpep_global	AD_pep	H_pep	5347	1766	934	2190	0.636961
LRCH1	8.55806e-183	-0.382827	0.114	0.417	1.65735e-178	ADpepVSHpep_global	AD_pep	H_pep	5347	1766	1084	2248	0.658581
ITM2B	1.2742e-132	0.252393	0.986	0.9	2.46761e-128	ADpepVSHpep_global	AD_pep	H_pep	5347	1766	37921	15840	0.694139
DLEU2	0	-0.593092	0.098	0.531	0	ADpepVSHpep_global	AD_pep	H_pep	5347	1766	1564	4115	0.725111
INTS6	0	-0.67342	0.382	0.81	0	ADpepVSHpep_global	AD_pep	H_pep	5347	1766	6360	11245	0.780358
WDFY2	1.85292e-256	-0.523797	0.207	0.61	3.58837e-252	ADpepVSHpep_global	AD_pep	H_pep	5347	1766	2324	4201	0.724434
TBC1D4	1.53145e-82	-0.260762	0.18	0.398	2.9658e-78	ADpepVSHpep_global	AD_pep	H_pep	5347	1766	1682	2379	0.614907
MYCBP2	3.42671e-92	-0.303689	0.341	0.589	6.63618e-88	ADpepVSHpep_global	AD_pep	H_pep	5347	1766	4084	3767	0.644356
NDFIP2	1.10037e-75	-0.275105	0.446	0.652	2.13097e-71	ADpepVSHpep_global	AD_pep	H_pep	5347	1766	4984	4709	0.635262
MBNL2	5.93252e-138	-0.349502	0.171	0.452	1.14889e-133	ADpepVSHpep_global	AD_pep	H_pep	5347	1766	1802	2647	0.650021
DOCK9	2.09026e-218	-0.403885	0.105	0.437	4.048e-214	ADpepVSHpep_global	AD_pep	H_pep	5347	1766	1051	2327	0.671774
EFNB2	1.91468e-119	-0.327471	0.205	0.478	3.70797e-115	ADpepVSHpep_global	AD_pep	H_pep	5347	1766	2595	3281	0.645756
CUL4A	7.50062e-77	-0.250104	0.239	0.453	1.45257e-72	ADpepVSHpep_global	AD_pep	H_pep	5347	1766	2065	2195	0.618743
MRPL52	1.49139e-119	0.351026	0.508	0.211	2.88822e-115	ADpepVSHpep_global	AD_pep	H_pep	5347	1766	6030	1432	0.665401
PSMB5	2.31863e-91	0.295181	0.499	0.241	4.49025e-87	ADpepVSHpep_global	AD_pep	H_pep	5347	1766	5546	1596	0.356262
PSME1	2.89766e-76	0.282733	0.62	0.395	5.61162e-72	ADpepVSHpep_global	AD_pep	H_pep	5347	1766	8238	2914	0.640428
PSME2	3.45692e-124	0.367836	0.604	0.308	6.69466e-120	ADpepVSHpep_global	AD_pep	H_pep	5347	1766	7905	2006	0.676302
NEDD8	2.62449e-85	0.287481	0.553	0.311	5.08259e-81	ADpepVSHpep_global	AD_pep	H_pep	5347	1766	6529	2028	0.64271
BAZ1A	1.30838e-225	-0.501668	0.546	0.84	2.53382e-221	ADpepVSHpep_global	AD_pep	H_pep	5347	1766	7281	9722	0.746506
RALGAPA1	1.09205e-193	-0.412588	0.156	0.491	2.11486e-189	ADpepVSHpep_global	AD_pep	H_pep	5347	1766	1650	2761	0.677474
RPS29	1.51101e-150	0.328399	0.947	0.759	2.92622e-146	ADpepVSHpep_global	AD_pep	H_pep	5347	1766	28190	11143	0.707902
RPL36AL	2.90092e-101	0.273664	0.848	0.643	5.61791e-97	ADpepVSHpep_global	AD_pep	H_pep	5347	1766	14856	6150	0.664673
SOS2	2.62603e-193	-0.372763	0.13	0.456	5.08557e-189	ADpepVSHpep_global	AD_pep	H_pep	5347	1766	1230	2171	0.669227
MAP4K5	1.04969e-176	-0.383379	0.197	0.528	2.03284e-172	ADpepVSHpep_global	AD_pep	H_pep	5347	1766	1887	2848	0.678357
FRMD6	1.70261e-105	-0.336292	0.186	0.425	3.29727e-101	ADpepVSHpep_global	AD_pep	H_pep	5347	1766	1979	2963	0.630825
SAMD4A	9.2979e-171	-0.252042	0.02	0.219	1.80063e-166	ADpepVSHpep_global	AD_pep	H_pep	5347	1766	347	1156	0.599545
GCH1	2.14006e-76	-0.26133	0.196	0.403	4.14444e-72	ADpepVSHpep_global	AD_pep	H_pep	5347	1766	1730	2123	0.612541
FBXO34	5.2724e-163	-0.324566	0.091	0.36	1.02105e-158	ADpepVSHpep_global	AD_pep	H_pep	5347	1766	834	1757	0.638112
PELI2	3.77408e-242	-0.340529	0.029	0.306	7.30889e-238	ADpepVSHpep_global	AD_pep	H_pep	5347	1766	406	1504	0.638784
DAAM1	1.42897e-90	-0.310491	0.319	0.56	2.76735e-86	ADpepVSHpep_global	AD_pep	H_pep	5347	1766	3715	3718	0.64046
PRKCH	2.82538e-262	-0.438974	0.079	0.435	5.47163e-258	ADpepVSHpep_global	AD_pep	H_pep	5347	1766	895	2380	0.682189
SYNE2	2.98453e-157	-0.414272	0.544	0.812	5.77984e-153	ADpepVSHpep_global	AD_pep	H_pep	5347	1766	8389	8792	0.704464
GPHN	0	-0.678306	0.118	0.634	0	ADpepVSHpep_global	AD_pep	H_pep	5347	1766	1610	5241	0.771412
RAD51B	0	-0.511261	0.048	0.431	0	ADpepVSHpep_global	AD_pep	H_pep	5347	1766	622	2911	0.694578
ERH	1.30656e-78	0.278828	0.554	0.322	2.53028e-74	ADpepVSHpep_global	AD_pep	H_pep	5347	1766	6638	2108	0.638379
SIPA1L1	1.98094e-164	-0.348106	0.085	0.353	3.83629e-160	ADpepVSHpep_global	AD_pep	H_pep	5347	1766	889	2160	0.638467
NUMB	7.35027e-171	-0.369364	0.167	0.478	1.42345e-166	ADpepVSHpep_global	AD_pep	H_pep	5347	1766	1522	2441	0.666427
SLIRP	1.54749e-103	0.317437	0.46	0.177	2.99688e-99	ADpepVSHpep_global	AD_pep	H_pep	5347	1766	4983	1192	0.349285
FOXN3	8.57307e-256	-0.550333	0.259	0.666	1.66026e-251	ADpepVSHpep_global	AD_pep	H_pep	5347	1766	2996	5325	0.736354
RPS6KA5	1.52334e-252	-0.457426	0.11	0.476	2.9501e-248	ADpepVSHpep_global	AD_pep	H_pep	5347	1766	1049	2654	0.69114
IFI27	0	0.829156	0.636	0.082	0	ADpepVSHpep_global	AD_pep	H_pep	5347	1766	14925	980	0.791224
EVL	4.15817e-91	-0.287729	0.151	0.367	8.05271e-87	ADpepVSHpep_global	AD_pep	H_pep	5347	1766	1360	1977	0.615699
RCOR1	1.47248e-217	-0.539674	0.282	0.637	2.85161e-213	ADpepVSHpep_global	AD_pep	H_pep	5347	1766	3221	5657	0.717124
PPP1R13B	1.28687e-199	-0.401242	0.118	0.441	2.49216e-195	ADpepVSHpep_global	AD_pep	H_pep	5347	1766	1175	2632	0.66891
ATP5MPL	2.50723e-152	0.409352	0.587	0.241	4.85551e-148	ADpepVSHpep_global	AD_pep	H_pep	5347	1766	7795	1842	0.694405
AHNAK2	4.13058e-74	-0.291232	0.396	0.625	7.99928e-70	ADpepVSHpep_global	AD_pep	H_pep	5347	1766	8140	6417	0.631889
TJP1	4.72758e-57	-0.271817	0.221	0.392	9.15542e-53	ADpepVSHpep_global	AD_pep	H_pep	5347	1766	2221	2597	0.599097
NOP10	5.88078e-117	0.331312	0.482	0.182	1.13887e-112	ADpepVSHpep_global	AD_pep	H_pep	5347	1766	5147	1195	0.340249
MEIS2	1.7785e-136	-0.261416	0.05	0.26	3.44425e-132	ADpepVSHpep_global	AD_pep	H_pep	5347	1766	476	1253	0.6064
MAPKBP1	1.76903e-199	-0.396144	0.149	0.492	3.42591e-195	ADpepVSHpep_global	AD_pep	H_pep	5347	1766	1480	2576	0.678922
SERF2	7.6571e-276	0.435489	0.944	0.738	1.48287e-271	ADpepVSHpep_global	AD_pep	H_pep	5347	1766	28353	9082	0.781466
DUT	7.53946e-66	0.271405	0.484	0.275	1.46009e-61	ADpepVSHpep_global	AD_pep	H_pep	5347	1766	6248	1893	0.378074
TRPM7	8.59481e-93	-0.258198	0.165	0.391	1.66447e-88	ADpepVSHpep_global	AD_pep	H_pep	5347	1766	1388	1750	0.619563
RFX7	1.24671e-123	-0.257068	0.075	0.291	2.41438e-119	ADpepVSHpep_global	AD_pep	H_pep	5347	1766	635	1287	0.610393
TCF12	1.6551e-231	-0.465023	0.138	0.495	3.20526e-227	ADpepVSHpep_global	AD_pep	H_pep	5347	1766	1436	3401	0.689997
MYO1E	3.55963e-110	-0.365404	0.238	0.489	6.89357e-106	ADpepVSHpep_global	AD_pep	H_pep	5347	1766	2445	3729	0.644543
RORA	0	-0.788095	0.37	0.861	0	ADpepVSHpep_global	AD_pep	H_pep	5347	1766	7399	14951	0.816365
CA12	2.95988e-80	-0.284392	0.418	0.636	5.7321e-76	ADpepVSHpep_global	AD_pep	H_pep	5347	1766	4972	4867	0.63849
PPIB	6.26221e-173	0.415344	0.73	0.429	1.21274e-168	ADpepVSHpep_global	AD_pep	H_pep	5347	1766	11218	3216	0.715744
PCLAF	1.04904e-92	0.279352	0.295	0.055	2.03157e-88	ADpepVSHpep_global	AD_pep	H_pep	5347	1766	3066	359	0.379485
ZNF609	2.23888e-134	-0.254282	0.076	0.304	4.33581e-130	ADpepVSHpep_global	AD_pep	H_pep	5347	1766	605	1234	0.615961
DENND4A	0	-0.707081	0.099	0.607	0	ADpepVSHpep_global	AD_pep	H_pep	5347	1766	1401	5303	0.765141
SMAD3	3.02941e-105	-0.285925	0.127	0.35	5.86676e-101	ADpepVSHpep_global	AD_pep	H_pep	5347	1766	1195	1974	0.61665
PIAS1	1.30775e-177	-0.385091	0.186	0.521	2.53258e-173	ADpepVSHpep_global	AD_pep	H_pep	5347	1766	1862	2770	0.67702
THSD4	5.29297e-183	-0.346739	0.055	0.312	1.02504e-178	ADpepVSHpep_global	AD_pep	H_pep	5347	1766	510	1837	0.631023
MYO9A	1.64547e-158	-0.319935	0.112	0.391	3.18662e-154	ADpepVSHpep_global	AD_pep	H_pep	5347	1766	984	1798	0.644386
PKM	7.70452e-179	0.327887	0.933	0.804	1.49206e-174	ADpepVSHpep_global	AD_pep	H_pep	5347	1766	23257	7739	0.72681
ARIH1	0	-0.653696	0.255	0.703	0	ADpepVSHpep_global	AD_pep	H_pep	5347	1766	3268	6870	0.763193
NEO1	1.49467e-146	-0.291304	0.096	0.353	2.89457e-142	ADpepVSHpep_global	AD_pep	H_pep	5347	1766	889	1555	0.631589
COX5A	1.171e-175	0.44805	0.676	0.335	2.26776e-171	ADpepVSHpep_global	AD_pep	H_pep	5347	1766	10958	3190	0.715301
SIN3A	8.69177e-92	-0.256035	0.166	0.39	1.68325e-87	ADpepVSHpep_global	AD_pep	H_pep	5347	1766	1427	1727	0.618463
SCAPER	6.2432e-221	-0.408418	0.121	0.465	1.20906e-216	ADpepVSHpep_global	AD_pep	H_pep	5347	1766	1150	2450	0.679165
PEAK1	4.31886e-203	-0.344095	0.056	0.337	8.36391e-199	ADpepVSHpep_global	AD_pep	H_pep	5347	1766	601	1644	0.642293
ZFAND6	1.14339e-119	-0.305308	0.157	0.413	2.21429e-115	ADpepVSHpep_global	AD_pep	H_pep	5347	1766	1316	1994	0.636462
RPS17	7.82821e-265	0.465683	0.918	0.653	1.51601e-260	ADpepVSHpep_global	AD_pep	H_pep	5347	1766	24064	7353	0.775385
PDE8A	1.42901e-163	-0.290877	0.059	0.302	2.76741e-159	ADpepVSHpep_global	AD_pep	H_pep	5347	1766	524	1391	0.623361
AKAP13	1.17277e-266	-0.511581	0.18	0.587	2.2712e-262	ADpepVSHpep_global	AD_pep	H_pep	5347	1766	1924	3812	0.721161
SLCO3A1	2.7211e-216	-0.417013	0.097	0.426	5.26968e-212	ADpepVSHpep_global	AD_pep	H_pep	5347	1766	1185	2488	0.6691
CHD2	1.33245e-214	-0.5444	0.33	0.688	2.58042e-210	ADpepVSHpep_global	AD_pep	H_pep	5347	1766	4512	6867	0.723298
IGF1R	1.38729e-211	-0.425008	0.116	0.445	2.68663e-207	ADpepVSHpep_global	AD_pep	H_pep	5347	1766	1182	2546	0.672022
MEF2A	3.32353e-215	-0.506323	0.27	0.646	6.43635e-211	ADpepVSHpep_global	AD_pep	H_pep	5347	1766	3513	5481	0.715696
ADAMTS17	4.53649e-176	-0.254769	0.027	0.245	8.78537e-172	ADpepVSHpep_global	AD_pep	H_pep	5347	1766	336	1007	0.609208
MRPS34	4.02927e-101	0.322608	0.513	0.24	7.80308e-97	ADpepVSHpep_global	AD_pep	H_pep	5347	1766	6040	1598	0.654408
NDUFB10	5.72601e-111	0.336923	0.584	0.3	1.1089e-106	ADpepVSHpep_global	AD_pep	H_pep	5347	1766	7220	2165	0.666423
RPS2	8.37567e-200	0.299552	0.993	0.943	1.62203e-195	ADpepVSHpep_global	AD_pep	H_pep	5347	1766	133995	67373	0.741077
ELOB	1.12234e-191	0.428777	0.775	0.47	2.17352e-187	ADpepVSHpep_global	AD_pep	H_pep	5347	1766	12978	3643	0.728648
CREBBP	6.7488e-138	-0.320662	0.169	0.454	1.30697e-133	ADpepVSHpep_global	AD_pep	H_pep	5347	1766	1511	2042	0.650507
CARHSP1	7.08358e-98	0.300687	0.385	0.123	1.37181e-93	ADpepVSHpep_global	AD_pep	H_pep	5347	1766	3964	648	0.362591
CLEC16A	7.75036e-119	-0.250795	0.082	0.296	1.50093e-114	ADpepVSHpep_global	AD_pep	H_pep	5347	1766	665	1213	0.609867
XYLT1	2.11885e-224	-0.347512	0.038	0.315	4.10337e-220	ADpepVSHpep_global	AD_pep	H_pep	5347	1766	508	1632	0.638904
RPS15A	2.63218e-162	0.304743	0.99	0.909	5.09748e-158	ADpepVSHpep_global	AD_pep	H_pep	5347	1766	117793	56145	0.717242
SMG1	2.75962e-190	-0.495626	0.399	0.721	5.34428e-186	ADpepVSHpep_global	AD_pep	H_pep	5347	1766	5614	6962	0.715928
CDR2	1.85946e-145	-0.268637	0.078	0.322	3.60102e-141	ADpepVSHpep_global	AD_pep	H_pep	5347	1766	644	1365	0.6242
NDUFAB1	4.24808e-114	0.342432	0.534	0.242	8.22684e-110	ADpepVSHpep_global	AD_pep	H_pep	5347	1766	6490	1848	0.664257
TUFM	4.17146e-85	0.289656	0.542	0.297	8.07844e-81	ADpepVSHpep_global	AD_pep	H_pep	5347	1766	6594	2173	0.642424
ALDOA	1.64886e-74	0.256073	0.766	0.548	3.19319e-70	ADpepVSHpep_global	AD_pep	H_pep	5347	1766	12898	6328	0.642347
VKORC1	3.25677e-108	0.340036	0.484	0.201	6.30705e-104	ADpepVSHpep_global	AD_pep	H_pep	5347	1766	5677	1339	0.343597
PYCARD	9.75655e-145	0.405489	0.614	0.292	1.88945e-140	ADpepVSHpep_global	AD_pep	H_pep	5347	1766	8896	2343	0.69053
ITFG1	2.30209e-121	-0.270514	0.103	0.335	4.45823e-117	ADpepVSHpep_global	AD_pep	H_pep	5347	1766	848	1579	0.619526
CYLD	1.11179e-169	-0.443253	0.219	0.545	2.15309e-165	ADpepVSHpep_global	AD_pep	H_pep	5347	1766	2439	3809	0.680905
FTO	7.46718e-144	-0.29348	0.086	0.331	1.44609e-139	ADpepVSHpep_global	AD_pep	H_pep	5347	1766	788	1542	0.626067
MT2A	2.9744e-117	0.462031	0.757	0.562	5.76022e-113	ADpepVSHpep_global	AD_pep	H_pep	5347	1766	32970	9394	0.680129
MT1E	6.05517e-170	0.519613	0.68	0.357	1.17264e-165	ADpepVSHpep_global	AD_pep	H_pep	5347	1766	15263	3070	0.713849
AC138305.1	2.33079e-139	-0.252664	0.019	0.186	4.5138e-135	ADpepVSHpep_global	AD_pep	H_pep	5347	1766	266	1177	0.584272
CDH1	3.08083e-229	-0.543971	0.322	0.696	5.96634e-225	ADpepVSHpep_global	AD_pep	H_pep	5347	1766	4043	6506	0.729721
NFAT5	0	-0.64051	0.245	0.71	0	ADpepVSHpep_global	AD_pep	H_pep	5347	1766	3030	6242	0.768852
WWOX	0	-0.668283	0.076	0.552	0	ADpepVSHpep_global	AD_pep	H_pep	5347	1766	1076	4784	0.74607
GAN	2.41094e-185	-0.336565	0.074	0.356	4.66903e-181	ADpepVSHpep_global	AD_pep	H_pep	5347	1766	808	1776	0.643335
CMIP	0	-0.656197	0.105	0.57	0	ADpepVSHpep_global	AD_pep	H_pep	5347	1766	1679	5027	0.743212
CDH13	2.14229e-186	-0.435428	0.091	0.377	4.14875e-182	ADpepVSHpep_global	AD_pep	H_pep	5347	1766	1007	3172	0.650043
GSE1	8.30431e-126	-0.270529	0.101	0.339	1.60821e-121	ADpepVSHpep_global	AD_pep	H_pep	5347	1766	895	1545	0.621656
COX4I1	2.65305e-233	0.394073	0.954	0.766	5.1379e-229	ADpepVSHpep_global	AD_pep	H_pep	5347	1766	33573	13159	0.758072
APRT	4.71704e-124	0.341432	0.748	0.494	9.13501e-120	ADpepVSHpep_global	AD_pep	H_pep	5347	1766	12422	4758	0.684334
ANKRD11	6.28914e-97	-0.32668	0.363	0.602	1.21795e-92	ADpepVSHpep_global	AD_pep	H_pep	5347	1766	4104	4204	0.648535
VPS53	3.67357e-116	-0.277122	0.131	0.376	7.11424e-112	ADpepVSHpep_global	AD_pep	H_pep	5347	1766	1152	1663	0.626874
PITPNA	1.54039e-87	-0.277932	0.267	0.501	2.98312e-83	ADpepVSHpep_global	AD_pep	H_pep	5347	1766	2453	2657	0.632055
MIR22HG	6.7053e-91	-0.265229	0.229	0.482	1.29855e-86	ADpepVSHpep_global	AD_pep	H_pep	5347	1766	2586	2711	0.630886
SMG6	4.57736e-170	-0.29771	0.073	0.336	8.86452e-166	ADpepVSHpep_global	AD_pep	H_pep	5347	1766	641	1421	0.633678
PAFAH1B1	2.6501e-97	-0.302806	0.347	0.601	5.13218e-93	ADpepVSHpep_global	AD_pep	H_pep	5347	1766	3625	3739	0.646498
UBE2G1	2.93527e-123	-0.340578	0.289	0.574	5.68444e-119	ADpepVSHpep_global	AD_pep	H_pep	5347	1766	2800	3296	0.662378
PSMB6	6.08075e-140	0.392906	0.591	0.272	1.1776e-135	ADpepVSHpep_global	AD_pep	H_pep	5347	1766	7947	2080	0.687359
PFN1	1.7113e-289	0.413102	0.977	0.842	3.3141e-285	ADpepVSHpep_global	AD_pep	H_pep	5347	1766	45415	14948	0.790377
C1QBP	2.16306e-167	0.443321	0.624	0.28	4.18898e-163	ADpepVSHpep_global	AD_pep	H_pep	5347	1766	9227	2382	0.706416
TXNDC17	4.89007e-295	0.667139	0.69	0.212	9.4701e-291	ADpepVSHpep_global	AD_pep	H_pep	5347	1766	12403	1671	0.779934
RNASEK	9.63421e-82	0.259486	0.724	0.529	1.86576e-77	ADpepVSHpep_global	AD_pep	H_pep	5347	1766	10301	4062	0.353535
EIF5A	3.62597e-151	0.357261	0.812	0.577	7.02206e-147	ADpepVSHpep_global	AD_pep	H_pep	5347	1766	14045	4488	0.705397
PER1	3.07346e-108	-0.278554	0.206	0.48	5.95207e-104	ADpepVSHpep_global	AD_pep	H_pep	5347	1766	2211	2462	0.639669
RPL26	1.1968e-178	0.300349	0.992	0.911	2.31772e-174	ADpepVSHpep_global	AD_pep	H_pep	5347	1766	111424	53337	0.728073
NDEL1	4.56901e-75	-0.270555	0.226	0.431	8.84835e-71	ADpepVSHpep_global	AD_pep	H_pep	5347	1766	2281	2434	0.614045
MAP2K4	3.37226e-264	-0.465221	0.126	0.509	6.53073e-260	ADpepVSHpep_global	AD_pep	H_pep	5347	1766	1277	2933	0.701664
TTC19	1.31995e-93	-0.283672	0.236	0.477	2.55621e-89	ADpepVSHpep_global	AD_pep	H_pep	5347	1766	2236	2616	0.630992
EPN2	1.55538e-82	-0.251364	0.2	0.425	3.01214e-78	ADpepVSHpep_global	AD_pep	H_pep	5347	1766	2011	2165	0.61834
ALDH3A2	1.95096e-64	-0.251413	0.426	0.637	3.77823e-60	ADpepVSHpep_global	AD_pep	H_pep	5347	1766	6178	5454	0.625341
WSB1	9.32037e-121	-0.342027	0.464	0.729	1.80498e-116	ADpepVSHpep_global	AD_pep	H_pep	5347	1766	6150	6556	0.674701
RPL23A	4.09541e-274	0.365396	0.989	0.878	7.93117e-270	ADpepVSHpep_global	AD_pep	H_pep	5347	1766	59550	23161	0.782179
SSH2	4.5419e-220	-0.436986	0.152	0.509	8.79585e-216	ADpepVSHpep_global	AD_pep	H_pep	5347	1766	1498	2996	0.689987
NF1	1.92847e-182	-0.360662	0.114	0.421	3.73467e-178	ADpepVSHpep_global	AD_pep	H_pep	5347	1766	1081	2131	0.65912
MYO1D	2.08084e-148	-0.330358	0.125	0.398	4.02975e-144	ADpepVSHpep_global	AD_pep	H_pep	5347	1766	1059	1984	0.643249
CCL2	1.72179e-59	0.338598	0.359	0.155	3.33442e-55	ADpepVSHpep_global	AD_pep	H_pep	5347	1766	9568	2723	0.394526
ACACA	4.75832e-103	-0.270065	0.114	0.33	9.21497e-99	ADpepVSHpep_global	AD_pep	H_pep	5347	1766	984	1709	0.612702
PSMB3	1.85283e-128	0.373405	0.592	0.294	3.58819e-124	ADpepVSHpep_global	AD_pep	H_pep	5347	1766	7582	1881	0.679357
RPL23	3.95967e-196	0.364389	0.941	0.75	7.6683e-192	ADpepVSHpep_global	AD_pep	H_pep	5347	1766	27025	10218	0.735113
RPL19	3.97229e-115	0.259739	0.992	0.919	7.69273e-111	ADpepVSHpep_global	AD_pep	H_pep	5347	1766	120950	63840	0.682347
GRB7	1.87893e-106	-0.290442	0.185	0.434	3.63873e-102	ADpepVSHpep_global	AD_pep	H_pep	5347	1766	1770	2398	0.632877
TNS4	4.14109e-68	-0.298214	0.365	0.553	8.01964e-64	ADpepVSHpep_global	AD_pep	H_pep	5347	1766	4619	5185	0.623399
KRT10	2.09236e-23	-0.296196	0.848	0.802	4.05206e-19	ADpepVSHpep_global	AD_pep	H_pep	5347	1766	134551	146196	0.580498
KRT15	6.19508e-58	-0.489007	0.387	0.547	1.19974e-53	ADpepVSHpep_global	AD_pep	H_pep	5347	1766	30566	42835	0.615107
KRT14	1.03593e-215	0.473595	0.965	0.847	2.00618e-211	ADpepVSHpep_global	AD_pep	H_pep	5347	1766	684442	210769	0.751558
KRT16	0	1.1321	0.742	0.307	0	ADpepVSHpep_global	AD_pep	H_pep	5347	1766	142904	2627	0.791123
KRT17	1.29519e-75	0.369957	0.375	0.134	2.50826e-71	ADpepVSHpep_global	AD_pep	H_pep	5347	1766	19578	7129	0.379589
RPL27	0	0.459975	0.974	0.789	0	ADpepVSHpep_global	AD_pep	H_pep	5347	1766	44056	14444	0.808805
GRN	6.41579e-85	0.294033	0.636	0.401	1.24248e-80	ADpepVSHpep_global	AD_pep	H_pep	5347	1766	8658	2880	0.648519
GPATCH8	9.10206e-120	-0.275828	0.142	0.395	1.7627e-115	ADpepVSHpep_global	AD_pep	H_pep	5347	1766	1272	1859	0.631082
KANSL1	5.19118e-290	-0.508729	0.135	0.548	1.00532e-285	ADpepVSHpep_global	AD_pep	H_pep	5347	1766	1250	3279	0.718989
NPEPPS	2.20739e-85	-0.29063	0.364	0.596	4.27484e-81	ADpepVSHpep_global	AD_pep	H_pep	5347	1766	3742	3609	0.641739
ATP5MC1	2.59121e-128	0.381707	0.585	0.285	5.01813e-124	ADpepVSHpep_global	AD_pep	H_pep	5347	1766	8166	2154	0.679627
SPAG9	1.26392e-305	-0.691643	0.416	0.814	2.4477e-301	ADpepVSHpep_global	AD_pep	H_pep	5347	1766	6327	12204	0.779177
NME1	6.60631e-127	0.365729	0.507	0.192	1.27938e-122	ADpepVSHpep_global	AD_pep	H_pep	5347	1766	6017	1347	0.671501
NME2	0	0.5743	0.951	0.726	0	ADpepVSHpep_global	AD_pep	H_pep	5347	1766	43052	11096	0.833873
MBTD1	2.08826e-198	-0.313451	0.057	0.331	4.04413e-194	ADpepVSHpep_global	AD_pep	H_pep	5347	1766	542	1387	0.638542
MSI2	1.14834e-136	-0.259583	0.057	0.275	2.22387e-132	ADpepVSHpep_global	AD_pep	H_pep	5347	1766	503	1104	0.610616
VMP1	2.4362e-69	-0.271085	0.246	0.447	4.71795e-65	ADpepVSHpep_global	AD_pep	H_pep	5347	1766	2211	2700	0.613723
USP32	2.30444e-242	-0.44488	0.113	0.474	4.46278e-238	ADpepVSHpep_global	AD_pep	H_pep	5347	1766	1194	2603	0.687435
BCAS3	1.23946e-290	-0.419772	0.046	0.388	2.40034e-286	ADpepVSHpep_global	AD_pep	H_pep	5347	1766	505	1938	0.673047
MED13	7.12821e-181	-0.381033	0.133	0.449	1.38045e-176	ADpepVSHpep_global	AD_pep	H_pep	5347	1766	1251	2244	0.665599
TANC2	2.37926e-277	-0.462101	0.087	0.459	4.60767e-273	ADpepVSHpep_global	AD_pep	H_pep	5347	1766	947	2826	0.691628
SMURF2	4.83838e-228	-0.437516	0.144	0.508	9.37e-224	ADpepVSHpep_global	AD_pep	H_pep	5347	1766	1443	2986	0.691915
PRKCA	6.19588e-246	-0.364499	0.038	0.33	1.19989e-241	ADpepVSHpep_global	AD_pep	H_pep	5347	1766	379	1661	0.647249
BPTF	1.01321e-101	-0.300212	0.319	0.582	1.96218e-97	ADpepVSHpep_global	AD_pep	H_pep	5347	1766	3424	3567	0.648681
ABCA5	4.50142e-134	-0.275347	0.098	0.348	8.71745e-130	ADpepVSHpep_global	AD_pep	H_pep	5347	1766	839	1396	0.627419
LINC00511	1.44649e-274	-0.57502	0.143	0.541	2.80127e-270	ADpepVSHpep_global	AD_pep	H_pep	5347	1766	1986	4629	0.71392
SLC39A11	1.24061e-130	-0.254463	0.06	0.271	2.40256e-126	ADpepVSHpep_global	AD_pep	H_pep	5347	1766	454	1210	0.607545
RPL38	1.80268e-147	0.312737	0.959	0.783	3.49107e-143	ADpepVSHpep_global	AD_pep	H_pep	5347	1766	28629	11081	0.705481
ATP5PD	5.64299e-96	0.311263	0.602	0.344	1.09282e-91	ADpepVSHpep_global	AD_pep	H_pep	5347	1766	7861	2575	0.654781
JPT1	2.53858e-62	0.258428	0.472	0.26	4.91621e-58	ADpepVSHpep_global	AD_pep	H_pep	5347	1766	5890	1776	0.381921
SEPTIN9	5.08592e-64	-0.269347	0.322	0.508	9.84939e-60	ADpepVSHpep_global	AD_pep	H_pep	5347	1766	3056	3287	0.615805
CYTH1	2.70275e-178	-0.37833	0.128	0.435	5.23414e-174	ADpepVSHpep_global	AD_pep	H_pep	5347	1766	1247	2291	0.661291
ANAPC11	3.63142e-117	0.356308	0.565	0.276	7.03261e-113	ADpepVSHpep_global	AD_pep	H_pep	5347	1766	7352	2029	0.66979
CENPX	1.71204e-90	0.282029	0.39	0.14	3.31554e-86	ADpepVSHpep_global	AD_pep	H_pep	5347	1766	3960	860	0.368325
TYMS	3.91792e-92	0.285933	0.305	0.061	7.58745e-88	ADpepVSHpep_global	AD_pep	H_pep	5347	1766	3415	537	0.378262
YES1	1.09676e-96	-0.28474	0.212	0.451	2.12399e-92	ADpepVSHpep_global	AD_pep	H_pep	5347	1766	1878	2431	0.629425
MYL12A	5.14185e-71	0.263455	0.603	0.382	9.95771e-67	ADpepVSHpep_global	AD_pep	H_pep	5347	1766	7736	2787	0.634082
MYL12B	9.42172e-135	0.291776	0.898	0.736	1.82461e-130	ADpepVSHpep_global	AD_pep	H_pep	5347	1766	17455	6550	0.694691
L3MBTL4	7.53895e-300	-0.442071	0.048	0.403	1.45999e-295	ADpepVSHpep_global	AD_pep	H_pep	5347	1766	604	2243	0.679221
ANKRD12	1.78995e-152	-0.395021	0.347	0.668	3.46642e-148	ADpepVSHpep_global	AD_pep	H_pep	5347	1766	4305	5007	0.68864
SNRPD1	1.57117e-88	0.288031	0.431	0.179	3.04274e-84	ADpepVSHpep_global	AD_pep	H_pep	5347	1766	4503	1131	0.363885
ABHD3	9.89925e-209	-0.399602	0.094	0.407	1.91709e-204	ADpepVSHpep_global	AD_pep	H_pep	5347	1766	882	2352	0.662285
LAMA3	2.44157e-58	-0.261612	0.175	0.345	4.72834e-54	ADpepVSHpep_global	AD_pep	H_pep	5347	1766	1627	2531	0.593385
TAF4B	0	-0.716998	0.177	0.646	0	ADpepVSHpep_global	AD_pep	H_pep	5347	1766	3062	7724	0.757881
DSC2	4.02785e-66	0.292625	0.534	0.314	7.80033e-62	ADpepVSHpep_global	AD_pep	H_pep	5347	1766	7979	1987	0.627279
GAREM1	6.49248e-155	-0.345408	0.078	0.33	1.25733e-150	ADpepVSHpep_global	AD_pep	H_pep	5347	1766	960	1979	0.62949
ATP5F1A	1.63265e-108	0.316519	0.71	0.463	3.16179e-104	ADpepVSHpep_global	AD_pep	H_pep	5347	1766	10562	4062	0.670529
RPL17	1.43455e-98	0.253237	0.989	0.887	2.77814e-94	ADpepVSHpep_global	AD_pep	H_pep	5347	1766	63027	33259	0.668318
TCF4	3.9261e-88	-0.266857	0.182	0.403	7.60329e-84	ADpepVSHpep_global	AD_pep	H_pep	5347	1766	1631	2060	0.618026
NEDD4L	7.07584e-201	-0.519213	0.128	0.451	1.37031e-196	ADpepVSHpep_global	AD_pep	H_pep	5347	1766	2127	4684	0.671659
PHLPP1	1.02847e-272	-0.460251	0.085	0.452	1.99174e-268	ADpepVSHpep_global	AD_pep	H_pep	5347	1766	907	2783	0.689007
BCL2	4.12529e-169	-0.313463	0.072	0.334	7.98905e-165	ADpepVSHpep_global	AD_pep	H_pep	5347	1766	665	1606	0.6336
KDSR	3.64479e-102	-0.291363	0.239	0.493	7.0585e-98	ADpepVSHpep_global	AD_pep	H_pep	5347	1766	2282	2647	0.638694
SERPINB13	2.38259e-163	0.40244	0.365	0.024	4.61413e-159	ADpepVSHpep_global	AD_pep	H_pep	5347	1766	3703	123	0.328667
SERPINB4	0	1.12887	0.65	0.096	0	ADpepVSHpep_global	AD_pep	H_pep	5347	1766	42795	150	0.802757
SERPINB3	2.08688e-284	0.839727	0.502	0.005	4.04145e-280	ADpepVSHpep_global	AD_pep	H_pep	5347	1766	15974	37	0.74925
SERPINB2	1.30728e-50	-0.297323	0.627	0.753	2.53167e-46	ADpepVSHpep_global	AD_pep	H_pep	5347	1766	19865	21556	0.617418
ZNF407	3.29776e-139	-0.25705	0.056	0.273	6.38644e-135	ADpepVSHpep_global	AD_pep	H_pep	5347	1766	518	1177	0.610388
MBP	2.68353e-141	-0.339791	0.18	0.467	5.19693e-137	ADpepVSHpep_global	AD_pep	H_pep	5347	1766	1609	2540	0.654117
ATP9B	3.09275e-147	-0.262101	0.063	0.296	5.98941e-143	ADpepVSHpep_global	AD_pep	H_pep	5347	1766	584	1231	0.617623
SLC66A2	7.2925e-115	-0.269762	0.133	0.374	1.41226e-110	ADpepVSHpep_global	AD_pep	H_pep	5347	1766	1175	1708	0.625153
ATP5F1D	3.41756e-252	0.484099	0.846	0.55	6.61844e-248	ADpepVSHpep_global	AD_pep	H_pep	5347	1766	17771	4990	0.766607
MIDN	3.30942e-70	-0.273623	0.406	0.605	6.40902e-66	ADpepVSHpep_global	AD_pep	H_pep	5347	1766	4800	5010	0.627909
NDUFS7	1.60298e-140	0.387515	0.538	0.209	3.10434e-136	ADpepVSHpep_global	AD_pep	H_pep	5347	1766	6572	1605	0.682734
RPS15	5.19733e-156	0.274212	0.994	0.926	1.00651e-151	ADpepVSHpep_global	AD_pep	H_pep	5347	1766	125265	61568	0.713258
UQCR11	2.15425e-160	0.424856	0.641	0.298	4.17193e-156	ADpepVSHpep_global	AD_pep	H_pep	5347	1766	9607	2683	0.703557
OAZ1	5.55956e-129	0.280926	0.938	0.793	1.07666e-124	ADpepVSHpep_global	AD_pep	H_pep	5347	1766	24116	10259	0.69215
LSM7	2.78178e-140	0.391421	0.569	0.249	5.38719e-136	ADpepVSHpep_global	AD_pep	H_pep	5347	1766	7211	1713	0.684909
TIMM13	1.31105e-141	0.393197	0.502	0.17	2.53898e-137	ADpepVSHpep_global	AD_pep	H_pep	5347	1766	6308	1316	0.679558
RPL36	1.98722e-185	0.310962	0.99	0.887	3.84845e-181	ADpepVSHpep_global	AD_pep	H_pep	5347	1766	93242	42117	0.731334
NDUFA11	7.5306e-138	0.367867	0.704	0.426	1.45838e-133	ADpepVSHpep_global	AD_pep	H_pep	5347	1766	10735	3261	0.691452
RFX2	0	-0.544297	0.075	0.498	0	ADpepVSHpep_global	AD_pep	H_pep	5347	1766	806	3269	0.718163
NDUFA7	1.96947e-98	0.305253	0.475	0.2	3.81407e-94	ADpepVSHpep_global	AD_pep	H_pep	5347	1766	5226	1407	0.352189
RPS28	9.63976e-240	0.338896	0.994	0.909	1.86684e-235	ADpepVSHpep_global	AD_pep	H_pep	5347	1766	145957	63615	0.764433
UBL5	2.3105e-119	0.335918	0.677	0.413	4.47452e-115	ADpepVSHpep_global	AD_pep	H_pep	5347	1766	9363	2956	0.676617
OLFM2	1.31015e-169	-0.39708	0.224	0.553	2.53724e-165	ADpepVSHpep_global	AD_pep	H_pep	5347	1766	2270	3459	0.680708
WDR83OS	1.51563e-71	0.263118	0.578	0.358	2.93518e-67	ADpepVSHpep_global	AD_pep	H_pep	5347	1766	7382	2715	0.632816
PRDX2	2.37357e-92	0.29345	0.674	0.426	4.59665e-88	ADpepVSHpep_global	AD_pep	H_pep	5347	1766	10290	4667	0.654747
CALR	2.81767e-79	0.253683	0.784	0.618	5.45671e-75	ADpepVSHpep_global	AD_pep	H_pep	5347	1766	12695	4958	0.646878
GADD45GIP1	1.53689e-129	0.359372	0.502	0.191	2.97633e-125	ADpepVSHpep_global	AD_pep	H_pep	5347	1766	5459	1178	0.671287
NFIX	2.15021e-100	-0.299843	0.366	0.628	4.1641e-96	ADpepVSHpep_global	AD_pep	H_pep	5347	1766	4328	4247	0.650025
C19orf53	1.7451e-81	0.277557	0.503	0.257	3.37955e-77	ADpepVSHpep_global	AD_pep	H_pep	5347	1766	5641	1778	0.636913
AC020916.1	1.56733e-67	-0.280096	0.396	0.6	3.03529e-63	ADpepVSHpep_global	AD_pep	H_pep	5347	1766	4893	4481	0.625768
NDUFB7	3.02166e-116	0.335935	0.543	0.243	5.85175e-112	ADpepVSHpep_global	AD_pep	H_pep	5347	1766	6141	1753	0.665584
RPL18A	0	0.378979	0.992	0.897	0	ADpepVSHpep_global	AD_pep	H_pep	5347	1766	157945	62041	0.803969
PDE4C	1.48148e-120	-0.299847	0.049	0.237	2.86904e-116	ADpepVSHpep_global	AD_pep	H_pep	5347	1766	530	1885	0.596148
LSM4	1.51784e-89	0.286581	0.414	0.158	2.93945e-85	ADpepVSHpep_global	AD_pep	H_pep	5347	1766	4324	967	0.364983
UBA52	0	0.456086	0.974	0.784	0	ADpepVSHpep_global	AD_pep	H_pep	5347	1766	40708	13334	0.812894
GATAD2A	1.40647e-190	-0.456166	0.195	0.534	2.72377e-186	ADpepVSHpep_global	AD_pep	H_pep	5347	1766	2022	3644	0.68735
NDUFA13	1.52559e-170	0.413191	0.739	0.435	2.95445e-166	ADpepVSHpep_global	AD_pep	H_pep	5347	1766	11388	3351	0.717445
UQCRFS1	7.52173e-96	0.30743	0.503	0.235	1.45666e-91	ADpepVSHpep_global	AD_pep	H_pep	5347	1766	5800	1681	0.648586
GPI	3.41329e-68	0.26158	0.497	0.275	6.61018e-64	ADpepVSHpep_global	AD_pep	H_pep	5347	1766	6116	1949	0.375815
FXYD3	1.38303e-233	0.458101	0.873	0.586	2.67837e-229	ADpepVSHpep_global	AD_pep	H_pep	5347	1766	17861	5158	0.756627
FXYD5	1.45549e-108	0.298086	0.353	0.078	2.8187e-104	ADpepVSHpep_global	AD_pep	H_pep	5347	1766	3284	397	0.36054
SBSN	2.46777e-39	0.319525	0.486	0.339	4.77908e-35	ADpepVSHpep_global	AD_pep	H_pep	5347	1766	21032	6821	0.404812
TMEM147	3.24658e-78	0.256459	0.371	0.138	6.28733e-74	ADpepVSHpep_global	AD_pep	H_pep	5347	1766	3715	946	0.378309
COX6B1	5.69611e-252	0.497267	0.837	0.493	1.10311e-247	ADpepVSHpep_global	AD_pep	H_pep	5347	1766	15889	4483	0.765366
SIPA1L3	6.60959e-156	-0.280271	0.072	0.322	1.28001e-151	ADpepVSHpep_global	AD_pep	H_pep	5347	1766	619	1367	0.627061
EIF3K	1.09854e-192	0.389836	0.864	0.624	2.12744e-188	ADpepVSHpep_global	AD_pep	H_pep	5347	1766	17672	6271	0.731632
CAPN12	2.10846e-148	-0.265615	0.049	0.271	4.08323e-144	ADpepVSHpep_global	AD_pep	H_pep	5347	1766	464	1134	0.611695
LGALS7	0	1.01874	0.835	0.282	0	ADpepVSHpep_global	AD_pep	H_pep	5347	1766	44933	3527	0.856821
MRPS12	3.30068e-86	0.25252	0.326	0.09	6.3921e-82	ADpepVSHpep_global	AD_pep	H_pep	5347	1766	2976	648	0.379521
RPS16	0	0.447324	0.984	0.851	0	ADpepVSHpep_global	AD_pep	H_pep	5347	1766	70148	23870	0.833993
ITPKC	7.50411e-114	-0.394072	0.439	0.668	1.45325e-109	ADpepVSHpep_global	AD_pep	H_pep	5347	1766	6415	7952	0.667394
RPS19	2.00924e-165	0.290657	0.996	0.93	3.8911e-161	ADpepVSHpep_global	AD_pep	H_pep	5347	1766	163909	80067	0.719088
ERF	2.81591e-101	-0.368467	0.352	0.591	5.45328e-97	ADpepVSHpep_global	AD_pep	H_pep	5347	1766	4453	6210	0.652556
APOE	4.03254e-87	-0.412421	0.458	0.657	7.80941e-83	ADpepVSHpep_global	AD_pep	H_pep	5347	1766	15472	24178	0.647577
MARK4	1.52502e-159	-0.298941	0.107	0.386	2.95335e-155	ADpepVSHpep_global	AD_pep	H_pep	5347	1766	921	1660	0.642737
FOSB	4.42701e-212	-0.503374	0.675	0.912	8.57334e-208	ADpepVSHpep_global	AD_pep	H_pep	5347	1766	20602	24473	0.745298
SNRPD2	1.58627e-135	0.340663	0.792	0.561	3.07198e-131	ADpepVSHpep_global	AD_pep	H_pep	5347	1766	13663	4743	0.692585
AP2S1	2.03158e-153	0.412009	0.552	0.215	3.93436e-149	ADpepVSHpep_global	AD_pep	H_pep	5347	1766	7226	1628	0.691445
BBC3	4.25117e-78	-0.278234	0.334	0.553	8.23281e-74	ADpepVSHpep_global	AD_pep	H_pep	5347	1766	3729	4156	0.631001
RPL18	2.31898e-82	0.251871	0.993	0.903	4.49094e-78	ADpepVSHpep_global	AD_pep	H_pep	5347	1766	103903	58085	0.653666
RPL13A	3.19952e-199	0.324228	0.993	0.896	6.19619e-195	ADpepVSHpep_global	AD_pep	H_pep	5347	1766	65993	28577	0.741041
RPS11	1.11869e-156	0.300029	0.966	0.822	2.16645e-152	ADpepVSHpep_global	AD_pep	H_pep	5347	1766	32696	13895	0.711382
MYADM	2.78383e-112	-0.281166	0.12	0.354	5.39116e-108	ADpepVSHpep_global	AD_pep	H_pep	5347	1766	1326	2228	0.619939
RPS9	8.34759e-137	0.270889	0.99	0.904	1.61659e-132	ADpepVSHpep_global	AD_pep	H_pep	5347	1766	79979	39625	0.698576
RPL28	0	0.373305	0.994	0.929	0	ADpepVSHpep_global	AD_pep	H_pep	5347	1766	176717	68548	0.824497
RPS5	2.12231e-94	0.270223	0.989	0.884	4.11006e-90	ADpepVSHpep_global	AD_pep	H_pep	5347	1766	87680	47304	0.665588
RNF24	5.20706e-174	-0.325407	0.078	0.353	1.0084e-169	ADpepVSHpep_global	AD_pep	H_pep	5347	1766	811	1709	0.640298
MACROD2	0	-0.6075	0.05	0.492	0	ADpepVSHpep_global	AD_pep	H_pep	5347	1766	974	3957	0.723422
SLC24A3	6.47212e-169	-0.339513	0.065	0.315	1.25339e-164	ADpepVSHpep_global	AD_pep	H_pep	5347	1766	611	1772	0.628709
CST3	2.62193e-192	0.527361	0.668	0.311	5.07764e-188	ADpepVSHpep_global	AD_pep	H_pep	5347	1766	14327	3390	0.724437
ASXL1	1.55433e-99	-0.302953	0.22	0.459	3.01012e-95	ADpepVSHpep_global	AD_pep	H_pep	5347	1766	2127	2784	0.632561
CBFA2T2	8.28117e-185	-0.329932	0.093	0.387	1.60373e-180	ADpepVSHpep_global	AD_pep	H_pep	5347	1766	834	1709	0.650464
EIF6	3.11028e-102	0.327989	0.53	0.26	6.02337e-98	ADpepVSHpep_global	AD_pep	H_pep	5347	1766	6668	1795	0.655322
ROMO1	2.33644e-105	0.319619	0.517	0.223	4.52474e-101	ADpepVSHpep_global	AD_pep	H_pep	5347	1766	5998	1743	0.656585
DLGAP4	2.38628e-129	-0.290046	0.112	0.364	4.62128e-125	ADpepVSHpep_global	AD_pep	H_pep	5347	1766	975	1625	0.629327
TOP1	7.94845e-142	-0.401921	0.408	0.696	1.5393e-137	ADpepVSHpep_global	AD_pep	H_pep	5347	1766	4878	5640	0.68729
YWHAB	1.55915e-85	0.264722	0.742	0.552	3.01945e-81	ADpepVSHpep_global	AD_pep	H_pep	5347	1766	10717	4045	0.347776
UBE2C	4.0466e-76	0.307943	0.263	0.055	7.83665e-72	ADpepVSHpep_global	AD_pep	H_pep	5347	1766	5008	715	0.396304
PLTP	9.24541e-72	0.253372	0.38	0.155	1.79047e-67	ADpepVSHpep_global	AD_pep	H_pep	5347	1766	3771	871	0.381737
NCOA3	8.43604e-105	-0.294405	0.175	0.418	1.63372e-100	ADpepVSHpep_global	AD_pep	H_pep	5347	1766	1539	2115	0.62997
PMEPA1	2.57617e-167	-0.349353	0.147	0.455	4.989e-163	ADpepVSHpep_global	AD_pep	H_pep	5347	1766	1416	2414	0.66185
ATP5F1E	4.77306e-176	0.388545	0.837	0.573	9.24351e-172	ADpepVSHpep_global	AD_pep	H_pep	5347	1766	16156	5396	0.721944
PSMA7	4.55924e-110	0.333437	0.655	0.399	8.82942e-106	ADpepVSHpep_global	AD_pep	H_pep	5347	1766	9473	3024	0.668263
RPS21	3.61784e-235	0.338013	0.992	0.899	7.0063e-231	ADpepVSHpep_global	AD_pep	H_pep	5347	1766	82223	34655	0.76191
MIR99AHG	1.78984e-179	-0.303073	0.054	0.306	3.4662e-175	ADpepVSHpep_global	AD_pep	H_pep	5347	1766	503	1435	0.62788
CHODL	3.56048e-227	-0.335328	0.027	0.286	6.89522e-223	ADpepVSHpep_global	AD_pep	H_pep	5347	1766	336	1673	0.630295
ATP5PF	1.04231e-153	0.407622	0.629	0.289	2.01853e-149	ADpepVSHpep_global	AD_pep	H_pep	5347	1766	8756	2530	0.698039
BACH1	6.26797e-149	-0.382801	0.209	0.509	1.21386e-144	ADpepVSHpep_global	AD_pep	H_pep	5347	1766	2068	2961	0.664958
TIAM1	2.24481e-298	-0.624476	0.103	0.501	4.3473e-294	ADpepVSHpep_global	AD_pep	H_pep	5347	1766	1745	5239	0.708913
ATP5PO	8.57883e-89	0.29044	0.66	0.434	1.66138e-84	ADpepVSHpep_global	AD_pep	H_pep	5347	1766	9636	3643	0.65099
CBR1	1.09251e-83	0.29683	0.706	0.48	2.11576e-79	ADpepVSHpep_global	AD_pep	H_pep	5347	1766	11187	3743	0.650891
TTC3	6.90826e-94	-0.285566	0.214	0.455	1.33785e-89	ADpepVSHpep_global	AD_pep	H_pep	5347	1766	2207	2750	0.629714
DYRK1A	2.09245e-239	-0.473201	0.135	0.501	4.05223e-235	ADpepVSHpep_global	AD_pep	H_pep	5347	1766	1309	3260	0.693261
ETS2	1.37552e-96	-0.297598	0.597	0.811	2.66384e-92	ADpepVSHpep_global	AD_pep	H_pep	5347	1766	9349	8367	0.660134
BRWD1	3.41809e-95	-0.271513	0.18	0.413	6.61948e-91	ADpepVSHpep_global	AD_pep	H_pep	5347	1766	1610	2043	0.623533
CSTB	6.66204e-193	0.486576	0.833	0.563	1.29017e-188	ADpepVSHpep_global	AD_pep	H_pep	5347	1766	25704	7013	0.733032
RANBP1	2.76256e-120	0.36495	0.501	0.202	5.34997e-116	ADpepVSHpep_global	AD_pep	H_pep	5347	1766	6221	1419	0.665605
CHCHD10	9.20344e-153	0.396837	0.517	0.153	1.78234e-148	ADpepVSHpep_global	AD_pep	H_pep	5347	1766	6765	2312	0.687489
MIF	0	0.660713	0.96	0.755	0	ADpepVSHpep_global	AD_pep	H_pep	5347	1766	61644	12279	0.858025
PITPNB	3.04989e-97	-0.292693	0.216	0.454	5.90641e-93	ADpepVSHpep_global	AD_pep	H_pep	5347	1766	1896	2340	0.631053
UQCR10	5.57992e-180	0.455207	0.622	0.248	1.08061e-175	ADpepVSHpep_global	AD_pep	H_pep	5347	1766	9241	2281	0.713609
LARGE1	0	-0.48786	0.032	0.416	0	ADpepVSHpep_global	AD_pep	H_pep	5347	1766	446	2423	0.693115
RBFOX2	9.70527e-171	-0.366095	0.143	0.45	1.87952e-166	ADpepVSHpep_global	AD_pep	H_pep	5347	1766	1385	2532	0.661353
CDC42EP1	1.53424e-103	0.323796	0.452	0.175	2.97121e-99	ADpepVSHpep_global	AD_pep	H_pep	5347	1766	4935	1096	0.350731
TOMM22	1.0461e-83	0.272639	0.447	0.195	2.02588e-79	ADpepVSHpep_global	AD_pep	H_pep	5347	1766	4592	1315	0.366438
TNRC6B	2.281e-133	-0.337647	0.199	0.484	4.41739e-129	ADpepVSHpep_global	AD_pep	H_pep	5347	1766	2012	2564	0.652921
MRTFA	0	-0.52788	0.12	0.543	0	ADpepVSHpep_global	AD_pep	H_pep	5347	1766	1226	3343	0.722516
RBX1	5.64723e-100	0.317699	0.593	0.343	1.09364e-95	ADpepVSHpep_global	AD_pep	H_pep	5347	1766	7533	2219	0.657971
TOB2	1.68205e-98	-0.297229	0.322	0.587	3.25746e-94	ADpepVSHpep_global	AD_pep	H_pep	5347	1766	3807	3847	0.647084
NDUFA6	1.49946e-101	0.320365	0.533	0.258	2.90386e-97	ADpepVSHpep_global	AD_pep	H_pep	5347	1766	6417	1845	0.654039
TSPO	3.30101e-227	0.442627	0.875	0.595	6.39273e-223	ADpepVSHpep_global	AD_pep	H_pep	5347	1766	18980	6289	0.752128
PPARA	1.37145e-135	-0.28127	0.085	0.323	2.65596e-131	ADpepVSHpep_global	AD_pep	H_pep	5347	1766	778	1675	0.621873
TBC1D22A	1.60664e-116	-0.257934	0.108	0.34	3.11142e-112	ADpepVSHpep_global	AD_pep	H_pep	5347	1766	894	1415	0.619094
AL117329.1	1.33583e-301	-0.542558	0.082	0.472	2.58696e-297	ADpepVSHpep_global	AD_pep	H_pep	5347	1766	1270	3734	0.700216
TYMP	5.2068e-181	0.500668	0.516	0.133	1.00835e-176	ADpepVSHpep_global	AD_pep	H_pep	5347	1766	7614	883	0.704312
SLC25A6	6.55197e-100	0.27387	0.906	0.72	1.26885e-95	ADpepVSHpep_global	AD_pep	H_pep	5347	1766	22024	10943	0.668035
TMSB4X	8.45973e-284	0.476807	0.962	0.767	1.63831e-279	ADpepVSHpep_global	AD_pep	H_pep	5347	1766	42046	11677	0.787166
RPS6KA3	4.98143e-168	-0.368944	0.128	0.424	9.64703e-164	ADpepVSHpep_global	AD_pep	H_pep	5347	1766	1224	2240	0.655223
USP9X	1.80094e-147	-0.382114	0.227	0.528	3.48771e-143	ADpepVSHpep_global	AD_pep	H_pep	5347	1766	2290	3153	0.667543
DDX3X	1.29297e-66	-0.260461	0.484	0.691	2.50397e-62	ADpepVSHpep_global	AD_pep	H_pep	5347	1766	6826	5496	0.630503
CASK	1.03738e-117	-0.285213	0.097	0.322	2.00899e-113	ADpepVSHpep_global	AD_pep	H_pep	5347	1766	878	1909	0.616023
KDM6A	0	-0.557241	0.128	0.558	0	ADpepVSHpep_global	AD_pep	H_pep	5347	1766	1567	3785	0.726648
MIR222HG	4.35156e-132	-0.355569	0.124	0.379	8.42724e-128	ADpepVSHpep_global	AD_pep	H_pep	5347	1766	1408	2622	0.632967
NDUFB11	2.4384e-109	0.329276	0.674	0.409	4.72221e-105	ADpepVSHpep_global	AD_pep	H_pep	5347	1766	9924	3581	0.669155
PLP2	3.91782e-172	0.348231	0.908	0.71	7.58725e-168	ADpepVSHpep_global	AD_pep	H_pep	5347	1766	19590	7112	0.721126
HUWE1	8.42907e-84	-0.288749	0.283	0.507	1.63237e-79	ADpepVSHpep_global	AD_pep	H_pep	5347	1766	2960	2955	0.629314
FAAH2	2.37241e-127	-0.28295	0.072	0.289	4.5944e-123	ADpepVSHpep_global	AD_pep	H_pep	5347	1766	710	1564	0.610861
OGT	2.88253e-104	-0.293164	0.193	0.443	5.58231e-100	ADpepVSHpep_global	AD_pep	H_pep	5347	1766	1820	2166	0.632784
XIST	0	-0.655053	0.103	0.61	0	ADpepVSHpep_global	AD_pep	H_pep	5347	1766	2181	4768	0.754686
FTX	2.14376e-285	-0.514025	0.103	0.498	4.15161e-281	ADpepVSHpep_global	AD_pep	H_pep	5347	1766	1311	3395	0.704267
COX7B	1.46528e-243	0.512028	0.785	0.412	2.83766e-239	ADpepVSHpep_global	AD_pep	H_pep	5347	1766	13716	3496	0.760262
PGK1	4.93276e-68	0.25083	0.655	0.486	9.55278e-64	ADpepVSHpep_global	AD_pep	H_pep	5347	1766	9255	3226	0.632573
RPL36A	1.1695e-98	0.255133	0.984	0.862	2.26485e-94	ADpepVSHpep_global	AD_pep	H_pep	5347	1766	49476	24156	0.667003
COL4A5	6.98899e-115	-0.269761	0.104	0.332	1.35349e-110	ADpepVSHpep_global	AD_pep	H_pep	5347	1766	978	1610	0.616935
SLC25A5	0	0.591439	0.942	0.695	0	ADpepVSHpep_global	AD_pep	H_pep	5347	1766	43646	11256	0.817089
RPL39	2.89665e-166	0.313013	0.99	0.883	5.60965e-162	ADpepVSHpep_global	AD_pep	H_pep	5347	1766	103837	47000	0.719805
NDUFA1	3.21469e-111	0.331903	0.588	0.293	6.22556e-107	ADpepVSHpep_global	AD_pep	H_pep	5347	1766	7106	2207	0.666371
INTS6L	2.35347e-162	-0.337707	0.099	0.373	4.55774e-158	ADpepVSHpep_global	AD_pep	H_pep	5347	1766	968	1905	0.641405
BGN	1.04587e-84	-0.282657	0.129	0.326	2.02543e-80	ADpepVSHpep_global	AD_pep	H_pep	5347	1766	1488	2623	0.603974
BCAP31	1.13935e-75	0.262613	0.598	0.371	2.20646e-71	ADpepVSHpep_global	AD_pep	H_pep	5347	1766	7480	2840	0.636256
SSR4	2.67229e-100	0.317394	0.628	0.375	5.17516e-96	ADpepVSHpep_global	AD_pep	H_pep	5347	1766	8678	2934	0.660298
MT-ND1	3.94427e-180	-0.266528	0.981	0.993	7.63848e-176	ADpepVSHpep_global	AD_pep	H_pep	5347	1766	55064	51650	0.727766
MT-ND2	1.47777e-162	-0.288712	0.955	0.988	2.86184e-158	ADpepVSHpep_global	AD_pep	H_pep	5347	1766	41850	39349	0.717252
MT-ND3	2.73649e-188	-0.299669	0.973	0.993	5.29949e-184	ADpepVSHpep_global	AD_pep	H_pep	5347	1766	57029	53686	0.73334
MT-ND4L	3.99842e-192	-0.278444	0.975	0.99	7.74334e-188	ADpepVSHpep_global	AD_pep	H_pep	5347	1766	43257	46571	0.735939
RPS4Y1	0	0.721001	0.611	0.036	0	ADpepVSHpep_global	AD_pep	H_pep	5347	1766	10255	692	0.785079
GNB1	2.43781e-124	-0.308301	0.379	0.607	4.72107e-120	ADrecVSHrec_global	AD_rec	H_rec	5049	3130	4720	5535	0.642508
CAMTA1	1.73879e-100	-0.270143	0.328	0.534	3.36734e-96	ADrecVSHrec_global	AD_rec	H_rec	5049	3130	3973	4492	0.623443
ERRFI1	7.36933e-80	-0.278861	0.389	0.582	1.42715e-75	ADrecVSHrec_global	AD_rec	H_rec	5049	3130	6693	8046	0.614232
RERE	1.60994e-271	-0.455675	0.162	0.519	3.11781e-267	ADrecVSHrec_global	AD_rec	H_rec	5049	3130	1853	4901	0.687313
ENO1	1.42066e-152	0.297863	0.875	0.773	2.75126e-148	ADrecVSHrec_global	AD_rec	H_rec	5049	3130	31421	9964	0.671013
KIF1B	2.46637e-153	-0.293885	0.137	0.386	4.77637e-149	ADrecVSHrec_global	AD_rec	H_rec	5049	3130	1321	2633	0.628276
CASZ1	3.87871e-164	-0.347206	0.192	0.468	7.5115e-160	ADrecVSHrec_global	AD_rec	H_rec	5049	3130	2342	4099	0.644667
SRM	4.78198e-113	0.309496	0.426	0.208	9.26078e-109	ADrecVSHrec_global	AD_rec	H_rec	5049	3130	8102	1959	0.374337
VPS13D	2.696e-145	-0.307837	0.19	0.453	5.22107e-141	ADrecVSHrec_global	AD_rec	H_rec	5049	3130	2082	3516	0.635497
PRDM2	1.62268e-125	-0.284784	0.227	0.468	3.14249e-121	ADrecVSHrec_global	AD_rec	H_rec	5049	3130	2452	3398	0.629208
MICOS10	5.31414e-118	0.295202	0.526	0.295	1.02914e-113	ADrecVSHrec_global	AD_rec	H_rec	5049	3130	9441	3223	0.636852
EIF4G3	3.85188e-99	-0.263646	0.201	0.403	7.45955e-95	ADrecVSHrec_global	AD_rec	H_rec	5049	3130	2194	3121	0.60955
SH3BGRL3	5.90997e-238	0.437999	0.844	0.612	1.14452e-233	ADrecVSHrec_global	AD_rec	H_rec	5049	3130	31809	8537	0.71383
SFN	7.33468e-179	0.251296	0.991	0.946	1.42043e-174	ADrecVSHrec_global	AD_rec	H_rec	5049	3130	197352	87582	0.687945
EPB41	1.13199e-126	-0.268129	0.119	0.332	2.19222e-122	ADrecVSHrec_global	AD_rec	H_rec	5049	3130	1108	2550	0.609959
TMEM54	1.00108e-108	0.274395	0.372	0.155	1.93868e-104	ADrecVSHrec_global	AD_rec	H_rec	5049	3130	5903	1443	0.383089
AGO3	4.08771e-126	-0.253583	0.133	0.353	7.91627e-122	ADrecVSHrec_global	AD_rec	H_rec	5049	3130	1300	2235	0.613172
STK40	4.7683e-145	-0.279699	0.145	0.385	9.23429e-141	ADrecVSHrec_global	AD_rec	H_rec	5049	3130	1327	2514	0.625079
NDUFS5	7.54741e-99	0.254372	0.689	0.49	1.46163e-94	ADrecVSHrec_global	AD_rec	H_rec	5049	3130	13805	6090	0.633422
MACF1	8.69762e-168	-0.407663	0.576	0.773	1.68438e-163	ADrecVSHrec_global	AD_rec	H_rec	5049	3130	10084	13794	0.67662
RLF	1.5668e-133	-0.288217	0.198	0.443	3.03427e-129	ADrecVSHrec_global	AD_rec	H_rec	5049	3130	2036	3187	0.6295
CITED4	7.97217e-136	0.290201	0.33	0.096	1.54389e-131	ADrecVSHrec_global	AD_rec	H_rec	5049	3130	4841	783	0.377934
HIVEP3	4.27945e-306	-0.493616	0.163	0.534	8.28758e-302	ADrecVSHrec_global	AD_rec	H_rec	5049	3130	1803	5029	0.699656
PRDX1	5.04378e-131	0.254489	0.904	0.729	9.76779e-127	ADrecVSHrec_global	AD_rec	H_rec	5049	3130	23835	11101	0.658116
FAF1	3.5825e-233	-0.427929	0.244	0.575	6.93787e-229	ADrecVSHrec_global	AD_rec	H_rec	5049	3130	3089	5385	0.685239
OSBPL9	1.75547e-132	-0.263912	0.123	0.347	3.39964e-128	ADrecVSHrec_global	AD_rec	H_rec	5049	3130	1255	2373	0.614295
NFIA	2.52382e-85	-0.273418	0.225	0.41	4.88763e-81	ADrecVSHrec_global	AD_rec	H_rec	5049	3130	2625	4586	0.603869
PATJ	1.09823e-144	-0.314523	0.192	0.444	2.12684e-140	ADrecVSHrec_global	AD_rec	H_rec	5049	3130	2055	3496	0.634435
CACHD1	2.02997e-255	-0.428756	0.096	0.412	3.93124e-251	ADrecVSHrec_global	AD_rec	H_rec	5049	3130	1261	3965	0.661582
JAK1	1.8947e-144	-0.325366	0.382	0.64	3.66927e-140	ADrecVSHrec_global	AD_rec	H_rec	5049	3130	5160	6083	0.654689
GNG12	7.18085e-190	-0.391307	0.33	0.629	1.39064e-185	ADrecVSHrec_global	AD_rec	H_rec	5049	3130	4473	6151	0.674913
GNG5	1.47977e-183	0.32775	0.811	0.566	2.86572e-179	ADrecVSHrec_global	AD_rec	H_rec	5049	3130	16774	6397	0.685415
DPYD	1.48661e-145	-0.260942	0.079	0.29	2.87896e-141	ADrecVSHrec_global	AD_rec	H_rec	5049	3130	789	2242	0.607875
MAGI3	2.13835e-260	-0.422541	0.093	0.417	4.14113e-256	ADrecVSHrec_global	AD_rec	H_rec	5049	3130	1408	3684	0.6639
DENND2C	5.79727e-209	-0.446375	0.29	0.61	1.1227e-204	ADrecVSHrec_global	AD_rec	H_rec	5049	3130	4212	6988	0.68073
S100A10	7.50403e-299	0.407739	0.942	0.811	1.45323e-294	ADrecVSHrec_global	AD_rec	H_rec	5049	3130	55402	16816	0.741867
S100A11	0	0.372806	0.988	0.916	0	ADrecVSHrec_global	AD_rec	H_rec	5049	3130	116208	36847	0.768631
IVL	3.2615e-103	0.317426	0.213	0.042	6.31623e-99	ADrecVSHrec_global	AD_rec	H_rec	5049	3130	7297	352	0.412753
SPRR1B	5.27315e-115	0.378717	0.199	0.024	1.0212e-110	ADrecVSHrec_global	AD_rec	H_rec	5049	3130	11928	262	0.411773
S100A9	2.01707e-232	0.886876	0.794	0.622	3.90625e-228	ADrecVSHrec_global	AD_rec	H_rec	5049	3130	573674	30361	0.711388
S100A8	3.46722e-198	0.785125	0.815	0.683	6.71462e-194	ADrecVSHrec_global	AD_rec	H_rec	5049	3130	788079	57637	0.695987
S100A7	3.52678e-249	0.935617	0.752	0.489	6.82997e-245	ADrecVSHrec_global	AD_rec	H_rec	5049	3130	390639	24956	0.715951
S100A6	6.39716e-151	0.387495	0.822	0.623	1.23887e-146	ADrecVSHrec_global	AD_rec	H_rec	5049	3130	41938	14289	0.66966
S100A2	0	0.778392	0.901	0.744	0	ADrecVSHrec_global	AD_rec	H_rec	5049	3130	441064	39993	0.769354
S100A16	1.70673e-199	0.375324	0.83	0.608	3.30525e-195	ADrecVSHrec_global	AD_rec	H_rec	5049	3130	25196	8039	0.694939
S100A14	1.37609e-142	0.268949	0.959	0.859	2.66493e-138	ADrecVSHrec_global	AD_rec	H_rec	5049	3130	61156	26590	0.667071
GATAD2B	6.25315e-134	-0.273432	0.142	0.37	1.21099e-129	ADrecVSHrec_global	AD_rec	H_rec	5049	3130	1327	2474	0.61911
TPM3	4.95524e-144	0.323502	0.637	0.399	9.59632e-140	ADrecVSHrec_global	AD_rec	H_rec	5049	3130	11809	3535	0.659024
ASH1L	2.21801e-173	-0.367773	0.311	0.597	4.29539e-169	ADrecVSHrec_global	AD_rec	H_rec	5049	3130	3827	5512	0.664758
SEMA4A	1.20107e-216	-0.445025	0.194	0.519	2.32599e-212	ADrecVSHrec_global	AD_rec	H_rec	5049	3130	2752	5811	0.671191
CRABP2	6.67069e-128	0.498087	0.438	0.209	1.29185e-123	ADrecVSHrec_global	AD_rec	H_rec	5049	3130	25382	3512	0.365017
TAGLN2	6.20297e-240	0.349676	0.937	0.785	1.20127e-235	ADrecVSHrec_global	AD_rec	H_rec	5049	3130	40195	14135	0.71678
ATF6	3.81552e-145	-0.299981	0.156	0.401	7.38914e-141	ADrecVSHrec_global	AD_rec	H_rec	5049	3130	1787	2842	0.627777
POU2F1	3.84427e-134	-0.260502	0.077	0.276	7.44482e-130	ADrecVSHrec_global	AD_rec	H_rec	5049	3130	827	2018	0.601269
DCAF6	1.89815e-115	-0.270072	0.182	0.401	3.67595e-111	ADrecVSHrec_global	AD_rec	H_rec	5049	3130	1779	2924	0.617051
RABGAP1L	1.12617e-171	-0.345554	0.161	0.432	2.18095e-167	ADrecVSHrec_global	AD_rec	H_rec	5049	3130	1805	3419	0.64274
COP1	3.85057e-128	-0.264185	0.14	0.365	7.45701e-124	ADrecVSHrec_global	AD_rec	H_rec	5049	3130	1390	2498	0.616034
RASAL2	2.44526e-154	-0.278342	0.095	0.328	4.73549e-150	ADrecVSHrec_global	AD_rec	H_rec	5049	3130	998	2252	0.617876
C1orf21	1.50296e-133	-0.328138	0.395	0.629	2.91063e-129	ADrecVSHrec_global	AD_rec	H_rec	5049	3130	5385	6291	0.649357
ATP2B4	1.27423e-171	-0.383233	0.339	0.627	2.46768e-167	ADrecVSHrec_global	AD_rec	H_rec	5049	3130	4319	6691	0.666978
PTPN14	1.80815e-99	-0.269922	0.2	0.409	3.50167e-95	ADrecVSHrec_global	AD_rec	H_rec	5049	3130	2108	3739	0.610379
GUK1	3.37289e-115	0.25668	0.799	0.6	6.53194e-111	ADrecVSHrec_global	AD_rec	H_rec	5049	3130	16566	7174	0.64684
ARID4B	3.49225e-146	-0.329801	0.256	0.52	6.7631e-142	ADrecVSHrec_global	AD_rec	H_rec	5049	3130	3043	4395	0.644585
LYST	4.29243e-134	-0.291701	0.152	0.386	8.31273e-130	ADrecVSHrec_global	AD_rec	H_rec	5049	3130	1543	3406	0.621859
SMYD3	1.37182e-196	-0.333568	0.078	0.334	2.65666e-192	ADrecVSHrec_global	AD_rec	H_rec	5049	3130	829	2621	0.630557
PUM2	1.11603e-176	-0.336376	0.192	0.478	2.1613e-172	ADrecVSHrec_global	AD_rec	H_rec	5049	3130	2022	3591	0.650856
KLHL29	1.93854e-169	-0.28508	0.066	0.292	3.75418e-165	ADrecVSHrec_global	AD_rec	H_rec	5049	3130	692	2055	0.614556
NCOA1	3.65666e-206	-0.346323	0.113	0.399	7.08149e-202	ADrecVSHrec_global	AD_rec	H_rec	5049	3130	1301	2804	0.646707
BIRC6	1.2594e-119	-0.279289	0.221	0.454	2.43896e-115	ADrecVSHrec_global	AD_rec	H_rec	5049	3130	2255	3355	0.625069
CRIM1	6.97694e-140	-0.331542	0.167	0.403	1.35115e-135	ADrecVSHrec_global	AD_rec	H_rec	5049	3130	1820	3853	0.626744
SOS1	1.1007e-155	-0.26914	0.09	0.319	2.13162e-151	ADrecVSHrec_global	AD_rec	H_rec	5049	3130	830	2128	0.616589
EML4	1.49603e-162	-0.356457	0.337	0.607	2.89721e-158	ADrecVSHrec_global	AD_rec	H_rec	5049	3130	4000	5723	0.661222
PRKCE	1.61138e-159	-0.252734	0.043	0.241	3.12059e-155	ADrecVSHrec_global	AD_rec	H_rec	5049	3130	446	1738	0.599748
FBXO11	9.59594e-239	-0.399521	0.128	0.446	1.85835e-234	ADrecVSHrec_global	AD_rec	H_rec	5049	3130	1543	3641	0.66535
PSME4	8.46381e-277	-0.461381	0.179	0.542	1.6391e-272	ADrecVSHrec_global	AD_rec	H_rec	5049	3130	2140	4957	0.693011
RTN4	2.22587e-232	-0.338906	0.784	0.918	4.31063e-228	ADrecVSHrec_global	AD_rec	H_rec	5049	3130	12842	16871	0.711098
USP34	4.32437e-152	-0.32126	0.238	0.506	8.37458e-148	ADrecVSHrec_global	AD_rec	H_rec	5049	3130	2540	3917	0.645107
EHBP1	6.45542e-162	-0.350706	0.124	0.367	1.25016e-157	ADrecVSHrec_global	AD_rec	H_rec	5049	3130	1369	4691	0.628147
PELI1	1.01065e-153	-0.367487	0.308	0.575	1.95722e-149	ADrecVSHrec_global	AD_rec	H_rec	5049	3130	4000	6178	0.653877
AFTPH	3.79825e-134	-0.286374	0.203	0.448	7.3557e-130	ADrecVSHrec_global	AD_rec	H_rec	5049	3130	2185	3198	0.630182
SERTAD2	4.77124e-89	-0.267981	0.301	0.497	9.23998e-85	ADrecVSHrec_global	AD_rec	H_rec	5049	3130	3793	4491	0.613638
PPP3R1	3.58477e-95	-0.256066	0.246	0.452	6.94226e-91	ADrecVSHrec_global	AD_rec	H_rec	5049	3130	2894	3672	0.612472
SNRPG	6.24032e-119	0.294067	0.501	0.27	1.2085e-114	ADrecVSHrec_global	AD_rec	H_rec	5049	3130	8326	2700	0.635207
EXOC6B	0	-0.671255	0.201	0.698	0	ADrecVSHrec_global	AD_rec	H_rec	5049	3130	4738	10237	0.759213
TET3	1.30814e-204	-0.377313	0.141	0.438	2.53334e-200	ADrecVSHrec_global	AD_rec	H_rec	5049	3130	1532	3458	0.653689
TMSB10	1.2968e-234	0.406294	0.908	0.721	2.51138e-230	ADrecVSHrec_global	AD_rec	H_rec	5049	3130	42731	13234	0.713174
COX5B	3.51451e-133	0.27027	0.844	0.621	6.8062e-129	ADrecVSHrec_global	AD_rec	H_rec	5049	3130	19196	9971	0.658187
MBD5	2.45477e-145	-0.263947	0.083	0.3	4.75391e-141	ADrecVSHrec_global	AD_rec	H_rec	5049	3130	897	2099	0.609892
PKP4	1.25391e-296	-0.450368	0.139	0.504	2.42832e-292	ADrecVSHrec_global	AD_rec	H_rec	5049	3130	1590	4170	0.691073
TANC1	8.51329e-217	-0.403762	0.183	0.497	1.64868e-212	ADrecVSHrec_global	AD_rec	H_rec	5049	3130	2061	4317	0.668077
COBLL1	3.08709e-221	-0.457784	0.23	0.546	5.97846e-217	ADrecVSHrec_global	AD_rec	H_rec	5049	3130	3104	6238	0.677461
CERS6	7.04942e-169	-0.35455	0.223	0.504	1.36519e-164	ADrecVSHrec_global	AD_rec	H_rec	5049	3130	2495	4205	0.651898
ATP5MC3	2.66156e-212	0.383804	0.819	0.596	5.15438e-208	ADrecVSHrec_global	AD_rec	H_rec	5049	3130	25225	9692	0.701055
LINC01473	9.49827e-212	-0.331582	0.06	0.32	1.83943e-207	ADrecVSHrec_global	AD_rec	H_rec	5049	3130	785	2575	0.63071
ITGAV	1.93231e-87	-0.261002	0.289	0.481	3.74212e-83	ADrecVSHrec_global	AD_rec	H_rec	5049	3130	3216	4311	0.611036
HIBCH	8.38618e-102	-0.270293	0.264	0.474	1.62407e-97	ADrecVSHrec_global	AD_rec	H_rec	5049	3130	3220	3892	0.618882
GLS	4.76157e-132	-0.350444	0.327	0.563	9.22125e-128	ADrecVSHrec_global	AD_rec	H_rec	5049	3130	4044	5923	0.642999
HSPE1	5.76943e-116	0.276492	0.719	0.509	1.11731e-111	ADrecVSHrec_global	AD_rec	H_rec	5049	3130	14361	5967	0.354637
PARD3B	7.9864e-154	-0.299974	0.085	0.305	1.54665e-149	ADrecVSHrec_global	AD_rec	H_rec	5049	3130	909	2501	0.613734
ABCA12	2.05793e-78	-0.273968	0.186	0.358	3.98539e-74	ADrecVSHrec_global	AD_rec	H_rec	5049	3130	2531	3820	0.593687
ACSL3	3.17487e-117	-0.264004	0.158	0.374	6.14846e-113	ADrecVSHrec_global	AD_rec	H_rec	5049	3130	1536	2829	0.6131
AGAP1	6.56625e-165	-0.272946	0.069	0.292	1.27162e-160	ADrecVSHrec_global	AD_rec	H_rec	5049	3130	689	2004	0.613349
PER2	5.53127e-142	-0.279864	0.153	0.398	1.07119e-137	ADrecVSHrec_global	AD_rec	H_rec	5049	3130	1482	2653	0.6263
SETD5	2.37905e-111	-0.269325	0.23	0.455	4.60728e-107	ADrecVSHrec_global	AD_rec	H_rec	5049	3130	2481	3462	0.621349
TBC1D5	2.11367e-204	-0.37026	0.147	0.445	4.09333e-200	ADrecVSHrec_global	AD_rec	H_rec	5049	3130	1635	3738	0.655288
THRB	3.53922e-181	-0.326918	0.085	0.335	6.85405e-177	ADrecVSHrec_global	AD_rec	H_rec	5049	3130	990	2980	0.626866
LRRFIP2	6.69446e-147	-0.360645	0.363	0.606	1.29645e-142	ADrecVSHrec_global	AD_rec	H_rec	5049	3130	4946	6722	0.654327
OXSR1	2.90196e-144	-0.313942	0.199	0.452	5.61994e-140	ADrecVSHrec_global	AD_rec	H_rec	5049	3130	2050	3353	0.635734
TRAK1	3.07305e-202	-0.367527	0.151	0.447	5.95128e-198	ADrecVSHrec_global	AD_rec	H_rec	5049	3130	1575	3382	0.654807
LTF	7.1097e-265	0.771111	0.38	0.042	1.37686e-260	ADrecVSHrec_global	AD_rec	H_rec	5049	3130	35437	804	0.326041
MAP4	6.74273e-80	-0.254406	0.399	0.569	1.3058e-75	ADrecVSHrec_global	AD_rec	H_rec	5049	3130	5074	5327	0.613323
TMA7	2.0479e-162	0.298919	0.841	0.612	3.96597e-158	ADrecVSHrec_global	AD_rec	H_rec	5049	3130	17958	7717	0.675128
RBM6	9.36528e-109	-0.258158	0.2	0.417	1.81368e-104	ADrecVSHrec_global	AD_rec	H_rec	5049	3130	1957	2903	0.615635
ARHGEF3	3.36899e-147	-0.268777	0.098	0.323	6.52438e-143	ADrecVSHrec_global	AD_rec	H_rec	5049	3130	905	2080	0.614782
SLMAP	2.52971e-204	-0.399578	0.236	0.541	4.89904e-200	ADrecVSHrec_global	AD_rec	H_rec	5049	3130	2792	4822	0.67085
FHIT	0	-0.551238	0.112	0.519	0	ADrecVSHrec_global	AD_rec	H_rec	5049	3130	1962	6164	0.706413
MAGI1	6.99507e-211	-0.384974	0.123	0.415	1.35467e-206	ADrecVSHrec_global	AD_rec	H_rec	5049	3130	1411	3630	0.651307
FOXP1	1.74007e-102	-0.292049	0.189	0.385	3.36982e-98	ADrecVSHrec_global	AD_rec	H_rec	5049	3130	2180	3834	0.609449
ROBO1	4.08573e-223	-0.47308	0.223	0.556	7.91242e-219	ADrecVSHrec_global	AD_rec	H_rec	5049	3130	4466	7351	0.67852
CMSS1	1.23829e-124	-0.29193	0.15	0.364	2.39807e-120	ADrecVSHrec_global	AD_rec	H_rec	5049	3130	1573	2895	0.615637
ALCAM	9.12915e-112	-0.255076	0.078	0.26	1.76795e-107	ADrecVSHrec_global	AD_rec	H_rec	5049	3130	1379	2750	0.591622
PHLDB2	5.44031e-138	-0.457968	0.229	0.455	1.05357e-133	ADrecVSHrec_global	AD_rec	H_rec	5049	3130	3250	8488	0.635402
C3orf52	4.24322e-121	-0.291057	0.198	0.436	8.21741e-117	ADrecVSHrec_global	AD_rec	H_rec	5049	3130	2328	3395	0.622907
ZBTB20	1.38694e-293	-0.461972	0.113	0.476	2.68595e-289	ADrecVSHrec_global	AD_rec	H_rec	5049	3130	1700	4464	0.68413
GSK3B	1.27606e-178	-0.400385	0.305	0.589	2.47121e-174	ADrecVSHrec_global	AD_rec	H_rec	5049	3130	4014	6231	0.667102
NDUFB4	2.42064e-107	0.272041	0.592	0.377	4.68781e-103	ADrecVSHrec_global	AD_rec	H_rec	5049	3130	10535	4321	0.63466
CSTA	1.79783e-94	0.284345	0.423	0.209	3.48169e-90	ADrecVSHrec_global	AD_rec	H_rec	5049	3130	8307	2360	0.385473
PPP2R3A	2.50334e-143	-0.319511	0.224	0.483	4.84797e-139	ADrecVSHrec_global	AD_rec	H_rec	5049	3130	2545	4025	0.638974
STAG1	0	-0.504356	0.176	0.576	0	ADrecVSHrec_global	AD_rec	H_rec	5049	3130	2283	5322	0.71253
TSC22D2	3.08753e-208	-0.395981	0.199	0.518	5.97931e-204	ADrecVSHrec_global	AD_rec	H_rec	5049	3130	2487	4572	0.667579
MBNL1	3.1811e-285	-0.512626	0.525	0.824	6.16051e-281	ADrecVSHrec_global	AD_rec	H_rec	5049	3130	8575	14511	0.730275
TIPARP	1.8402e-91	-0.260424	0.383	0.6	3.56373e-87	ADrecVSHrec_global	AD_rec	H_rec	5049	3130	5352	6562	0.622155
PPM1L	3.78142e-165	-0.302943	0.094	0.333	7.3231e-161	ADrecVSHrec_global	AD_rec	H_rec	5049	3130	977	2650	0.621811
RPL22L1	6.94833e-102	0.284162	0.588	0.377	1.34561e-97	ADrecVSHrec_global	AD_rec	H_rec	5049	3130	12667	4835	0.63129
FNDC3B	8.92328e-251	-0.470769	0.151	0.479	1.72808e-246	ADrecVSHrec_global	AD_rec	H_rec	5049	3130	1991	5415	0.675405
NAALADL2	1.29828e-179	-0.289795	0.052	0.277	2.51426e-175	ADrecVSHrec_global	AD_rec	H_rec	5049	3130	712	2529	0.612741
TBL1XR1	9.87805e-138	-0.308134	0.204	0.458	1.91298e-133	ADrecVSHrec_global	AD_rec	H_rec	5049	3130	2363	3579	0.633499
ATP11B	1.70306e-110	-0.265449	0.181	0.397	3.29816e-106	ADrecVSHrec_global	AD_rec	H_rec	5049	3130	1888	2826	0.613663
LPP	2.59302e-250	-0.444541	0.178	0.513	5.02164e-246	ADrecVSHrec_global	AD_rec	H_rec	5049	3130	2021	5017	0.680895
SENP5	3.76815e-149	-0.271106	0.12	0.355	7.29741e-145	ADrecVSHrec_global	AD_rec	H_rec	5049	3130	1096	2201	0.621332
DLG1	3.17755e-176	-0.362467	0.226	0.514	6.15364e-172	ADrecVSHrec_global	AD_rec	H_rec	5049	3130	2647	4435	0.655643
ATP5ME	3.27733e-108	0.277625	0.529	0.301	6.34687e-104	ADrecVSHrec_global	AD_rec	H_rec	5049	3130	8969	3244	0.631351
KIAA0232	3.64751e-141	-0.253492	0.089	0.302	7.06377e-137	ADrecVSHrec_global	AD_rec	H_rec	5049	3130	820	1874	0.609126
FGFBP1	1.05191e-253	0.581906	0.613	0.256	2.03714e-249	ADrecVSHrec_global	AD_rec	H_rec	5049	3130	24658	4192	0.707095
PCDH7	4.50485e-180	-0.431707	0.212	0.49	8.72409e-176	ADrecVSHrec_global	AD_rec	H_rec	5049	3130	3024	5869	0.655919
RBM47	2.65813e-128	-0.328938	0.193	0.425	5.14773e-124	ADrecVSHrec_global	AD_rec	H_rec	5049	3130	2350	4785	0.626169
FRYL	3.40717e-133	-0.294917	0.19	0.43	6.59832e-129	ADrecVSHrec_global	AD_rec	H_rec	5049	3130	1956	3185	0.628012
ANKRD17	3.72018e-186	-0.390252	0.278	0.572	7.2045e-182	ADrecVSHrec_global	AD_rec	H_rec	5049	3130	3616	5555	0.667819
RASGEF1B	7.41497e-200	-0.419199	0.161	0.447	1.43598e-195	ADrecVSHrec_global	AD_rec	H_rec	5049	3130	1657	5252	0.654813
ARHGAP24	5.59541e-132	-0.264305	0.077	0.275	1.08361e-127	ADrecVSHrec_global	AD_rec	H_rec	5049	3130	818	2270	0.600715
PTPN13	5.76124e-219	-0.459127	0.3	0.633	1.11572e-214	ADrecVSHrec_global	AD_rec	H_rec	5049	3130	4730	7872	0.687453
AFF1	1.10613e-239	-0.440474	0.199	0.545	2.14213e-235	ADrecVSHrec_global	AD_rec	H_rec	5049	3130	2669	5081	0.68243
CCSER1	3.54968e-305	-0.456788	0.06	0.392	6.87431e-301	ADrecVSHrec_global	AD_rec	H_rec	5049	3130	879	3954	0.667671
PDLIM5	1.93753e-108	-0.30372	0.279	0.495	3.75221e-104	ADrecVSHrec_global	AD_rec	H_rec	5049	3130	3226	4493	0.625452
PPP3CA	1.68143e-220	-0.42105	0.233	0.563	3.25626e-216	ADrecVSHrec_global	AD_rec	H_rec	5049	3130	2946	5316	0.678977
NFKB1	9.24026e-206	-0.448724	0.353	0.643	1.78947e-201	ADrecVSHrec_global	AD_rec	H_rec	5049	3130	5116	8336	0.684743
ELF2	1.05384e-208	-0.406804	0.264	0.589	2.04086e-204	ADrecVSHrec_global	AD_rec	H_rec	5049	3130	3516	5615	0.677585
MAML3	6.66876e-251	-0.433572	0.119	0.448	1.29147e-246	ADrecVSHrec_global	AD_rec	H_rec	5049	3130	1579	4109	0.667961
GAB1	1.69479e-138	-0.268588	0.091	0.306	3.28212e-134	ADrecVSHrec_global	AD_rec	H_rec	5049	3130	992	2077	0.608822
LRBA	6.38211e-200	-0.395453	0.197	0.502	1.23596e-195	ADrecVSHrec_global	AD_rec	H_rec	5049	3130	2409	4560	0.663472
FAM160A1	0	-0.690326	0.205	0.689	0	ADrecVSHrec_global	AD_rec	H_rec	5049	3130	4422	10942	0.759036
FBXW7	5.16134e-271	-0.490932	0.334	0.704	9.99545e-267	ADrecVSHrec_global	AD_rec	H_rec	5049	3130	5088	8458	0.713904
TMEM131L	3.59853e-161	-0.290519	0.087	0.319	6.96892e-157	ADrecVSHrec_global	AD_rec	H_rec	5049	3130	949	2247	0.618214
RAPGEF2	2.47127e-302	-0.4744	0.112	0.473	4.78586e-298	ADrecVSHrec_global	AD_rec	H_rec	5049	3130	1337	4180	0.68613
TENT4A	5.21668e-121	-0.255659	0.126	0.336	1.01026e-116	ADrecVSHrec_global	AD_rec	H_rec	5049	3130	1198	2338	0.60902
2006-03-01	2.4684e-157	-0.319464	0.179	0.443	4.78031e-153	ADrecVSHrec_global	AD_rec	H_rec	5049	3130	1739	3180	0.638967
ANKRD33B	2.89318e-137	-0.297773	0.144	0.376	5.60294e-133	ADrecVSHrec_global	AD_rec	H_rec	5049	3130	1493	2857	0.621164
TRIO	2.53739e-216	-0.369183	0.11	0.399	4.91391e-212	ADrecVSHrec_global	AD_rec	H_rec	5049	3130	1124	3184	0.649835
MYO10	1.04066e-211	-0.418151	0.21	0.519	2.01534e-207	ADrecVSHrec_global	AD_rec	H_rec	5049	3130	2704	4656	0.670368
PDZD2	7.73293e-159	-0.299246	0.107	0.349	1.49756e-154	ADrecVSHrec_global	AD_rec	H_rec	5049	3130	1024	2753	0.623587
SUB1	1.08486e-129	0.288417	0.716	0.502	2.10094e-125	ADrecVSHrec_global	AD_rec	H_rec	5049	3130	13578	4949	0.34631
NIPBL	1.87218e-138	-0.313488	0.256	0.514	3.62566e-134	ADrecVSHrec_global	AD_rec	H_rec	5049	3130	2906	4183	0.640638
[truncated: 431 more rows]

## Sheet: suppl_table_7
ID	p_val	avg_log2FC	pct.1	pct.2	p_val_adj	case_CLUSTER	contr_CLUSTER	clust_size_case	clust_size_cont	case_total_umi	contr_total_umi	AUC
S100A9	3.35893e-85	1.7127	0.815	0.185	6.50491e-81	AD_pep_0	H_pep_0	1403	379	46645	369	0.885516
S100A8	1.89102e-84	1.69327	0.819	0.198	3.66214e-80	AD_pep_0	H_pep_0	1403	379	47280	405	0.885993
S100A2	4.37684e-84	0.594266	0.984	0.931	8.47619e-80	AD_pep_0	H_pep_0	1403	379	41371	5697	0.906015
RPS26	2.51317e-81	0.605853	0.998	0.894	4.86701e-77	AD_pep_0	H_pep_0	1403	379	20339	3258	0.899335
S100A7	6.05614e-77	1.27859	0.75	0.113	1.17283e-72	AD_pep_0	H_pep_0	1403	379	13426	77	0.849998
LTF	4.06616e-76	1.31139	0.691	0.05	7.87453e-72	AD_pep_0	H_pep_0	1403	379	11694	106	0.833933
SOX5	1.45055e-71	-0.77044	0.07	0.718	2.80914e-67	AD_pep_0	H_pep_0	1403	379	180	1021	0.834215
EXT1	5.26907e-71	-0.761081	0.139	0.757	1.02041e-66	AD_pep_0	H_pep_0	1403	379	315	1258	0.828516
PPIA	4.25312e-68	0.279877	1	0.997	8.2366e-64	AD_pep_0	H_pep_0	1403	379	21468	5917	0.87425
MIF	1.13704e-60	0.488963	0.974	0.916	2.20199e-56	AD_pep_0	H_pep_0	1403	379	12243	2353	0.837978
SIK3	3.11616e-59	-0.700215	0.127	0.694	6.03475e-55	AD_pep_0	H_pep_0	1403	379	281	1029	0.801183
TXNDC17	5.30844e-59	0.696922	0.754	0.338	1.02803e-54	AD_pep_0	H_pep_0	1403	379	3539	348	0.802005
LGALS7	1.93449e-58	0.835512	0.756	0.256	3.74633e-54	AD_pep_0	H_pep_0	1403	379	4670	301	0.816565
GAPDH	1.04349e-57	0.35404	0.999	0.992	2.02082e-53	AD_pep_0	H_pep_0	1403	379	27785	6561	0.837062
RPLP2	1.67407e-57	0.256835	1	0.992	3.24201e-53	AD_pep_0	H_pep_0	1403	379	19930	5857	0.832697
ZSWIM6	4.87935e-57	-0.685695	0.113	0.681	9.44934e-53	AD_pep_0	H_pep_0	1403	379	252	926	0.800413
IFITM3	1.06295e-55	0.561236	0.952	0.834	2.05851e-51	AD_pep_0	H_pep_0	1403	379	10736	1621	0.833813
KRT15	3.93374e-55	-0.752221	0.738	0.966	7.61808e-51	AD_pep_0	H_pep_0	1403	379	19075	24292	0.829054
COX6A1	9.09742e-55	0.485233	0.957	0.847	1.76181e-50	AD_pep_0	H_pep_0	1403	379	6487	1360	0.831843
RPS4Y1	2.41542e-54	0.729686	0.604	0.032	4.6777e-50	AD_pep_0	H_pep_0	1403	379	2320	119	0.782497
KRT6A	2.94204e-53	0.772673	0.637	0.119	5.69755e-49	AD_pep_0	H_pep_0	1403	379	3367	93	0.783939
SOX6	3.60788e-53	-0.638633	0.18	0.72	6.98703e-49	AD_pep_0	H_pep_0	1403	379	447	931	0.792854
NME2	1.67899e-52	0.413102	0.971	0.908	3.25154e-48	AD_pep_0	H_pep_0	1403	379	8825	2050	0.814727
IFI27	2.39432e-52	0.804687	0.622	0.071	4.63683e-48	AD_pep_0	H_pep_0	1403	379	2851	117	0.78638
GJB2	2.72798e-51	0.747232	0.585	0.084	5.28301e-47	AD_pep_0	H_pep_0	1403	379	2655	90	0.766725
IMMP2L	1.04425e-50	-0.546323	0.08	0.583	2.02229e-46	AD_pep_0	H_pep_0	1403	379	166	609	0.758915
SQSTM1	1.77373e-50	-0.550189	0.731	0.958	3.435e-46	AD_pep_0	H_pep_0	1403	379	2869	4019	0.817182
FOSB	1.9109e-50	-0.573346	0.756	0.989	3.70064e-46	AD_pep_0	H_pep_0	1403	379	6568	6630	0.815065
JUNB	1.28656e-49	-0.28292	0.994	1	2.49154e-45	AD_pep_0	H_pep_0	1403	379	15344	14254	0.803356
COX6C	3.19783e-49	0.503456	0.875	0.62	6.19291e-45	AD_pep_0	H_pep_0	1403	379	3896	786	0.789142
GSTP1	4.28183e-49	0.494989	0.969	0.844	8.29219e-45	AD_pep_0	H_pep_0	1403	379	8884	1768	0.816653
KLF4	4.57752e-49	-0.597203	0.576	0.96	8.86482e-45	AD_pep_0	H_pep_0	1403	379	2741	3274	0.807425
NR4A1	2.70377e-48	-0.552691	0.702	0.945	5.23612e-44	AD_pep_0	H_pep_0	1403	379	4507	5337	0.792633
RORA	1.56261e-46	-0.561526	0.327	0.818	3.02615e-42	AD_pep_0	H_pep_0	1403	379	891	1313	0.778668
TXNIP	3.20739e-46	-0.575704	0.315	0.776	6.21144e-42	AD_pep_0	H_pep_0	1403	379	1031	1309	0.767943
EXOC6B	6.3229e-46	-0.535802	0.105	0.604	1.22449e-41	AD_pep_0	H_pep_0	1403	379	231	695	0.756596
EGR1	3.11876e-45	-0.564355	0.743	0.96	6.03979e-41	AD_pep_0	H_pep_0	1403	379	6493	6649	0.798523
RPL27	5.65233e-45	0.304909	0.986	0.95	1.09463e-40	AD_pep_0	H_pep_0	1403	379	8710	2500	0.785824
BTG2	6.92981e-45	-0.478194	0.783	0.963	1.34203e-40	AD_pep_0	H_pep_0	1403	379	4137	4590	0.791256
PARD3	7.77623e-45	-0.539136	0.212	0.707	1.50594e-40	AD_pep_0	H_pep_0	1403	379	533	902	0.766119
ERF	1.02645e-44	-0.591268	0.487	0.868	1.98782e-40	AD_pep_0	H_pep_0	1403	379	1633	2253	0.7884
HIP1	1.41306e-44	-0.504118	0.095	0.567	2.73654e-40	AD_pep_0	H_pep_0	1403	379	180	558	0.742975
UBA52	1.61684e-43	0.290889	0.989	0.95	3.13117e-39	AD_pep_0	H_pep_0	1403	379	8662	2688	0.784391
ATP5MC3	3.45745e-43	0.492331	0.867	0.623	6.69569e-39	AD_pep_0	H_pep_0	1403	379	4316	869	0.772366
MT2A	4.38592e-43	0.560913	0.952	0.786	8.49377e-39	AD_pep_0	H_pep_0	1403	379	13065	2526	0.793129
EMP1	9.62252e-43	-0.482559	0.582	0.902	1.8635e-38	AD_pep_0	H_pep_0	1403	379	1968	2278	0.762849
RPL27A	1.30612e-42	0.346566	0.96	0.902	2.52944e-38	AD_pep_0	H_pep_0	1403	379	6689	1743	0.773529
INTS6	1.59007e-42	-0.587718	0.391	0.873	3.07932e-38	AD_pep_0	H_pep_0	1403	379	1261	1620	0.789447
ZBTB20	1.9201e-42	-0.504948	0.062	0.536	3.71847e-38	AD_pep_0	H_pep_0	1403	379	130	497	0.740666
LGALS7B	3.77924e-42	-0.439956	0.861	0.984	7.31887e-38	AD_pep_0	H_pep_0	1403	379	7660	8037	0.777674
TGFBI	1.03203e-41	-0.543871	0.268	0.755	1.99863e-37	AD_pep_0	H_pep_0	1403	379	952	1078	0.762528
ZFAND3	1.03681e-41	-0.504202	0.11	0.567	2.00789e-37	AD_pep_0	H_pep_0	1403	379	206	601	0.736973
MT1E	1.85733e-41	0.540862	0.833	0.567	3.5969e-37	AD_pep_0	H_pep_0	1403	379	4981	833	0.768663
SSBP2	3.62354e-41	-0.460962	0.17	0.604	7.01735e-37	AD_pep_0	H_pep_0	1403	379	366	621	0.728863
DENND4A	3.72323e-41	-0.524247	0.093	0.544	7.21041e-37	AD_pep_0	H_pep_0	1403	379	181	644	0.732001
ENO1	1.93613e-40	0.428891	0.885	0.699	3.7495e-36	AD_pep_0	H_pep_0	1403	379	4358	1006	0.756006
HINT1	2.2937e-40	0.28633	0.984	0.96	4.44199e-36	AD_pep_0	H_pep_0	1403	379	8836	2554	0.764525
IFITM1	4.36874e-40	0.65086	0.708	0.322	8.4605e-36	AD_pep_0	H_pep_0	1403	379	3771	378	0.762684
SYT8	7.40355e-40	-0.613839	0.276	0.749	1.43377e-35	AD_pep_0	H_pep_0	1403	379	1256	1447	0.759556
GSTM3	8.07455e-40	-0.526069	0.224	0.675	1.56372e-35	AD_pep_0	H_pep_0	1403	379	607	892	0.747593
ERRFI1	1.83163e-39	-0.540988	0.444	0.813	3.54714e-35	AD_pep_0	H_pep_0	1403	379	1830	2097	0.745418
MYADM	3.08606e-39	-0.521003	0.191	0.631	5.97647e-35	AD_pep_0	H_pep_0	1403	379	510	829	0.734323
TMSB4X	5.9164e-39	0.377716	0.981	0.9	1.14577e-34	AD_pep_0	H_pep_0	1403	379	10013	2516	0.782526
XIST	7.74168e-39	-0.404095	0.071	0.472	1.49925e-34	AD_pep_0	H_pep_0	1403	379	222	406	0.698971
CDKN1A	7.85538e-39	-0.396084	0.833	0.974	1.52127e-34	AD_pep_0	H_pep_0	1403	379	4601	4632	0.77586
TIPARP	8.75314e-39	-0.515009	0.424	0.799	1.69513e-34	AD_pep_0	H_pep_0	1403	379	1425	1601	0.74998
ATF3	1.79046e-38	-0.443518	0.852	0.992	3.4674e-34	AD_pep_0	H_pep_0	1403	379	7737	7284	0.781968
DNAJA1	2.57854e-38	-0.412318	0.814	0.974	4.9936e-34	AD_pep_0	H_pep_0	1403	379	3870	3759	0.775692
RHOB	2.79469e-38	-0.561072	0.388	0.81	5.4122e-34	AD_pep_0	H_pep_0	1403	379	1563	1916	0.757043
BGN	3.89892e-38	-0.589141	0.242	0.66	7.55066e-34	AD_pep_0	H_pep_0	1403	379	605	1228	0.747812
COX8A	4.30896e-38	0.476006	0.889	0.707	8.34473e-34	AD_pep_0	H_pep_0	1403	379	4840	990	0.7797
PDE4D	6.45659e-38	-0.416972	0.055	0.462	1.25038e-33	AD_pep_0	H_pep_0	1403	379	105	372	0.705123
GPHN	7.47402e-38	-0.478995	0.081	0.546	1.44742e-33	AD_pep_0	H_pep_0	1403	379	172	530	0.734876
SLC25A5	1.32802e-37	0.445597	0.951	0.844	2.57185e-33	AD_pep_0	H_pep_0	1403	379	8341	1790	0.782007
TUBB2A	1.40377e-37	-0.512537	0.458	0.839	2.71854e-33	AD_pep_0	H_pep_0	1403	379	1597	1878	0.757741
ATXN1	2.0889e-37	-0.453599	0.126	0.565	4.04536e-33	AD_pep_0	H_pep_0	1403	379	248	552	0.725002
RPS17	8.61125e-37	0.400474	0.901	0.71	1.66765e-32	AD_pep_0	H_pep_0	1403	379	4546	1130	0.751319
GRIP1	1.10297e-36	-0.447758	0.021	0.401	2.13602e-32	AD_pep_0	H_pep_0	1403	379	43	414	0.691167
RFX2	1.29169e-36	-0.412502	0.083	0.485	2.50149e-32	AD_pep_0	H_pep_0	1403	379	155	391	0.703903
FER	2.3558e-36	-0.453154	0.135	0.559	4.56223e-32	AD_pep_0	H_pep_0	1403	379	263	534	0.72112
ARIH1	1.38901e-35	-0.48488	0.244	0.691	2.68996e-31	AD_pep_0	H_pep_0	1403	379	566	805	0.738588
TOB1	1.87894e-35	-0.441133	0.572	0.881	3.63875e-31	AD_pep_0	H_pep_0	1403	379	1944	1886	0.739251
EZR	1.88088e-35	-0.37651	0.836	0.976	3.64251e-31	AD_pep_0	H_pep_0	1403	379	4163	3846	0.750394
CDH13	2.21486e-35	-0.469396	0.16	0.583	4.2893e-31	AD_pep_0	H_pep_0	1403	379	320	576	0.723258
GSTM1	3.13154e-35	-0.425343	0.062	0.459	6.06454e-31	AD_pep_0	H_pep_0	1403	379	143	423	0.700377
GRIK2	4.53794e-35	-0.398199	0.017	0.367	8.78818e-31	AD_pep_0	H_pep_0	1403	379	40	282	0.675587
S100A6	5.33393e-35	0.37094	0.969	0.868	1.03297e-30	AD_pep_0	H_pep_0	1403	379	9024	2230	0.751612
COX7C	5.53447e-35	0.358634	0.929	0.813	1.07181e-30	AD_pep_0	H_pep_0	1403	379	4675	1241	0.757615
MACROD2	8.28122e-35	-0.408715	0.027	0.393	1.60374e-30	AD_pep_0	H_pep_0	1403	379	50	379	0.684816
ANXA1	9.06266e-35	-0.42942	0.803	0.95	1.75507e-30	AD_pep_0	H_pep_0	1403	379	5087	5376	0.752335
DBI	9.29623e-35	0.512933	0.756	0.398	1.80031e-30	AD_pep_0	H_pep_0	1403	379	2865	506	0.751496
FOSL1	9.8906e-35	-0.520903	0.304	0.718	1.91541e-30	AD_pep_0	H_pep_0	1403	379	849	1286	0.736276
MEF2A	1.5766e-34	-0.4882	0.374	0.807	3.05325e-30	AD_pep_0	H_pep_0	1403	379	1164	1160	0.75075
COX7A2	2.25824e-34	0.445919	0.77	0.522	4.37331e-30	AD_pep_0	H_pep_0	1403	379	3025	605	0.738665
SERTAD1	3.00255e-34	-0.461916	0.533	0.86	5.81475e-30	AD_pep_0	H_pep_0	1403	379	1720	1785	0.753616
ZFP36L2	5.50237e-34	-0.33554	0.879	0.971	1.06559e-29	AD_pep_0	H_pep_0	1403	379	5524	4839	0.746529
CRY1	7.96249e-34	-0.415686	0.117	0.509	1.54202e-29	AD_pep_0	H_pep_0	1403	379	228	456	0.702362
CD55	1.04472e-33	-0.444376	0.413	0.763	2.02321e-29	AD_pep_0	H_pep_0	1403	379	1252	1370	0.714479
COX5B	2.52659e-33	0.387044	0.859	0.691	4.89299e-29	AD_pep_0	H_pep_0	1403	379	3660	906	0.740712
TXN	6.13256e-33	0.347892	0.958	0.873	1.18763e-28	AD_pep_0	H_pep_0	1403	379	6590	1801	0.751469
RAN	7.11935e-33	0.345276	0.897	0.797	1.37873e-28	AD_pep_0	H_pep_0	1403	379	4728	1190	0.730946
TAF4B	1.14441e-32	-0.528647	0.185	0.599	2.21627e-28	AD_pep_0	H_pep_0	1403	379	481	868	0.724342
COL17A1	9.86196e-32	-0.317819	0.909	0.987	1.90987e-27	AD_pep_0	H_pep_0	1403	379	7501	5712	0.740904
NFAT5	1.41791e-31	-0.47105	0.259	0.686	2.74592e-27	AD_pep_0	H_pep_0	1403	379	580	814	0.732266
KIAA1217	2.70969e-31	-0.453042	0.338	0.712	5.24759e-27	AD_pep_0	H_pep_0	1403	379	817	1016	0.721399
SERPINB4	3.14793e-31	0.572172	0.423	0.053	6.09627e-27	AD_pep_0	H_pep_0	1403	379	1927	1	0.307249
POSTN	4.84242e-31	-0.540645	0.497	0.871	9.37783e-27	AD_pep_0	H_pep_0	1403	379	4801	3252	0.739078
WWOX	7.39659e-31	-0.431376	0.067	0.435	1.43242e-26	AD_pep_0	H_pep_0	1403	379	121	472	0.688496
STAG1	7.71885e-31	-0.383937	0.159	0.538	1.49483e-26	AD_pep_0	H_pep_0	1403	379	296	507	0.69528
FAM160A1	7.9153e-31	-0.434357	0.146	0.546	1.53288e-26	AD_pep_0	H_pep_0	1403	379	287	604	0.706348
LAMB4	1.94283e-30	-0.413796	0.252	0.649	3.76249e-26	AD_pep_0	H_pep_0	1403	379	577	653	0.710673
UST	2.64287e-30	-0.366291	0.05	0.383	5.11818e-26	AD_pep_0	H_pep_0	1403	379	92	333	0.668554
MBNL1	3.21014e-30	-0.422146	0.502	0.826	6.21676e-26	AD_pep_0	H_pep_0	1403	379	1291	1403	0.723587
IFRD1	3.54247e-30	-0.463883	0.291	0.712	6.86034e-26	AD_pep_0	H_pep_0	1403	379	806	921	0.729192
TSC22D2	4.41378e-30	-0.406292	0.157	0.533	8.54772e-26	AD_pep_0	H_pep_0	1403	379	362	517	0.695467
KRT31	4.93008e-30	-0.424305	0.172	0.559	9.54759e-26	AD_pep_0	H_pep_0	1403	379	435	589	0.701397
ATP5F1D	5.33143e-30	0.386831	0.828	0.625	1.03248e-25	AD_pep_0	H_pep_0	1403	379	3282	811	0.731084
FHIT	8.4058e-30	-0.388127	0.051	0.398	1.62787e-25	AD_pep_0	H_pep_0	1403	379	88	383	0.676593
BTG1	1.5146e-29	-0.38426	0.795	0.974	2.93318e-25	AD_pep_0	H_pep_0	1403	379	3820	3637	0.753199
MIDN	1.65525e-29	-0.450553	0.427	0.784	3.20555e-25	AD_pep_0	H_pep_0	1403	379	1209	1326	0.724295
SRPK2	2.39304e-29	-0.399319	0.249	0.631	4.63436e-25	AD_pep_0	H_pep_0	1403	379	530	658	0.704626
MAGI1	2.57869e-29	-0.305561	0.053	0.354	4.99389e-25	AD_pep_0	H_pep_0	1403	379	103	269	0.650411
SERPINB13	2.65816e-29	0.390575	0.343	0.029	5.14779e-25	AD_pep_0	H_pep_0	1403	379	835	15	0.340948
ASAP1	2.67867e-29	-0.364835	0.09	0.454	5.18752e-25	AD_pep_0	H_pep_0	1403	379	176	376	0.684304
ZFP36L1	2.9311e-29	-0.305182	0.935	0.989	5.67637e-25	AD_pep_0	H_pep_0	1403	379	7025	6790	0.739956
TCF7L2	3.31022e-29	-0.343228	0.068	0.401	6.41056e-25	AD_pep_0	H_pep_0	1403	379	124	326	0.668546
SMURF2	4.13287e-29	-0.395043	0.17	0.549	8.00372e-25	AD_pep_0	H_pep_0	1403	379	379	530	0.695859
WSB1	6.4151e-29	-0.414481	0.448	0.818	1.24235e-24	AD_pep_0	H_pep_0	1403	379	1462	1383	0.715527
KRT16	7.27057e-29	0.579795	0.625	0.243	1.40802e-24	AD_pep_0	H_pep_0	1403	379	3099	311	0.721834
COX7B	8.35591e-29	0.421196	0.73	0.467	1.61821e-24	AD_pep_0	H_pep_0	1403	379	2554	507	0.715246
ARL4A	8.76077e-29	-0.43396	0.341	0.736	1.69661e-24	AD_pep_0	H_pep_0	1403	379	942	948	0.718941
PCDH7	1.52827e-28	-0.450547	0.297	0.686	2.95965e-24	AD_pep_0	H_pep_0	1403	379	678	815	0.721974
HERPUD1	1.87538e-28	-0.429574	0.401	0.765	3.63186e-24	AD_pep_0	H_pep_0	1403	379	1187	1257	0.716017
DST	2.62302e-28	-0.270061	0.935	0.976	5.07974e-24	AD_pep_0	H_pep_0	1403	379	9228	6605	0.718924
JMJD1C	3.40615e-28	-0.395739	0.216	0.612	6.59634e-24	AD_pep_0	H_pep_0	1403	379	475	600	0.702739
NDUFA4	4.22012e-28	0.457849	0.792	0.57	8.17269e-24	AD_pep_0	H_pep_0	1403	379	3345	651	0.745557
ATP5MG	4.47611e-28	0.37384	0.842	0.681	8.66843e-24	AD_pep_0	H_pep_0	1403	379	3631	912	0.727666
CFL1	5.09184e-28	0.261705	0.979	0.942	9.86086e-24	AD_pep_0	H_pep_0	1403	379	6683	2256	0.735659
SOD2	6.19735e-28	0.588706	0.766	0.438	1.20018e-23	AD_pep_0	H_pep_0	1403	379	5033	1068	0.739386
KMT2E	6.9671e-28	-0.373815	0.291	0.683	1.34925e-23	AD_pep_0	H_pep_0	1403	379	682	701	0.702143
AC008014.1	7.40123e-28	-0.348604	0.028	0.346	1.43332e-23	AD_pep_0	H_pep_0	1403	379	48	291	0.660214
DOCK1	9.01134e-28	-0.397083	0.131	0.496	1.74514e-23	AD_pep_0	H_pep_0	1403	379	272	505	0.689357
DLEU2	1.08246e-27	-0.382853	0.074	0.414	2.09629e-23	AD_pep_0	H_pep_0	1403	379	132	391	0.674175
CCSER1	1.37524e-27	-0.343577	0.033	0.356	2.66329e-23	AD_pep_0	H_pep_0	1403	379	53	273	0.662657
LGALS3	1.60322e-27	-0.375121	0.641	0.939	3.1048e-23	AD_pep_0	H_pep_0	1403	379	2701	2218	0.724466
BRD2	2.46819e-27	-0.412388	0.661	0.934	4.77989e-23	AD_pep_0	H_pep_0	1403	379	2735	2449	0.741985
ID4	2.55472e-27	-0.434754	0.174	0.583	4.94748e-23	AD_pep_0	H_pep_0	1403	379	441	622	0.711074
MED13L	2.71903e-27	-0.403948	0.241	0.625	5.26567e-23	AD_pep_0	H_pep_0	1403	379	575	669	0.704582
TBC1D5	3.09476e-27	-0.336573	0.127	0.467	5.99331e-23	AD_pep_0	H_pep_0	1403	379	250	376	0.673338
ADRB2	3.38418e-27	-0.484299	0.28	0.678	6.5538e-23	AD_pep_0	H_pep_0	1403	379	888	1146	0.717788
POLR2L	3.62899e-27	0.371571	0.851	0.67	7.02791e-23	AD_pep_0	H_pep_0	1403	379	3602	889	0.724755
HSPA2	4.22269e-27	-0.420954	0.326	0.702	8.17765e-23	AD_pep_0	H_pep_0	1403	379	997	992	0.707817
QKI	5.47175e-27	-0.424819	0.324	0.726	1.05966e-22	AD_pep_0	H_pep_0	1403	379	761	894	0.718521
COX6B1	5.9589e-27	0.379491	0.821	0.607	1.154e-22	AD_pep_0	H_pep_0	1403	379	3065	739	0.722873
AL117329.1	6.03572e-27	-0.371461	0.053	0.404	1.16888e-22	AD_pep_0	H_pep_0	1403	379	118	364	0.676357
LPP	6.40159e-27	-0.358168	0.154	0.517	1.23973e-22	AD_pep_0	H_pep_0	1403	379	303	438	0.684441
TSPO	6.91683e-27	0.324283	0.875	0.76	1.33951e-22	AD_pep_0	H_pep_0	1403	379	3955	1094	0.71545
MIR22HG	8.47541e-27	-0.384456	0.275	0.654	1.64135e-22	AD_pep_0	H_pep_0	1403	379	790	724	0.697256
EXPH5	8.95186e-27	-0.39619	0.263	0.641	1.73362e-22	AD_pep_0	H_pep_0	1403	379	713	698	0.698741
ALDH3A2	1.73496e-26	-0.413815	0.445	0.807	3.35991e-22	AD_pep_0	H_pep_0	1403	379	1606	1390	0.712976
MAPK8	1.87885e-26	-0.348476	0.068	0.401	3.63858e-22	AD_pep_0	H_pep_0	1403	379	129	322	0.668597
TMSB10	3.3387e-26	0.325274	0.9	0.778	6.46572e-22	AD_pep_0	H_pep_0	1403	379	4575	1330	0.716305
AC083837.1	4.89146e-26	-0.325634	0.018	0.303	9.47279e-22	AD_pep_0	H_pep_0	1403	379	29	283	0.643285
FOXO1	6.61602e-26	-0.342749	0.105	0.443	1.28126e-21	AD_pep_0	H_pep_0	1403	379	208	366	0.672075
ELL2	6.8692e-26	-0.429316	0.182	0.565	1.33029e-21	AD_pep_0	H_pep_0	1403	379	383	661	0.702263
ACKR3	8.21127e-26	-0.361737	0.053	0.356	1.5902e-21	AD_pep_0	H_pep_0	1403	379	108	359	0.653541
COBLL1	1.45691e-25	-0.358941	0.217	0.538	2.82146e-21	AD_pep_0	H_pep_0	1403	379	432	596	0.673033
RABGEF1	1.52873e-25	-0.344541	0.1	0.427	2.96054e-21	AD_pep_0	H_pep_0	1403	379	175	386	0.667742
NFIX	1.88506e-25	-0.355861	0.452	0.805	3.65061e-21	AD_pep_0	H_pep_0	1403	379	1357	1039	0.699199
UQCRH	1.92769e-25	0.357675	0.719	0.525	3.73316e-21	AD_pep_0	H_pep_0	1403	379	2603	617	0.690367
MARCKSL1	2.07128e-25	-0.386671	0.182	0.525	4.01123e-21	AD_pep_0	H_pep_0	1403	379	391	574	0.679176
ELF1	2.09423e-25	-0.41145	0.197	0.596	4.05569e-21	AD_pep_0	H_pep_0	1403	379	419	594	0.709185
ABHD3	2.39708e-25	-0.332907	0.08	0.396	4.64218e-21	AD_pep_0	H_pep_0	1403	379	143	333	0.660248
BBC3	2.91811e-25	-0.387179	0.354	0.715	5.65121e-21	AD_pep_0	H_pep_0	1403	379	885	960	0.70061
HIVEP2	3.46877e-25	-0.424974	0.177	0.538	6.71762e-21	AD_pep_0	H_pep_0	1403	379	387	636	0.691237
RAPGEF2	5.0965e-25	-0.310666	0.061	0.348	9.86988e-21	AD_pep_0	H_pep_0	1403	379	109	291	0.644822
CMIP	5.29776e-25	-0.320945	0.07	0.375	1.02596e-20	AD_pep_0	H_pep_0	1403	379	142	347	0.653971
ERC1	5.42269e-25	-0.342314	0.142	0.488	1.05016e-20	AD_pep_0	H_pep_0	1403	379	279	435	0.676057
MAP3K8	5.73978e-25	-0.401918	0.22	0.578	1.11157e-20	AD_pep_0	H_pep_0	1403	379	489	696	0.691873
TLE4	5.87223e-25	-0.390779	0.17	0.512	1.13722e-20	AD_pep_0	H_pep_0	1403	379	391	560	0.678757
SPAG9	6.42799e-25	-0.468291	0.417	0.789	1.24484e-20	AD_pep_0	H_pep_0	1403	379	1130	1383	0.728724
MAML2	6.54346e-25	-0.348836	0.126	0.451	1.26721e-20	AD_pep_0	H_pep_0	1403	379	261	379	0.667884
FNDC3B	6.73489e-25	-0.361147	0.143	0.48	1.30428e-20	AD_pep_0	H_pep_0	1403	379	276	460	0.675606
ANKRD33B	6.78498e-25	-0.335521	0.096	0.427	1.31398e-20	AD_pep_0	H_pep_0	1403	379	194	369	0.667577
CLIP2	7.24236e-25	-0.317308	0.117	0.417	1.40256e-20	AD_pep_0	H_pep_0	1403	379	200	325	0.654314
JDP2	8.26606e-25	-0.396556	0.302	0.639	1.6008e-20	AD_pep_0	H_pep_0	1403	379	723	761	0.689754
COL18A1	8.64809e-25	-0.318461	0.362	0.704	1.67479e-20	AD_pep_0	H_pep_0	1403	379	906	660	0.677879
FBXW7	1.01587e-24	-0.379347	0.455	0.789	1.96734e-20	AD_pep_0	H_pep_0	1403	379	1323	1183	0.701296
PPP1R10	1.08706e-24	-0.441391	0.439	0.763	2.10519e-20	AD_pep_0	H_pep_0	1403	379	1855	1621	0.706078
NEDD4L	1.48163e-24	-0.41428	0.179	0.499	2.86932e-20	AD_pep_0	H_pep_0	1403	379	382	588	0.674036
JUN	1.75099e-24	-0.29995	0.945	0.992	3.39097e-20	AD_pep_0	H_pep_0	1403	379	12075	11087	0.71424
FBXO11	1.95169e-24	-0.368549	0.078	0.42	3.77964e-20	AD_pep_0	H_pep_0	1403	379	137	367	0.673885
UQCRQ	2.04493e-24	0.399149	0.671	0.427	3.96021e-20	AD_pep_0	H_pep_0	1403	379	2311	461	0.697054
FXYD3	2.12282e-24	0.300356	0.908	0.813	4.11106e-20	AD_pep_0	H_pep_0	1403	379	4506	1312	0.707913
MYC	2.27715e-24	-0.443022	0.481	0.81	4.40993e-20	AD_pep_0	H_pep_0	1403	379	1820	2048	0.708985
ATP5F1B	2.45933e-24	0.277749	0.896	0.81	4.76273e-20	AD_pep_0	H_pep_0	1403	379	4281	1285	0.698369
FOXN3	4.05319e-24	-0.316603	0.179	0.504	7.84941e-20	AD_pep_0	H_pep_0	1403	379	401	487	0.665284
TUBA1A	5.23259e-24	-0.380244	0.135	0.438	1.01334e-19	AD_pep_0	H_pep_0	1403	379	441	584	0.655554
BRAF	6.81639e-24	-0.320565	0.086	0.393	1.32006e-19	AD_pep_0	H_pep_0	1403	379	160	324	0.655768
SERPINB2	7.04537e-24	-0.445389	0.691	0.902	1.36441e-19	AD_pep_0	H_pep_0	1403	379	5144	5530	0.708787
JUND	1.19836e-23	-0.264705	0.908	0.982	2.32074e-19	AD_pep_0	H_pep_0	1403	379	5853	4880	0.715315
OLFM2	1.30588e-23	-0.380565	0.252	0.633	2.52897e-19	AD_pep_0	H_pep_0	1403	379	576	676	0.699387
IER2	1.54078e-23	-0.324484	0.774	0.966	2.98388e-19	AD_pep_0	H_pep_0	1403	379	3808	3205	0.691325
ICA1	1.59123e-23	-0.315374	0.149	0.488	3.08158e-19	AD_pep_0	H_pep_0	1403	379	303	334	0.66949
ANK3	1.67987e-23	-0.362148	0.188	0.504	3.25323e-19	AD_pep_0	H_pep_0	1403	379	399	554	0.668285
PPP2CB	2.12899e-23	-0.305787	0.197	0.53	4.123e-19	AD_pep_0	H_pep_0	1403	379	378	402	0.668435
LFNG	2.2295e-23	-0.352826	0.24	0.58	4.31764e-19	AD_pep_0	H_pep_0	1403	379	539	544	0.679578
PBX3	3.85489e-23	-0.311999	0.063	0.375	7.46538e-19	AD_pep_0	H_pep_0	1403	379	119	274	0.657331
CEMIP2	4.1751e-23	-0.338754	0.083	0.414	8.08549e-19	AD_pep_0	H_pep_0	1403	379	170	307	0.667638
SH3PXD2A	5.49951e-23	-0.373899	0.311	0.652	1.06504e-18	AD_pep_0	H_pep_0	1403	379	781	761	0.685184
TANC1	6.10998e-23	-0.322973	0.162	0.467	1.18326e-18	AD_pep_0	H_pep_0	1403	379	331	439	0.65815
PMEPA1	6.23832e-23	-0.323052	0.17	0.501	1.20811e-18	AD_pep_0	H_pep_0	1403	379	354	433	0.66814
ATP5MF	6.25108e-23	0.322925	0.736	0.557	1.21058e-18	AD_pep_0	H_pep_0	1403	379	2448	623	0.682535
TANC2	8.53589e-23	-0.280124	0.081	0.356	1.65306e-18	AD_pep_0	H_pep_0	1403	379	145	277	0.639157
IRF1	9.24966e-23	-0.384226	0.487	0.821	1.79129e-18	AD_pep_0	H_pep_0	1403	379	1545	1307	0.702768
FTX	9.71314e-23	-0.312549	0.076	0.369	1.88105e-18	AD_pep_0	H_pep_0	1403	379	150	326	0.648785
SOX15	1.05594e-22	-0.325489	0.69	0.913	2.04493e-18	AD_pep_0	H_pep_0	1403	379	2829	2323	0.689024
CDH1	1.31633e-22	-0.309701	0.237	0.522	2.5492e-18	AD_pep_0	H_pep_0	1403	379	527	590	0.650469
RPL23	1.46049e-22	0.275288	0.949	0.865	2.82839e-18	AD_pep_0	H_pep_0	1403	379	5553	1764	0.713717
WDFY2	1.71349e-22	-0.332778	0.153	0.475	3.31834e-18	AD_pep_0	H_pep_0	1403	379	318	444	0.665376
HLA-E	1.78491e-22	-0.313606	0.734	0.95	3.45666e-18	AD_pep_0	H_pep_0	1403	379	2507	2081	0.709639
MAP2K4	2.33364e-22	-0.336858	0.106	0.425	4.51932e-18	AD_pep_0	H_pep_0	1403	379	203	364	0.663793
ARID1B	2.36506e-22	-0.320948	0.215	0.533	4.58018e-18	AD_pep_0	H_pep_0	1403	379	447	518	0.664256
FGFR3	2.532e-22	-0.344026	0.535	0.834	4.90347e-18	AD_pep_0	H_pep_0	1403	379	1733	1375	0.689957
EXOC4	2.70922e-22	-0.309415	0.124	0.435	5.24668e-18	AD_pep_0	H_pep_0	1403	379	255	360	0.658601
MAFF	3.64611e-22	-0.33522	0.222	0.551	7.06105e-18	AD_pep_0	H_pep_0	1403	379	499	530	0.670443
CERS6	3.87613e-22	-0.356678	0.205	0.546	7.50652e-18	AD_pep_0	H_pep_0	1403	379	445	554	0.678325
NEAT1	4.11416e-22	0.275706	0.991	0.929	7.96749e-18	AD_pep_0	H_pep_0	1403	379	12724	3572	0.695802
C1QBP	4.65716e-22	0.349848	0.592	0.377	9.01906e-18	AD_pep_0	H_pep_0	1403	379	1883	419	0.664409
ATP5MC2	4.67643e-22	0.287181	0.949	0.879	9.05638e-18	AD_pep_0	H_pep_0	1403	379	5602	1741	0.72722
TAGLN2	4.83571e-22	0.252172	0.967	0.913	9.36483e-18	AD_pep_0	H_pep_0	1403	379	6506	2178	0.710042
SCAPER	4.97458e-22	-0.272334	0.103	0.383	9.63377e-18	AD_pep_0	H_pep_0	1403	379	201	293	0.640952
C12orf75	5.39934e-22	0.428306	0.472	0.158	1.04564e-17	AD_pep_0	H_pep_0	1403	379	1475	144	0.326088
KMT2C	5.68247e-22	-0.31471	0.244	0.562	1.10047e-17	AD_pep_0	H_pep_0	1403	379	548	543	0.663228
ARID5B	6.39094e-22	-0.366712	0.359	0.691	1.23767e-17	AD_pep_0	H_pep_0	1403	379	956	909	0.683449
PEAK1	7.51073e-22	-0.256736	0.037	0.288	1.45453e-17	AD_pep_0	H_pep_0	1403	379	73	211	0.625492
PCLAF	8.86655e-22	0.295937	0.295	0.04	1.7171e-17	AD_pep_0	H_pep_0	1403	379	736	58	0.372382
GRB7	1.06307e-21	-0.344688	0.194	0.485	2.05875e-17	AD_pep_0	H_pep_0	1403	379	428	552	0.657056
MAML3	1.33126e-21	-0.258926	0.037	0.28	2.57813e-17	AD_pep_0	H_pep_0	1403	379	71	227	0.621632
PHLDB2	1.41307e-21	-0.427031	0.286	0.588	2.73656e-17	AD_pep_0	H_pep_0	1403	379	685	956	0.676458
ARPC1B	1.88888e-21	0.345383	0.468	0.206	3.65801e-17	AD_pep_0	H_pep_0	1403	379	1280	154	0.348813
NR4A2	2.02108e-21	-0.381652	0.274	0.625	3.91403e-17	AD_pep_0	H_pep_0	1403	379	660	765	0.686895
RABGAP1L	2.07644e-21	-0.290569	0.089	0.367	4.02123e-17	AD_pep_0	H_pep_0	1403	379	171	303	0.641088
SERPINB3	2.12379e-21	0.322083	0.234	0	4.11292e-17	AD_pep_0	H_pep_0	1403	379	727	0	0.383108
PELI1	2.12901e-21	-0.370348	0.323	0.633	4.12303e-17	AD_pep_0	H_pep_0	1403	379	752	851	0.676521
RPS6KA5	2.39243e-21	-0.277104	0.11	0.401	4.63319e-17	AD_pep_0	H_pep_0	1403	379	212	304	0.645056
STK3	2.47634e-21	-0.259163	0.066	0.314	4.79567e-17	AD_pep_0	H_pep_0	1403	379	124	240	0.624705
EIF3K	2.88388e-21	0.275378	0.851	0.747	5.58492e-17	AD_pep_0	H_pep_0	1403	379	3551	1096	0.68586
LINC00511	3.28782e-21	-0.292477	0.1	0.359	6.3672e-17	AD_pep_0	H_pep_0	1403	379	199	348	0.632696
NCOA1	4.21723e-21	-0.256947	0.056	0.298	8.1671e-17	AD_pep_0	H_pep_0	1403	379	105	228	0.622289
EHBP1	4.25678e-21	-0.287847	0.105	0.388	8.24368e-17	AD_pep_0	H_pep_0	1403	379	219	303	0.64313
DENND2C	4.69312e-21	-0.372468	0.206	0.57	9.08869e-17	AD_pep_0	H_pep_0	1403	379	449	590	0.68527
GNG12	4.89232e-21	-0.321737	0.258	0.583	9.47447e-17	AD_pep_0	H_pep_0	1403	379	532	585	0.668845
MRTFA	5.26765e-21	-0.32206	0.1	0.417	1.02013e-16	AD_pep_0	H_pep_0	1403	379	197	364	0.65972
LAMC2	5.69443e-21	-0.340034	0.153	0.446	1.10278e-16	AD_pep_0	H_pep_0	1403	379	298	450	0.654109
ATP5MD	5.96892e-21	0.349906	0.614	0.367	1.15594e-16	AD_pep_0	H_pep_0	1403	379	1834	394	0.671173
CCN1	6.56442e-21	-0.464831	0.483	0.786	1.27126e-16	AD_pep_0	H_pep_0	1403	379	2541	2347	0.704332
ARID2	9.81018e-21	-0.285705	0.068	0.348	1.89984e-16	AD_pep_0	H_pep_0	1403	379	133	257	0.640941
ABHD5	9.84823e-21	-0.31806	0.259	0.575	1.90721e-16	AD_pep_0	H_pep_0	1403	379	638	611	0.664562
CYB5R1	1.20083e-20	-0.335112	0.419	0.752	2.32552e-16	AD_pep_0	H_pep_0	1403	379	1096	911	0.68607
BAZ1A	1.23126e-20	-0.338051	0.565	0.828	2.38445e-16	AD_pep_0	H_pep_0	1403	379	1583	1395	0.690354
MICOS10	1.31401e-20	0.34964	0.565	0.309	2.54471e-16	AD_pep_0	H_pep_0	1403	379	1629	315	0.666389
KDM6A	1.47858e-20	-0.317237	0.114	0.406	2.86341e-16	AD_pep_0	H_pep_0	1403	379	228	374	0.649535
PARD3B	1.70473e-20	-0.294545	0.077	0.351	3.30137e-16	AD_pep_0	H_pep_0	1403	379	130	284	0.638919
SLC25A3	1.77535e-20	0.258217	0.916	0.844	3.43814e-16	AD_pep_0	H_pep_0	1403	379	4423	1359	0.696666
BOC	2.12369e-20	-0.284755	0.113	0.406	4.11273e-16	AD_pep_0	H_pep_0	1403	379	233	320	0.647484
SSH2	2.12739e-20	-0.300407	0.129	0.438	4.11991e-16	AD_pep_0	H_pep_0	1403	379	236	368	0.654969
MAP1LC3B	2.35783e-20	-0.339288	0.329	0.668	4.56618e-16	AD_pep_0	H_pep_0	1403	379	809	725	0.678731
WNT3	2.37911e-20	-0.307095	0.43	0.731	4.60739e-16	AD_pep_0	H_pep_0	1403	379	1250	905	0.664842
POU3F1	2.5066e-20	-0.342202	0.411	0.71	4.85428e-16	AD_pep_0	H_pep_0	1403	379	1117	978	0.68096
USP32	2.76815e-20	-0.279693	0.09	0.369	5.3608e-16	AD_pep_0	H_pep_0	1403	379	164	277	0.641055
CTNNB1	2.99623e-20	-0.278891	0.316	0.615	5.8025e-16	AD_pep_0	H_pep_0	1403	379	716	607	0.650467
NOP53	3.09612e-20	-0.278222	0.613	0.865	5.99594e-16	AD_pep_0	H_pep_0	1403	379	2202	1554	0.66198
AL589693.1	3.26399e-20	-0.264524	0.001	0.208	6.32105e-16	AD_pep_0	H_pep_0	1403	379	3	213	0.603575
CRIP1	3.35193e-20	-0.362774	0.556	0.855	6.49135e-16	AD_pep_0	H_pep_0	1403	379	2582	1903	0.687561
KLF10	3.46827e-20	-0.340346	0.488	0.802	6.71665e-16	AD_pep_0	H_pep_0	1403	379	1650	1295	0.679546
MBP	3.63404e-20	-0.323591	0.167	0.472	7.03767e-16	AD_pep_0	H_pep_0	1403	379	334	435	0.660499
PDGFA	3.71604e-20	-0.297185	0.181	0.483	7.19647e-16	AD_pep_0	H_pep_0	1403	379	342	390	0.653447
PSME2	4.29049e-20	0.371455	0.624	0.367	8.30896e-16	AD_pep_0	H_pep_0	1403	379	2000	386	0.676172
NFKB1	5.51451e-20	-0.382992	0.362	0.683	1.06794e-15	AD_pep_0	H_pep_0	1403	379	850	947	0.687131
ELOB	5.55038e-20	0.322829	0.723	0.551	1.07489e-15	AD_pep_0	H_pep_0	1403	379	2387	599	0.680094
UQCR10	6.14466e-20	0.375043	0.53	0.261	1.18997e-15	AD_pep_0	H_pep_0	1403	379	1619	290	0.667668
C3orf52	8.26298e-20	-0.26766	0.108	0.367	1.60021e-15	AD_pep_0	H_pep_0	1403	379	206	301	0.630864
FABP5	9.07484e-20	0.404397	0.361	0.092	1.75743e-15	AD_pep_0	H_pep_0	1403	379	1863	81	0.359827
NR3C1	1.0298e-19	-0.328036	0.205	0.538	1.99431e-15	AD_pep_0	H_pep_0	1403	379	438	482	0.671543
ZMYM2	1.09948e-19	-0.261668	0.143	0.406	2.12926e-15	AD_pep_0	H_pep_0	1403	379	289	325	0.632929
ARF4	1.42054e-19	-0.314804	0.416	0.715	2.75102e-15	AD_pep_0	H_pep_0	1403	379	1069	928	0.671166
APCDD1	1.58707e-19	-0.284203	0.403	0.702	3.07352e-15	AD_pep_0	H_pep_0	1403	379	1156	849	0.6543
BACH1	1.61331e-19	-0.296256	0.199	0.501	3.12435e-15	AD_pep_0	H_pep_0	1403	379	404	412	0.654809
TYMP	1.88187e-19	0.406879	0.457	0.153	3.64443e-15	AD_pep_0	H_pep_0	1403	379	1381	174	0.334683
AUTS2	1.90145e-19	-0.30961	0.182	0.499	3.68235e-15	AD_pep_0	H_pep_0	1403	379	377	434	0.662285
THSD4	2.01811e-19	-0.267263	0.076	0.327	3.90826e-15	AD_pep_0	H_pep_0	1403	379	147	269	0.626948
HECA	2.28171e-19	-0.282662	0.155	0.451	4.41877e-15	AD_pep_0	H_pep_0	1403	379	312	344	0.649652
TENM4	2.28439e-19	-0.257998	0.037	0.282	4.42394e-15	AD_pep_0	H_pep_0	1403	379	75	209	0.622982
MIR99AHG	2.53048e-19	-0.255387	0.062	0.298	4.90053e-15	AD_pep_0	H_pep_0	1403	379	112	230	0.619434
MTRNR2L12	2.6342e-19	-0.317953	0.912	0.976	5.1014e-15	AD_pep_0	H_pep_0	1403	379	8035	6504	0.697676
GNB1	2.84715e-19	-0.31087	0.301	0.615	5.51379e-15	AD_pep_0	H_pep_0	1403	379	714	659	0.662021
MAGI3	2.96508e-19	-0.286238	0.031	0.285	5.74218e-15	AD_pep_0	H_pep_0	1403	379	57	245	0.627816
SEMA4A	2.98985e-19	-0.321999	0.133	0.443	5.79014e-15	AD_pep_0	H_pep_0	1403	379	304	433	0.65709
SH3YL1	3.04774e-19	-0.309535	0.184	0.496	5.90226e-15	AD_pep_0	H_pep_0	1403	379	350	457	0.661276
PTPRK	3.08353e-19	-0.293702	0.153	0.435	5.97157e-15	AD_pep_0	H_pep_0	1403	379	273	383	0.645961
ATP5F1E	3.65685e-19	0.282573	0.807	0.657	7.08185e-15	AD_pep_0	H_pep_0	1403	379	2970	859	0.675513
PKP4	4.37194e-19	-0.280076	0.126	0.409	8.4667e-15	AD_pep_0	H_pep_0	1403	379	238	329	0.642313
HOMER1	4.52056e-19	-0.278817	0.046	0.282	8.75451e-15	AD_pep_0	H_pep_0	1403	379	87	251	0.61943
PER1	4.54544e-19	-0.309778	0.212	0.507	8.8027e-15	AD_pep_0	H_pep_0	1403	379	509	486	0.654455
HIVEP3	5.0374e-19	-0.327427	0.135	0.435	9.75542e-15	AD_pep_0	H_pep_0	1403	379	255	429	0.655564
PDCD4	5.25432e-19	-0.28303	0.307	0.62	1.01755e-14	AD_pep_0	H_pep_0	1403	379	823	671	0.65363
PPP6R3	5.26405e-19	-0.270972	0.103	0.38	1.01944e-14	AD_pep_0	H_pep_0	1403	379	198	297	0.63876
TRA2A	5.46388e-19	-0.318453	0.184	0.493	1.05813e-14	AD_pep_0	H_pep_0	1403	379	374	433	0.660842
CUL3	6.61404e-19	-0.264218	0.203	0.48	1.28088e-14	AD_pep_0	H_pep_0	1403	379	398	396	0.640667
SBDS	7.59974e-19	-0.332159	0.4	0.704	1.47177e-14	AD_pep_0	H_pep_0	1403	379	1045	886	0.676192
TCF12	8.00022e-19	-0.26484	0.113	0.372	1.54932e-14	AD_pep_0	H_pep_0	1403	379	213	297	0.631527
FOXP2	8.3929e-19	-0.304711	0.068	0.356	1.62537e-14	AD_pep_0	H_pep_0	1403	379	122	281	0.645484
ASH1L	9.03237e-19	-0.298022	0.293	0.596	1.74921e-14	AD_pep_0	H_pep_0	1403	379	656	621	0.657056
AKAP13	9.64531e-19	-0.282791	0.133	0.393	1.86791e-14	AD_pep_0	H_pep_0	1403	379	270	362	0.633878
PHLPP1	1.02691e-18	-0.260792	0.078	0.322	1.98872e-14	AD_pep_0	H_pep_0	1403	379	149	279	0.623583
RYBP	1.3742e-18	-0.259199	0.125	0.396	2.66127e-14	AD_pep_0	H_pep_0	1403	379	255	300	0.635276
NDUFA13	1.37668e-18	0.306365	0.697	0.53	2.66608e-14	AD_pep_0	H_pep_0	1403	379	2292	595	0.333701
PLXDC2	1.42498e-18	-0.306009	0.134	0.422	2.75962e-14	AD_pep_0	H_pep_0	1403	379	269	411	0.647866
SLC20A2	1.54846e-18	-0.259467	0.125	0.369	2.99875e-14	AD_pep_0	H_pep_0	1403	379	224	317	0.624851
GPNMB	1.77073e-18	-0.336488	0.635	0.894	3.42919e-14	AD_pep_0	H_pep_0	1403	379	2735	2011	0.686718
CSRNP1	1.786e-18	-0.316174	0.402	0.71	3.45877e-14	AD_pep_0	H_pep_0	1403	379	1017	856	0.669816
FAM107B	1.88403e-18	-0.297896	0.124	0.398	3.64862e-14	AD_pep_0	H_pep_0	1403	379	264	343	0.640332
ZBTB7B	1.97251e-18	-0.274614	0.184	0.472	3.81996e-14	AD_pep_0	H_pep_0	1403	379	361	399	0.645239
OAT	2.36672e-18	-0.28347	0.438	0.731	4.58338e-14	AD_pep_0	H_pep_0	1403	379	1166	859	0.659018
CARD16	4.64369e-18	-0.267895	0.082	0.343	8.99297e-14	AD_pep_0	H_pep_0	1403	379	140	232	0.632062
RTN4	4.93233e-18	-0.31318	0.728	0.947	9.55196e-14	AD_pep_0	H_pep_0	1403	379	2358	1956	0.695398
UQCR11	4.9366e-18	0.319546	0.591	0.385	9.56022e-14	AD_pep_0	H_pep_0	1403	379	1760	409	0.655637
SMURF1	4.96775e-18	-0.281469	0.107	0.385	9.62054e-14	AD_pep_0	H_pep_0	1403	379	204	278	0.6414
ARL15	5.31169e-18	-0.256286	0.033	0.261	1.02866e-13	AD_pep_0	H_pep_0	1403	379	54	192	0.614654
USP31	5.47058e-18	-0.259447	0.092	0.356	1.05943e-13	AD_pep_0	H_pep_0	1403	379	162	245	0.632894
PDE4DIP	6.32343e-18	-0.27144	0.163	0.456	1.2246e-13	AD_pep_0	H_pep_0	1403	379	322	345	0.647
SNRPG	7.42341e-18	0.353269	0.588	0.343	1.43762e-13	AD_pep_0	H_pep_0	1403	379	1765	351	0.667238
RLF	7.58916e-18	-0.251565	0.179	0.438	1.46972e-13	AD_pep_0	H_pep_0	1403	379	360	360	0.630497
PPP1R13B	7.69579e-18	-0.252201	0.12	0.356	1.49037e-13	AD_pep_0	H_pep_0	1403	379	223	318	0.62154
IL20RA	8.8965e-18	-0.29853	0.108	0.414	1.7229e-13	AD_pep_0	H_pep_0	1403	379	216	290	0.654216
CKB	9.00279e-18	-0.324542	0.372	0.67	1.74348e-13	AD_pep_0	H_pep_0	1403	379	1087	884	0.663877
EPHB6	1.02072e-17	-0.300817	0.311	0.623	1.97673e-13	AD_pep_0	H_pep_0	1403	379	782	652	0.660281
SLC20A1	1.2206e-17	-0.32328	0.289	0.575	2.36382e-13	AD_pep_0	H_pep_0	1403	379	671	671	0.654893
LINC01515	1.26736e-17	-0.255732	0.036	0.274	2.45437e-13	AD_pep_0	H_pep_0	1403	379	65	209	0.619758
AGO3	1.46888e-17	-0.258638	0.096	0.364	2.84464e-13	AD_pep_0	H_pep_0	1403	379	188	240	0.634758
ATP2B1	1.47127e-17	-0.282964	0.269	0.554	2.84927e-13	AD_pep_0	H_pep_0	1403	379	598	558	0.647698
GDPD2	1.55764e-17	-0.350261	0.267	0.599	3.01653e-13	AD_pep_0	H_pep_0	1403	379	645	584	0.675075
SLPI	1.62103e-17	-0.322014	0.123	0.372	3.13929e-13	AD_pep_0	H_pep_0	1403	379	351	508	0.629363
NFIB	1.69646e-17	-0.35367	0.411	0.736	3.28537e-13	AD_pep_0	H_pep_0	1403	379	1031	917	0.688277
PPIB	1.7767e-17	0.312615	0.712	0.536	3.44077e-13	AD_pep_0	H_pep_0	1403	379	2389	586	0.330236
CTNNAL1	1.89203e-17	-0.342477	0.275	0.607	3.6641e-13	AD_pep_0	H_pep_0	1403	379	620	541	0.67787
PPFIBP1	2.08217e-17	-0.27414	0.164	0.443	4.03233e-13	AD_pep_0	H_pep_0	1403	379	315	354	0.642316
PPP2R3A	2.1726e-17	-0.303756	0.174	0.472	4.20746e-13	AD_pep_0	H_pep_0	1403	379	387	450	0.651757
NME1	2.3679e-17	0.300885	0.435	0.201	4.58567e-13	AD_pep_0	H_pep_0	1403	379	1095	203	0.365055
DAPK2	2.60144e-17	-0.258776	0.085	0.335	5.03795e-13	AD_pep_0	H_pep_0	1403	379	149	244	0.62648
TYMS	2.8536e-17	0.261347	0.282	0.053	5.52628e-13	AD_pep_0	H_pep_0	1403	379	776	89	0.387006
COX5A	3.51394e-17	0.326308	0.629	0.441	6.80509e-13	AD_pep_0	H_pep_0	1403	379	2136	483	0.660395
PCMTD1	3.72589e-17	-0.251593	0.142	0.406	7.21555e-13	AD_pep_0	H_pep_0	1403	379	268	298	0.632454
DNAJB4	3.94485e-17	-0.282191	0.171	0.459	7.63959e-13	AD_pep_0	H_pep_0	1403	379	376	385	0.644681
RPS6KA3	4.16053e-17	-0.257094	0.087	0.327	8.05729e-13	AD_pep_0	H_pep_0	1403	379	153	262	0.622577
TNNT1	4.21829e-17	-0.284612	0.187	0.485	8.16914e-13	AD_pep_0	H_pep_0	1403	379	380	393	0.651293
MET	4.38886e-17	-0.282395	0.207	0.504	8.49946e-13	AD_pep_0	H_pep_0	1403	379	414	401	0.649392
SUB1	4.44815e-17	0.276563	0.742	0.617	8.61428e-13	AD_pep_0	H_pep_0	1403	379	2520	673	0.659462
TNFRSF18	4.5412e-17	-0.311645	0.242	0.549	8.79449e-13	AD_pep_0	H_pep_0	1403	379	499	505	0.661804
SELENOP	4.62656e-17	-0.256529	0.236	0.512	8.9598e-13	AD_pep_0	H_pep_0	1403	379	578	491	0.636782
CSTB	5.08892e-17	0.309638	0.756	0.583	9.8552e-13	AD_pep_0	H_pep_0	1403	379	2637	724	0.668358
EML4	5.48715e-17	-0.279165	0.312	0.596	1.06264e-12	AD_pep_0	H_pep_0	1403	379	742	608	0.647455
PUM2	5.57884e-17	-0.252556	0.168	0.438	1.0804e-12	AD_pep_0	H_pep_0	1403	379	331	337	0.634697
SLMAP	5.69295e-17	-0.32174	0.207	0.496	1.1025e-12	AD_pep_0	H_pep_0	1403	379	427	526	0.652483
CCNL1	5.90135e-17	-0.299567	0.62	0.873	1.14286e-12	AD_pep_0	H_pep_0	1403	379	2083	1604	0.675093
SYNE2	8.45605e-17	-0.299156	0.553	0.813	1.6376e-12	AD_pep_0	H_pep_0	1403	379	1800	1361	0.659637
P3H2	1.30196e-16	-0.312234	0.143	0.451	2.52138e-12	AD_pep_0	H_pep_0	1403	379	283	382	0.656725
ANKRD12	1.72259e-16	-0.302238	0.345	0.646	3.33597e-12	AD_pep_0	H_pep_0	1403	379	906	750	0.657019
TNS4	1.93687e-16	-0.357608	0.498	0.76	3.75094e-12	AD_pep_0	H_pep_0	1403	379	1594	1447	0.678567
ERBIN	2.15188e-16	-0.251688	0.131	0.364	4.16733e-12	AD_pep_0	H_pep_0	1403	379	248	316	0.619899
EDN1	2.15379e-16	-0.260111	0.086	0.327	4.17103e-12	AD_pep_0	H_pep_0	1403	379	185	287	0.620951
ESYT2	2.26663e-16	-0.289861	0.15	0.443	4.38955e-12	AD_pep_0	H_pep_0	1403	379	310	383	0.647986
USP34	2.26942e-16	-0.254429	0.185	0.443	4.39495e-12	AD_pep_0	H_pep_0	1403	379	378	367	0.63073
FOS	2.82052e-16	-0.329295	0.898	0.963	5.46222e-12	AD_pep_0	H_pep_0	1403	379	16559	16393	0.677684
PICALM	3.01991e-16	-0.263199	0.269	0.515	5.84836e-12	AD_pep_0	H_pep_0	1403	379	515	497	0.632568
ANKHD1	3.0556e-16	-0.278754	0.293	0.575	5.91747e-12	AD_pep_0	H_pep_0	1403	379	663	590	0.647937
MAT2A	3.07542e-16	-0.312801	0.317	0.607	5.95586e-12	AD_pep_0	H_pep_0	1403	379	863	718	0.654088
JARID2	3.28099e-16	-0.261737	0.096	0.354	6.35397e-12	AD_pep_0	H_pep_0	1403	379	190	312	0.629098
TGFB1	3.54952e-16	-0.311996	0.397	0.66	6.87401e-12	AD_pep_0	H_pep_0	1403	379	928	845	0.655969
EFNB2	4.03607e-16	-0.329867	0.182	0.483	7.81626e-12	AD_pep_0	H_pep_0	1403	379	488	501	0.655782
ADK	4.1527e-16	-0.294375	0.435	0.731	8.04213e-12	AD_pep_0	H_pep_0	1403	379	1098	937	0.657523
DENND4C	4.32268e-16	-0.270231	0.239	0.501	8.3713e-12	AD_pep_0	H_pep_0	1403	379	488	479	0.638894
MBNL2	4.93124e-16	-0.276428	0.167	0.441	9.54984e-12	AD_pep_0	H_pep_0	1403	379	343	371	0.639155
PTPN14	5.83819e-16	-0.308198	0.254	0.559	1.13062e-11	AD_pep_0	H_pep_0	1403	379	638	559	0.656845
DDX3X	5.85739e-16	-0.272602	0.502	0.778	1.13434e-11	AD_pep_0	H_pep_0	1403	379	1698	1141	0.645872
MYO1E	7.00177e-16	-0.269567	0.195	0.441	1.35596e-11	AD_pep_0	H_pep_0	1403	379	399	441	0.627559
ITGB1	7.52934e-16	-0.29313	0.541	0.789	1.45813e-11	AD_pep_0	H_pep_0	1403	379	1747	1168	0.660609
ABI1	8.33368e-16	-0.312936	0.302	0.62	1.6139e-11	AD_pep_0	H_pep_0	1403	379	746	673	0.664263
MKI67	9.33324e-16	0.300133	0.272	0.047	1.80748e-11	AD_pep_0	H_pep_0	1403	379	997	101	0.388776
FAF1	1.04438e-15	-0.279247	0.2	0.488	2.02254e-11	AD_pep_0	H_pep_0	1403	379	402	409	0.647265
NDUFA4L2	1.13094e-15	-0.357011	0.147	0.425	2.19017e-11	AD_pep_0	H_pep_0	1403	379	473	659	0.644064
WNT4	1.35628e-15	-0.30386	0.484	0.77	2.62658e-11	AD_pep_0	H_pep_0	1403	379	1576	1089	0.662323
CST3	1.37882e-15	0.294428	0.555	0.346	2.67021e-11	AD_pep_0	H_pep_0	1403	379	1616	367	0.638503
GATAD2A	1.44061e-15	-0.252655	0.15	0.393	2.78989e-11	AD_pep_0	H_pep_0	1403	379	303	367	0.623633
CD81	1.56164e-15	-0.265406	0.755	0.942	3.02427e-11	AD_pep_0	H_pep_0	1403	379	3010	2160	0.671793
PPP1R13L	1.69749e-15	-0.260118	0.357	0.623	3.28736e-11	AD_pep_0	H_pep_0	1403	379	842	684	0.638711
CDHR1	1.91024e-15	-0.273503	0.207	0.483	3.69938e-11	AD_pep_0	H_pep_0	1403	379	487	435	0.639222
KANSL1	2.06753e-15	-0.257558	0.132	0.383	4.00398e-11	AD_pep_0	H_pep_0	1403	379	250	327	0.627588
DDIT4	2.07014e-15	0.372347	0.525	0.29	4.00904e-11	AD_pep_0	H_pep_0	1403	379	2222	387	0.643458
RNF144B	2.13338e-15	-0.333942	0.2	0.441	4.1315e-11	AD_pep_0	H_pep_0	1403	379	487	723	0.628891
ARID4B	2.1486e-15	-0.259756	0.269	0.549	4.16099e-11	AD_pep_0	H_pep_0	1403	379	593	499	0.639908
TSC22D1	2.16715e-15	-0.283552	0.268	0.536	4.19691e-11	AD_pep_0	H_pep_0	1403	379	646	551	0.639701
DIP2B	2.4006e-15	-0.276525	0.15	0.43	4.649e-11	AD_pep_0	H_pep_0	1403	379	297	376	0.641419
FGFR2	2.40061e-15	-0.278691	0.419	0.691	4.64901e-11	AD_pep_0	H_pep_0	1403	379	1096	790	0.653295
WNK1	2.45669e-15	-0.265342	0.351	0.62	4.75762e-11	AD_pep_0	H_pep_0	1403	379	878	689	0.642012
EIF5	2.50149e-15	-0.303797	0.66	0.887	4.84438e-11	AD_pep_0	H_pep_0	1403	379	2143	1682	0.683203
UBB	2.7993e-15	-0.269772	0.795	0.955	5.42112e-11	AD_pep_0	H_pep_0	1403	379	3398	2621	0.677205
CIRBP	3.33862e-15	-0.288646	0.604	0.86	6.46556e-11	AD_pep_0	H_pep_0	1403	379	1979	1480	0.669919
IRF6	5.15503e-15	-0.268795	0.567	0.834	9.98323e-11	AD_pep_0	H_pep_0	1403	379	1596	1235	0.652305
HBP1	5.33819e-15	-0.284439	0.246	0.544	1.03379e-10	AD_pep_0	H_pep_0	1403	379	569	497	0.651347
PYCARD	5.42747e-15	0.292892	0.565	0.372	1.05108e-10	AD_pep_0	H_pep_0	1403	379	1658	397	0.638461
PSME4	5.63013e-15	-0.272029	0.18	0.449	1.09033e-10	AD_pep_0	H_pep_0	1403	379	341	407	0.635756
PDZK1IP1	5.89501e-15	0.308693	0.436	0.206	1.14163e-10	AD_pep_0	H_pep_0	1403	379	1142	207	0.365861
PIAS1	6.24314e-15	-0.261362	0.201	0.475	1.20905e-10	AD_pep_0	H_pep_0	1403	379	413	419	0.637569
WFDC5	6.27863e-15	-0.301151	0.349	0.596	1.21592e-10	AD_pep_0	H_pep_0	1403	379	1074	892	0.638978
UBE2B	6.51789e-15	-0.296064	0.369	0.689	1.26225e-10	AD_pep_0	H_pep_0	1403	379	857	704	0.665384
FOXO3	6.77767e-15	-0.284442	0.147	0.406	1.31256e-10	AD_pep_0	H_pep_0	1403	379	302	366	0.633681
MRPL52	7.42534e-15	0.279187	0.437	0.214	1.43799e-10	AD_pep_0	H_pep_0	1403	379	1105	214	0.373051
IGFBP5	7.76519e-15	-0.271867	0.155	0.406	1.50381e-10	AD_pep_0	H_pep_0	1403	379	508	397	0.625554
AHCYL2	8.06126e-15	-0.272589	0.153	0.417	1.56114e-10	AD_pep_0	H_pep_0	1403	379	296	377	0.634353
HSPA5	8.38453e-15	-0.283904	0.582	0.813	1.62375e-10	AD_pep_0	H_pep_0	1403	379	1894	1477	0.655489
KDSR	9.98574e-15	-0.299229	0.239	0.557	1.93384e-10	AD_pep_0	H_pep_0	1403	379	516	492	0.661051
MCC	1.03546e-14	-0.275783	0.123	0.38	2.00527e-10	AD_pep_0	H_pep_0	1403	379	233	329	0.632345
AREG	1.09801e-14	-0.416929	0.396	0.649	2.1264e-10	AD_pep_0	H_pep_0	1403	379	2173	2188	0.65254
ELF2	1.14475e-14	-0.281408	0.291	0.562	2.21691e-10	AD_pep_0	H_pep_0	1403	379	638	609	0.643127
HMGN2	1.34604e-14	0.293341	0.79	0.707	2.60674e-10	AD_pep_0	H_pep_0	1403	379	4532	1130	0.662057
NDUFA1	1.70961e-14	0.285807	0.579	0.367	3.31083e-10	AD_pep_0	H_pep_0	1403	379	1567	390	0.64168
TCEAL4	1.77152e-14	-0.266996	0.36	0.652	3.43072e-10	AD_pep_0	H_pep_0	1403	379	1013	680	0.646373
EIF4A2	1.84797e-14	-0.261061	0.411	0.702	3.57877e-10	AD_pep_0	H_pep_0	1403	379	1146	770	0.645977
KLC3	2.34803e-14	-0.263203	0.175	0.446	4.54719e-10	AD_pep_0	H_pep_0	1403	379	387	398	0.637406
USP12	2.57504e-14	-0.255561	0.201	0.443	4.98683e-10	AD_pep_0	H_pep_0	1403	379	400	380	0.626913
PATJ	3.37982e-14	-0.25166	0.145	0.404	6.54535e-10	AD_pep_0	H_pep_0	1403	379	286	326	0.629652
LAMA3	3.97116e-14	-0.307829	0.275	0.549	7.69054e-10	AD_pep_0	H_pep_0	1403	379	585	588	0.647846
PSMB6	4.1862e-14	0.297245	0.538	0.335	8.10699e-10	AD_pep_0	H_pep_0	1403	379	1502	355	0.640742
TAX1BP1	5.35448e-14	-0.267129	0.351	0.639	1.03695e-09	AD_pep_0	H_pep_0	1403	379	818	644	0.648453
SMG1	5.4164e-14	-0.259701	0.378	0.628	1.04894e-09	AD_pep_0	H_pep_0	1403	379	957	785	0.632292
CYLD	5.46703e-14	-0.262446	0.184	0.425	1.05875e-09	AD_pep_0	H_pep_0	1403	379	378	410	0.624944
MAP4K5	6.58202e-14	-0.276289	0.193	0.47	1.27467e-09	AD_pep_0	H_pep_0	1403	379	378	418	0.642401
TOB2	8.10988e-14	-0.296493	0.359	0.649	1.57056e-09	AD_pep_0	H_pep_0	1403	379	982	809	0.653006
FGFBP1	9.44724e-14	0.326498	0.59	0.327	1.82955e-09	AD_pep_0	H_pep_0	1403	379	2642	737	0.641755
RSRP1	9.95188e-14	-0.286418	0.701	0.91	1.92728e-09	AD_pep_0	H_pep_0	1403	379	2736	2045	0.675951
CTSD	1.19041e-13	0.259224	0.599	0.472	2.30535e-09	AD_pep_0	H_pep_0	1403	379	1967	535	0.624521
EGR2	1.19889e-13	-0.254881	0.165	0.42	2.32176e-09	AD_pep_0	H_pep_0	1403	379	398	349	0.628065
UBR5	1.23537e-13	-0.260676	0.175	0.427	2.39242e-09	AD_pep_0	H_pep_0	1403	379	376	406	0.629943
PPP3CA	1.30705e-13	-0.258024	0.219	0.491	2.53124e-09	AD_pep_0	H_pep_0	1403	379	471	433	0.636977
ATP5MPL	1.46214e-13	0.302889	0.518	0.311	2.83157e-09	AD_pep_0	H_pep_0	1403	379	1483	280	0.639171
ETS2	1.57022e-13	-0.254134	0.634	0.852	3.04088e-09	AD_pep_0	H_pep_0	1403	379	2465	1716	0.642008
AP2S1	1.65482e-13	0.295849	0.451	0.237	3.20473e-09	AD_pep_0	H_pep_0	1403	379	1231	223	0.368353
WEE1	1.78195e-13	-0.277827	0.33	0.625	3.45092e-09	AD_pep_0	H_pep_0	1403	379	911	640	0.647824
GSK3B	2.09337e-13	-0.250967	0.289	0.546	4.05402e-09	AD_pep_0	H_pep_0	1403	379	611	541	0.631718
INTS6L	2.11502e-13	-0.265798	0.103	0.338	4.09594e-09	AD_pep_0	H_pep_0	1403	379	201	277	0.621214
ASXL1	2.16362e-13	-0.269902	0.246	0.515	4.19007e-09	AD_pep_0	H_pep_0	1403	379	547	486	0.639085
CDC20	2.32573e-13	0.277263	0.273	0.087	4.50402e-09	AD_pep_0	H_pep_0	1403	379	1101	156	0.404424
LSP1	2.33836e-13	-0.277799	0.272	0.562	4.52846e-09	AD_pep_0	H_pep_0	1403	379	719	570	0.644789
TKT	2.43957e-13	0.336809	0.595	0.383	4.72447e-09	AD_pep_0	H_pep_0	1403	379	1853	375	0.661754
NDUFS6	2.85337e-13	0.27593	0.422	0.208	5.52583e-09	AD_pep_0	H_pep_0	1403	379	1032	181	0.377632
CYC1	3.89842e-13	0.276127	0.492	0.293	7.54968e-09	AD_pep_0	H_pep_0	1403	379	1356	297	0.372604
PTTG1	4.09558e-13	0.370074	0.458	0.23	7.93149e-09	AD_pep_0	H_pep_0	1403	379	2014	323	0.365925
CCDC3	5.21472e-13	-0.302656	0.279	0.565	1.00988e-08	AD_pep_0	H_pep_0	1403	379	683	607	0.653061
OSBPL8	6.12114e-13	-0.257651	0.249	0.52	1.18542e-08	AD_pep_0	H_pep_0	1403	379	566	500	0.63631
AOPEP	6.93068e-13	-0.28263	0.397	0.67	1.3422e-08	AD_pep_0	H_pep_0	1403	379	1018	798	0.64987
RNF227	8.16172e-13	-0.254859	0.238	0.499	1.5806e-08	AD_pep_0	H_pep_0	1403	379	542	438	0.633046
DUSP1	1.50779e-12	-0.257401	0.89	0.939	2.91999e-08	AD_pep_0	H_pep_0	1403	379	7154	6346	0.646068
RCOR1	1.54316e-12	-0.256883	0.234	0.488	2.98848e-08	AD_pep_0	H_pep_0	1403	379	486	490	0.63183
HSPA1B	1.55238e-12	-0.251003	0.843	0.96	3.00635e-08	AD_pep_0	H_pep_0	1403	379	4210	3325	0.667482
GAS6	1.56768e-12	-0.31727	0.379	0.675	3.03597e-08	AD_pep_0	H_pep_0	1403	379	982	820	0.667105
COL7A1	1.64813e-12	-0.28418	0.375	0.654	3.19176e-08	AD_pep_0	H_pep_0	1403	379	1143	796	0.646556
APOE	1.78154e-12	-0.31169	0.237	0.467	3.45013e-08	AD_pep_0	H_pep_0	1403	379	736	1074	0.625515
N4BP2L2	2.07706e-12	-0.273264	0.313	0.594	4.02243e-08	AD_pep_0	H_pep_0	1403	379	699	532	0.64666
EGFR	2.47042e-12	-0.299429	0.395	0.71	4.78421e-08	AD_pep_0	H_pep_0	1403	379	1083	913	0.660757
AMD1	2.48776e-12	-0.271854	0.363	0.636	4.8178e-08	AD_pep_0	H_pep_0	1403	379	908	721	0.646131
CCL2	3.16592e-12	0.375637	0.625	0.406	6.13112e-08	AD_pep_0	H_pep_0	1403	379	5404	1495	0.638619
CITED2	3.42143e-12	-0.330722	0.393	0.675	6.62594e-08	AD_pep_0	H_pep_0	1403	379	1184	1012	0.661278
ITGA2	3.61168e-12	-0.259228	0.305	0.565	6.99439e-08	AD_pep_0	H_pep_0	1403	379	692	547	0.633576
FAM83B	4.45584e-12	-0.262771	0.211	0.464	8.62917e-08	AD_pep_0	H_pep_0	1403	379	440	451	0.633418
PGAM1	4.49439e-12	0.27489	0.547	0.398	8.70383e-08	AD_pep_0	H_pep_0	1403	379	1708	435	0.627224
TRMT112	5.87927e-12	0.266833	0.713	0.599	1.13858e-07	AD_pep_0	H_pep_0	1403	379	2468	641	0.349353
LSM7	6.83531e-12	0.302256	0.537	0.335	1.32373e-07	AD_pep_0	H_pep_0	1403	379	1524	321	0.641596
UBE2C	8.0963e-12	0.265964	0.207	0.05	1.56793e-07	AD_pep_0	H_pep_0	1403	379	1062	108	0.420416
MORF4L2	8.6711e-12	-0.261573	0.301	0.58	1.67925e-07	AD_pep_0	H_pep_0	1403	379	643	537	0.643552
PSMB3	1.01423e-11	0.252143	0.521	0.372	1.96415e-07	AD_pep_0	H_pep_0	1403	379	1450	350	0.617618
SNRPF	1.01435e-11	0.281974	0.512	0.319	1.96438e-07	AD_pep_0	H_pep_0	1403	379	1372	279	0.631206
DUSP2	1.17287e-11	-0.254202	0.183	0.375	2.27139e-07	AD_pep_0	H_pep_0	1403	379	464	552	0.599592
AFF4	1.25137e-11	-0.276414	0.315	0.602	2.4234e-07	AD_pep_0	H_pep_0	1403	379	744	617	0.644973
CDC42EP1	1.6165e-11	0.278969	0.414	0.206	3.13051e-07	AD_pep_0	H_pep_0	1403	379	1040	204	0.378642
PRELID1	1.66561e-11	0.28286	0.504	0.314	3.22562e-07	AD_pep_0	H_pep_0	1403	379	1409	343	0.62888
PSMA2	1.71473e-11	0.280987	0.597	0.404	3.32075e-07	AD_pep_0	H_pep_0	1403	379	1713	414	0.641658
CHCHD10	1.84411e-11	0.298338	0.445	0.201	3.5713e-07	AD_pep_0	H_pep_0	1403	379	1143	204	0.363085
MAFB	1.86576e-11	-0.266579	0.364	0.594	3.61322e-07	AD_pep_0	H_pep_0	1403	379	1222	856	0.62914
CCNB1	2.86166e-11	0.271292	0.264	0.077	5.54188e-07	AD_pep_0	H_pep_0	1403	379	966	117	0.403908
CRABP2	2.95095e-11	0.261637	0.248	0.069	5.7148e-07	AD_pep_0	H_pep_0	1403	379	861	82	0.407204
ID3	3.46654e-11	-0.271436	0.43	0.636	6.7133e-07	AD_pep_0	H_pep_0	1403	379	1344	1142	0.626892
ITPKC	3.5478e-11	-0.267571	0.393	0.617	6.87067e-07	AD_pep_0	H_pep_0	1403	379	1158	999	0.626624
ATP5MC1	5.96617e-11	0.256139	0.513	0.348	1.15541e-06	AD_pep_0	H_pep_0	1403	379	1496	372	0.616782
KRTCAP2	6.04759e-11	0.250396	0.493	0.301	1.17118e-06	AD_pep_0	H_pep_0	1403	379	1270	310	0.382669
HES1	6.48995e-11	-0.252842	0.232	0.462	1.25684e-06	AD_pep_0	H_pep_0	1403	379	678	601	0.616808
ANAPC11	9.94388e-11	0.259144	0.54	0.375	1.92573e-06	AD_pep_0	H_pep_0	1403	379	1588	376	0.621743
CENPF	1.03213e-10	0.275223	0.262	0.061	1.99883e-06	AD_pep_0	H_pep_0	1403	379	970	148	0.399477
NDUFB9	1.1127e-10	0.272111	0.634	0.522	2.15485e-06	AD_pep_0	H_pep_0	1403	379	2123	559	0.362437
HSPE1	4.99994e-10	0.25024	0.717	0.604	9.68289e-06	AD_pep_0	H_pep_0	1403	379	2565	755	0.639977
NDUFB2	9.03075e-10	0.26749	0.515	0.348	1.7489e-05	AD_pep_0	H_pep_0	1403	379	1432	343	0.623755
CTSB	9.48432e-10	0.255988	0.42	0.235	1.83673e-05	AD_pep_0	H_pep_0	1403	379	1071	217	0.38785
KRT17	9.8498e-10	0.271773	0.265	0.09	1.90751e-05	AD_pep_0	H_pep_0	1403	379	1180	186	0.4112
CSTA	1.11263e-09	0.258579	0.403	0.193	2.15473e-05	AD_pep_0	H_pep_0	1403	379	1014	180	0.384546
ATP5PF	1.36482e-09	0.262948	0.608	0.43	2.64311e-05	AD_pep_0	H_pep_0	1403	379	1734	477	0.634957
VDAC1	2.05419e-09	0.269001	0.55	0.38	3.97815e-05	AD_pep_0	H_pep_0	1403	379	1599	390	0.62848
MRPL51	2.49474e-09	0.251795	0.501	0.327	4.83132e-05	AD_pep_0	H_pep_0	1403	379	1336	289	0.617242
ATP5PB	1.59268e-08	0.251138	0.552	0.391	0.000308439	AD_pep_0	H_pep_0	1403	379	1565	404	0.622045
H2AFY	1.94214e-08	0.255753	0.51	0.317	0.000376114	AD_pep_0	H_pep_0	1403	379	1321	320	0.622803
NDUFS7	3.69942e-08	0.26026	0.46	0.269	0.00071643	AD_pep_0	H_pep_0	1403	379	1174	228	0.38022
ADIRF	9.15821e-08	0.250789	0.474	0.285	0.00177358	AD_pep_0	H_pep_0	1403	379	1181	230	0.385629
S100A9	2.1616e-61	1.50141	0.858	0.339	4.18615e-57	AD_pep_1	H_pep_1	1142	277	49936	642	0.882845
S100A8	8.00921e-61	1.4309	0.863	0.379	1.55106e-56	AD_pep_1	H_pep_1	1142	277	60622	1954	0.880267
S100A7	2.14706e-57	1.25025	0.821	0.242	4.15799e-53	AD_pep_1	H_pep_1	1142	277	17591	525	0.863187
LTF	1.03559e-56	1.09704	0.658	0.043	2.00553e-52	AD_pep_1	H_pep_1	1142	277	6357	16	0.818255
KRT6A	4.13498e-54	1.12823	0.776	0.22	8.0078e-50	AD_pep_1	H_pep_1	1142	277	12120	154	0.838536
S100A2	5.27885e-54	0.866027	0.941	0.639	1.0223e-49	AD_pep_1	H_pep_1	1142	277	35993	2726	0.877904
RPS26	1.15976e-51	0.504295	1	0.957	2.246e-47	AD_pep_1	H_pep_1	1142	277	25969	6177	0.868421
IFITM3	1.03481e-47	0.816434	0.89	0.433	2.00401e-43	AD_pep_1	H_pep_1	1142	277	7138	607	0.846145
SERPINB4	1.61346e-47	1.00263	0.682	0.105	3.12463e-43	AD_pep_1	H_pep_1	1142	277	5701	15	0.816441
APOE	5.30198e-47	-0.844675	0.426	0.906	1.02678e-42	AD_pep_1	H_pep_1	1142	277	4508	7689	0.839978
LGALS7	4.28662e-46	0.858928	0.854	0.303	8.30148e-42	AD_pep_1	H_pep_1	1142	277	10718	1599	0.83234
MIF	1.27597e-43	0.440962	0.995	0.964	2.47104e-39	AD_pep_1	H_pep_1	1142	277	16620	4158	0.842496
RPS4Y1	1.5762e-43	0.710204	0.654	0.061	3.05247e-39	AD_pep_1	H_pep_1	1142	277	2704	158	0.788578
LGALS7B	8.02741e-43	-0.492464	0.919	0.996	1.55459e-38	AD_pep_1	H_pep_1	1142	277	21570	31149	0.81673
IFITM1	1.31627e-41	0.689028	0.577	0.058	2.54908e-37	AD_pep_1	H_pep_1	1142	277	2098	92	0.764676
GSTP1	1.13251e-39	0.396918	0.989	0.96	2.19323e-35	AD_pep_1	H_pep_1	1142	277	13624	4020	0.811874
TXNDC17	3.49027e-39	0.707135	0.725	0.217	6.75926e-35	AD_pep_1	H_pep_1	1142	277	3005	388	0.800692
COX6A1	4.24564e-39	0.396052	0.98	0.91	8.2221e-35	AD_pep_1	H_pep_1	1142	277	7551	2242	0.813017
GJB2	9.63464e-39	0.696	0.595	0.09	1.86584e-34	AD_pep_1	H_pep_1	1142	277	2389	71	0.768942
GAPDH	2.32038e-38	0.25042	1	0.996	4.49364e-34	AD_pep_1	H_pep_1	1142	277	36559	12613	0.812986
COX8A	1.79383e-37	0.432929	0.963	0.834	3.47394e-33	AD_pep_1	H_pep_1	1142	277	6027	1663	0.806549
KLF4	1.8014e-37	-0.600157	0.534	0.917	3.48859e-33	AD_pep_1	H_pep_1	1142	277	2708	3942	0.804651
IFI27	3.02289e-37	0.70467	0.627	0.126	5.85412e-33	AD_pep_1	H_pep_1	1142	277	2947	383	0.766498
SERPINB3	5.74519e-36	0.646064	0.457	0.004	1.11261e-31	AD_pep_1	H_pep_1	1142	277	1899	2	0.272669
ZFP36L1	1.84627e-35	-0.392582	0.939	1	3.57549e-31	AD_pep_1	H_pep_1	1142	277	10842	13466	0.801258
ATP5MC3	4.47967e-35	0.455116	0.924	0.776	8.67534e-31	AD_pep_1	H_pep_1	1142	277	5586	1408	0.786917
NRARP	1.05678e-34	-0.502748	0.76	0.957	2.04655e-30	AD_pep_1	H_pep_1	1142	277	5620	7102	0.790702
NDUFA4	1.19501e-34	0.507562	0.883	0.57	2.31425e-30	AD_pep_1	H_pep_1	1142	277	4049	936	0.783912
RORA	6.31771e-34	-0.574053	0.351	0.809	1.22349e-29	AD_pep_1	H_pep_1	1142	277	1599	2356	0.777422
NME2	4.94121e-33	0.318483	0.995	0.953	9.56915e-29	AD_pep_1	H_pep_1	1142	277	12053	4052	0.798172
RAN	3.82406e-32	0.393779	0.941	0.845	7.40568e-28	AD_pep_1	H_pep_1	1142	277	5976	1695	0.779286
KRT10	7.46823e-32	-0.721066	0.823	0.968	1.4463e-27	AD_pep_1	H_pep_1	1142	277	51955	69209	0.776932
KRT1	1.14246e-31	-0.749587	0.634	0.939	2.21248e-27	AD_pep_1	H_pep_1	1142	277	32206	38480	0.782213
SQSTM1	1.36168e-31	-0.510356	0.623	0.939	2.63702e-27	AD_pep_1	H_pep_1	1142	277	2465	3055	0.785821
CDKN1A	1.42711e-31	-0.407933	0.825	0.978	2.76374e-27	AD_pep_1	H_pep_1	1142	277	6135	6633	0.773551
S100A6	3.79554e-31	0.556439	0.926	0.639	7.35045e-27	AD_pep_1	H_pep_1	1142	277	7852	1323	0.788372
SOX5	4.21345e-31	-0.519677	0.039	0.458	8.15976e-27	AD_pep_1	H_pep_1	1142	277	235	899	0.712687
FOSB	4.5341e-31	-0.50916	0.7	0.968	8.78074e-27	AD_pep_1	H_pep_1	1142	277	5301	5263	0.784473
HINT1	1.63031e-30	0.317948	0.988	0.942	3.15726e-26	AD_pep_1	H_pep_1	1142	277	9630	3115	0.781532
SIK3	1.82347e-30	-0.490367	0.095	0.531	3.53133e-26	AD_pep_1	H_pep_1	1142	277	300	767	0.724672
ENO1	7.63286e-30	0.378378	0.949	0.859	1.47818e-25	AD_pep_1	H_pep_1	1142	277	6201	1804	0.766423
FABP5	7.29262e-29	0.865039	0.678	0.271	1.41229e-24	AD_pep_1	H_pep_1	1142	277	8640	727	0.759773
EXT1	1.09097e-28	-0.595014	0.147	0.617	2.11277e-24	AD_pep_1	H_pep_1	1142	277	395	1233	0.755537
BTG1	1.24511e-28	-0.435485	0.798	0.978	2.41128e-24	AD_pep_1	H_pep_1	1142	277	5171	5525	0.784611
PARD3	1.76756e-28	-0.533776	0.207	0.697	3.42305e-24	AD_pep_1	H_pep_1	1142	277	756	1228	0.765169
EXOC6B	1.81534e-28	-0.49071	0.082	0.505	3.51558e-24	AD_pep_1	H_pep_1	1142	277	341	907	0.717822
SLC25A5	1.84136e-28	0.306894	0.985	0.957	3.56598e-24	AD_pep_1	H_pep_1	1142	277	11898	4100	0.762721
HLA-E	2.75441e-28	-0.343838	0.767	0.953	5.33419e-24	AD_pep_1	H_pep_1	1142	277	3133	2917	0.750188
ADRB2	7.44505e-28	-0.536073	0.28	0.693	1.44181e-23	AD_pep_1	H_pep_1	1142	277	1029	1559	0.739073
GSTM1	1.23101e-27	-0.395289	0.055	0.43	2.38398e-23	AD_pep_1	H_pep_1	1142	277	126	358	0.687373
COX6C	1.47137e-27	0.353758	0.932	0.809	2.84946e-23	AD_pep_1	H_pep_1	1142	277	4605	1429	0.755772
RHOB	6.67569e-27	-0.545027	0.38	0.791	1.29281e-22	AD_pep_1	H_pep_1	1142	277	1631	2101	0.75982
UQCRQ	6.1555e-26	0.432852	0.802	0.538	1.19207e-21	AD_pep_1	H_pep_1	1142	277	3289	889	0.737622
COX5B	8.11928e-26	0.356142	0.933	0.794	1.57238e-21	AD_pep_1	H_pep_1	1142	277	4701	1710	0.753733
SERPINB13	1.01825e-25	0.433383	0.389	0.018	1.97194e-21	AD_pep_1	H_pep_1	1142	277	892	15	0.313626
TUBB2A	2.10651e-25	-0.521675	0.522	0.823	4.07947e-21	AD_pep_1	H_pep_1	1142	277	2663	3482	0.755412
C12orf75	2.79071e-25	0.48031	0.487	0.09	5.40449e-21	AD_pep_1	H_pep_1	1142	277	1349	143	0.294488
TMSB4X	2.80606e-25	0.288365	0.99	0.946	5.43421e-21	AD_pep_1	H_pep_1	1142	277	11469	3752	0.738327
ZSWIM6	3.37636e-25	-0.470752	0.09	0.491	6.53865e-21	AD_pep_1	H_pep_1	1142	277	266	768	0.707991
MT1E	7.18223e-25	0.440079	0.855	0.617	1.39091e-20	AD_pep_1	H_pep_1	1142	277	5151	1015	0.732751
POLR2L	8.73208e-25	0.385429	0.904	0.722	1.69105e-20	AD_pep_1	H_pep_1	1142	277	4276	1250	0.750488
EZR	9.27416e-25	-0.385547	0.813	0.975	1.79603e-20	AD_pep_1	H_pep_1	1142	277	4564	4854	0.754745
DNAJA1	2.30429e-24	-0.327126	0.792	0.96	4.46249e-20	AD_pep_1	H_pep_1	1142	277	3735	3289	0.719151
NDUFB9	2.4225e-24	0.396595	0.72	0.451	4.69141e-20	AD_pep_1	H_pep_1	1142	277	2478	692	0.707572
COX7B	2.54478e-24	0.391359	0.85	0.643	4.92822e-20	AD_pep_1	H_pep_1	1142	277	3417	995	0.744183
CRABP2	4.94335e-24	0.591661	0.599	0.22	9.5733e-20	AD_pep_1	H_pep_1	1142	277	3187	508	0.722406
MYC	6.37985e-24	-0.509707	0.489	0.794	1.23552e-19	AD_pep_1	H_pep_1	1142	277	2363	2983	0.726495
FAM160A1	6.70019e-24	-0.474881	0.152	0.545	1.29756e-19	AD_pep_1	H_pep_1	1142	277	450	998	0.711915
RPL27A	1.32806e-23	0.282453	0.981	0.921	2.57193e-19	AD_pep_1	H_pep_1	1142	277	9189	3196	0.746123
TXN	3.46961e-23	0.280749	0.983	0.931	6.71924e-19	AD_pep_1	H_pep_1	1142	277	9665	3550	0.741533
EMP1	3.71239e-23	-0.440461	0.574	0.859	7.18942e-19	AD_pep_1	H_pep_1	1142	277	2071	2359	0.733875
ERF	9.98955e-23	-0.451205	0.41	0.758	1.93458e-18	AD_pep_1	H_pep_1	1142	277	1268	1465	0.723756
HMGN2	9.99943e-23	0.43997	0.875	0.664	1.93649e-18	AD_pep_1	H_pep_1	1142	277	5315	1313	0.742276
CHCHD2	1.39743e-22	0.278789	0.961	0.884	2.70626e-18	AD_pep_1	H_pep_1	1142	277	5818	2160	0.730457
KRT16	1.86353e-22	0.744296	0.749	0.401	3.60892e-18	AD_pep_1	H_pep_1	1142	277	9501	576	0.750479
JUND	1.87154e-22	-0.268471	0.919	0.993	3.62442e-18	AD_pep_1	H_pep_1	1142	277	6698	6092	0.732085
ATP5MG	5.3947e-22	0.288184	0.937	0.863	1.04474e-17	AD_pep_1	H_pep_1	1142	277	4820	1689	0.73053
NEBL	6.96832e-22	-0.344468	0.046	0.383	1.34948e-17	AD_pep_1	H_pep_1	1142	277	180	466	0.669172
BBC3	9.08501e-22	-0.42688	0.349	0.704	1.7594e-17	AD_pep_1	H_pep_1	1142	277	1105	1290	0.719548
CHCHD10	1.11458e-21	0.404476	0.537	0.177	2.15849e-17	AD_pep_1	H_pep_1	1142	277	1432	319	0.689162
TIMM13	1.16104e-21	0.387313	0.573	0.249	2.24847e-17	AD_pep_1	H_pep_1	1142	277	1705	436	0.685616
SERTAD1	1.25605e-21	-0.392007	0.517	0.78	2.43246e-17	AD_pep_1	H_pep_1	1142	277	1827	2033	0.713722
ARPC1B	1.37593e-21	0.386403	0.441	0.09	2.66462e-17	AD_pep_1	H_pep_1	1142	277	1013	115	0.322626
SSBP2	3.19218e-21	-0.354202	0.144	0.487	6.18198e-17	AD_pep_1	H_pep_1	1142	277	387	578	0.676175
GRIP1	3.36019e-21	-0.3497	0.025	0.339	6.50734e-17	AD_pep_1	H_pep_1	1142	277	87	453	0.657971
MICOS10	8.71201e-21	0.384006	0.671	0.386	1.68717e-16	AD_pep_1	H_pep_1	1142	277	2155	595	0.700154
BTG2	8.75805e-21	-0.375197	0.757	0.964	1.69608e-16	AD_pep_1	H_pep_1	1142	277	3866	3669	0.729427
GSTM3	8.90723e-21	-0.397382	0.2	0.549	1.72498e-16	AD_pep_1	H_pep_1	1142	277	494	687	0.691565
DMKN	1.15604e-20	-0.408809	0.806	0.968	2.23879e-16	AD_pep_1	H_pep_1	1142	277	18662	21261	0.719741
CTSB	1.87613e-20	0.348153	0.459	0.137	3.63331e-16	AD_pep_1	H_pep_1	1142	277	1088	219	0.33287
UQCR11	2.07405e-20	0.36686	0.696	0.419	4.01661e-16	AD_pep_1	H_pep_1	1142	277	2319	726	0.691832
ZFAND3	2.12391e-20	-0.358821	0.089	0.419	4.11317e-16	AD_pep_1	H_pep_1	1142	277	237	558	0.669433
TMSB10	2.14425e-20	0.28576	0.961	0.884	4.15256e-16	AD_pep_1	H_pep_1	1142	277	6842	2427	0.711138
COX7A2	3.00489e-20	0.337978	0.842	0.682	5.81927e-16	AD_pep_1	H_pep_1	1142	277	3544	1121	0.714884
TIPARP	3.53292e-20	-0.390847	0.371	0.708	6.84185e-16	AD_pep_1	H_pep_1	1142	277	1262	1289	0.699631
GPHN	4.16733e-20	-0.38259	0.109	0.448	8.07045e-16	AD_pep_1	H_pep_1	1142	277	243	630	0.676227
FHIT	6.08481e-20	-0.311772	0.039	0.325	1.17839e-15	AD_pep_1	H_pep_1	1142	277	121	470	0.643758
KRT6B	6.83342e-20	0.401348	0.284	0.007	1.32336e-15	AD_pep_1	H_pep_1	1142	277	1174	6	0.361962
TYMP	7.29698e-20	0.370624	0.454	0.126	1.41313e-15	AD_pep_1	H_pep_1	1142	277	1254	183	0.334324
MAP3K8	8.40962e-20	-0.419506	0.223	0.588	1.62861e-15	AD_pep_1	H_pep_1	1142	277	558	882	0.70322
ATP5PF	1.70545e-19	0.363579	0.673	0.394	3.30277e-15	AD_pep_1	H_pep_1	1142	277	2138	639	0.688543
DENND4A	2.23394e-19	-0.323462	0.079	0.372	4.32624e-15	AD_pep_1	H_pep_1	1142	277	184	500	0.649674
AC083837.1	2.38187e-19	-0.320567	0.015	0.307	4.61273e-15	AD_pep_1	H_pep_1	1142	277	70	386	0.646092
LGALS3	2.71279e-19	-0.335348	0.729	0.906	5.25359e-15	AD_pep_1	H_pep_1	1142	277	4889	4986	0.702133
INTS6	3.30284e-19	-0.378244	0.365	0.686	6.39627e-15	AD_pep_1	H_pep_1	1142	277	1219	1414	0.692531
NEAT1	3.47559e-19	0.282419	0.977	0.928	6.73083e-15	AD_pep_1	H_pep_1	1142	277	12190	4470	0.706683
DDIT4	3.49751e-19	0.382974	0.514	0.249	6.77328e-15	AD_pep_1	H_pep_1	1142	277	2030	468	0.654024
UST	3.78587e-19	-0.300794	0.036	0.307	7.33172e-15	AD_pep_1	H_pep_1	1142	277	87	335	0.636786
NDUFA4L2	4.57133e-19	-0.469788	0.123	0.477	8.85283e-15	AD_pep_1	H_pep_1	1142	277	563	1041	0.681373
MBNL1	4.93609e-19	-0.337525	0.514	0.773	9.55923e-15	AD_pep_1	H_pep_1	1142	277	1363	1558	0.680319
PGAM1	5.3534e-19	0.329612	0.708	0.498	1.03674e-14	AD_pep_1	H_pep_1	1142	277	2539	856	0.67544
ANKRD33B	5.54949e-19	-0.338773	0.102	0.433	1.07471e-14	AD_pep_1	H_pep_1	1142	277	271	466	0.667922
UQCR10	5.7299e-19	0.386777	0.688	0.383	1.10965e-14	AD_pep_1	H_pep_1	1142	277	2323	694	0.699251
NDUFS6	5.78969e-19	0.371549	0.536	0.199	1.12123e-14	AD_pep_1	H_pep_1	1142	277	1372	357	0.680327
CCL2	6.66141e-19	0.449018	0.447	0.119	1.29005e-14	AD_pep_1	H_pep_1	1142	277	2149	182	0.337672
FOSL1	8.85953e-19	-0.479538	0.296	0.65	1.71574e-14	AD_pep_1	H_pep_1	1142	277	930	1602	0.709811
RSRP1	1.05329e-18	-0.356652	0.686	0.903	2.0398e-14	AD_pep_1	H_pep_1	1142	277	2924	2836	0.721435
COX7C	1.06491e-18	0.252567	0.951	0.863	2.0623e-14	AD_pep_1	H_pep_1	1142	277	5619	2114	0.700021
PPIB	1.59205e-18	0.325865	0.74	0.538	3.08316e-14	AD_pep_1	H_pep_1	1142	277	2572	870	0.31781
SERPINB1	1.64798e-18	0.31665	0.395	0.116	3.19147e-14	AD_pep_1	H_pep_1	1142	277	960	163	0.355457
RANBP1	1.90156e-18	0.378459	0.603	0.296	3.68255e-14	AD_pep_1	H_pep_1	1142	277	1813	480	0.681228
ALDH3A2	1.98573e-18	-0.386167	0.461	0.791	3.84556e-14	AD_pep_1	H_pep_1	1142	277	1743	1635	0.706726
FXYD5	2.09808e-18	0.341909	0.394	0.076	4.06314e-14	AD_pep_1	H_pep_1	1142	277	866	81	0.341297
IMMP2L	2.69325e-18	-0.335741	0.064	0.368	5.21575e-14	AD_pep_1	H_pep_1	1142	277	171	532	0.653899
ZFP36L2	2.69659e-18	-0.307912	0.837	0.964	5.22222e-14	AD_pep_1	H_pep_1	1142	277	4793	5017	0.717533
PARK7	3.32555e-18	0.340528	0.581	0.285	6.44026e-14	AD_pep_1	H_pep_1	1142	277	1497	404	0.669702
FBXW7	3.46518e-18	-0.366189	0.37	0.686	6.71067e-14	AD_pep_1	H_pep_1	1142	277	1048	1119	0.694061
ATP5MD	7.1785e-18	0.367976	0.734	0.469	1.39019e-13	AD_pep_1	H_pep_1	1142	277	2430	736	0.704602
TAF4B	7.72688e-18	-0.39828	0.144	0.48	1.49639e-13	AD_pep_1	H_pep_1	1142	277	511	893	0.67752
ATP5F1D	7.8131e-18	0.284455	0.902	0.798	1.51309e-13	AD_pep_1	H_pep_1	1142	277	4576	1746	0.703339
PDZK1IP1	1.05658e-17	0.337612	0.504	0.227	2.04616e-13	AD_pep_1	H_pep_1	1142	277	1595	558	0.65308
HERPUD1	1.10721e-17	-0.384966	0.437	0.729	2.14422e-13	AD_pep_1	H_pep_1	1142	277	1594	1712	0.695969
SUB1	1.26423e-17	0.318582	0.801	0.621	2.44831e-13	AD_pep_1	H_pep_1	1142	277	2931	897	0.694116
ERRFI1	1.34529e-17	-0.403179	0.335	0.664	2.60528e-13	AD_pep_1	H_pep_1	1142	277	1194	1268	0.686848
ATP5MF	1.44802e-17	0.329951	0.81	0.603	2.80424e-13	AD_pep_1	H_pep_1	1142	277	2932	925	0.697451
HIP1	2.95822e-17	-0.380875	0.088	0.426	5.72888e-13	AD_pep_1	H_pep_1	1142	277	172	486	0.674308
COX6B1	3.0334e-17	0.321223	0.892	0.747	5.87449e-13	AD_pep_1	H_pep_1	1142	277	3964	1441	0.718432
ATXN1	3.62296e-17	-0.289847	0.071	0.336	7.01622e-13	AD_pep_1	H_pep_1	1142	277	177	426	0.634236
MACROD2	4.45893e-17	-0.2804	0.025	0.274	8.63517e-13	AD_pep_1	H_pep_1	1142	277	86	367	0.625132
MAML3	8.55337e-17	-0.255784	0.04	0.278	1.65645e-12	AD_pep_1	H_pep_1	1142	277	126	355	0.619699
EPHB6	1.08642e-16	-0.341693	0.294	0.603	2.10395e-12	AD_pep_1	H_pep_1	1142	277	1015	1141	0.673344
SOD2	1.55398e-16	0.379582	0.782	0.523	3.00944e-12	AD_pep_1	H_pep_1	1142	277	3992	1224	0.682015
COX5A	1.57601e-16	0.339163	0.762	0.563	3.0521e-12	AD_pep_1	H_pep_1	1142	277	2854	951	0.691693
HSPA2	1.82656e-16	-0.357753	0.266	0.578	3.53732e-12	AD_pep_1	H_pep_1	1142	277	830	945	0.675144
SNRPG	2.23607e-16	0.371534	0.676	0.39	4.33037e-12	AD_pep_1	H_pep_1	1142	277	2256	601	0.687536
MIR22HG	2.57903e-16	-0.318818	0.255	0.567	4.99455e-12	AD_pep_1	H_pep_1	1142	277	761	746	0.66322
TYMS	2.62342e-16	0.347826	0.49	0.173	5.08051e-12	AD_pep_1	H_pep_1	1142	277	1286	230	0.341843
NME1	3.22567e-16	0.356017	0.576	0.271	6.24683e-12	AD_pep_1	H_pep_1	1142	277	1622	411	0.674033
RARG	4.69114e-16	-0.295125	0.252	0.57	9.08485e-12	AD_pep_1	H_pep_1	1142	277	653	635	0.665313
MKI67	4.70063e-16	0.422771	0.48	0.141	9.10324e-12	AD_pep_1	H_pep_1	1142	277	1803	270	0.332645
NDUFS7	5.07414e-16	0.354565	0.598	0.314	9.82658e-12	AD_pep_1	H_pep_1	1142	277	1669	489	0.677025
SELENOP	6.15598e-16	-0.323851	0.243	0.556	1.19217e-11	AD_pep_1	H_pep_1	1142	277	735	758	0.664702
RAPGEFL1	6.92598e-16	-0.302559	0.204	0.509	1.34128e-11	AD_pep_1	H_pep_1	1142	277	623	655	0.656878
ATF3	8.14126e-16	-0.34105	0.778	0.949	1.57664e-11	AD_pep_1	H_pep_1	1142	277	5185	4256	0.69419
WWOX	8.66815e-16	-0.297192	0.057	0.314	1.67867e-11	AD_pep_1	H_pep_1	1142	277	129	443	0.630465
LYPD3	9.21596e-16	-0.442174	0.546	0.794	1.78476e-11	AD_pep_1	H_pep_1	1142	277	3794	5342	0.691554
MAGI3	9.44416e-16	-0.294951	0.052	0.303	1.82896e-11	AD_pep_1	H_pep_1	1142	277	124	379	0.628216
TIMP1	9.9512e-16	0.323971	0.363	0.061	1.92715e-11	AD_pep_1	H_pep_1	1142	277	785	62	0.349415
RPA3	1.08286e-15	0.283968	0.426	0.155	2.09707e-11	AD_pep_1	H_pep_1	1142	277	826	191	0.359448
COBL	1.15625e-15	-0.254916	0.065	0.332	2.2392e-11	AD_pep_1	H_pep_1	1142	277	222	384	0.633669
NOP10	1.27863e-15	0.310447	0.518	0.238	2.4762e-11	AD_pep_1	H_pep_1	1142	277	1271	382	0.65544
SH3YL1	1.41958e-15	-0.313652	0.201	0.513	2.74916e-11	AD_pep_1	H_pep_1	1142	277	447	683	0.663746
TGFBI	1.57928e-15	-0.309434	0.198	0.484	3.05844e-11	AD_pep_1	H_pep_1	1142	277	569	530	0.648274
BNIP3L	1.94057e-15	-0.28123	0.157	0.466	3.75811e-11	AD_pep_1	H_pep_1	1142	277	416	495	0.655371
MAPK8	2.05747e-15	-0.252445	0.067	0.325	3.98449e-11	AD_pep_1	H_pep_1	1142	277	128	336	0.629635
RRM2	2.21359e-15	0.404931	0.473	0.148	4.28684e-11	AD_pep_1	H_pep_1	1142	277	1584	232	0.335862
FXYD3	2.28635e-15	0.293114	0.906	0.816	4.42775e-11	AD_pep_1	H_pep_1	1142	277	4474	1595	0.718266
NR4A1	3.19875e-15	-0.366801	0.669	0.87	6.1947e-11	AD_pep_1	H_pep_1	1142	277	3375	3442	0.693542
PRELID1	3.31973e-15	0.304265	0.631	0.422	6.42899e-11	AD_pep_1	H_pep_1	1142	277	1974	742	0.654334
FOXN3	3.32322e-15	-0.344211	0.268	0.578	6.43575e-11	AD_pep_1	H_pep_1	1142	277	732	882	0.673544
TKT	3.38417e-15	0.356192	0.638	0.354	6.55379e-11	AD_pep_1	H_pep_1	1142	277	2139	562	0.673514
SMURF2	4.62001e-15	-0.276969	0.133	0.394	8.9471e-11	AD_pep_1	H_pep_1	1142	277	319	424	0.634418
NDUFB2	4.99482e-15	0.327392	0.655	0.397	9.67297e-11	AD_pep_1	H_pep_1	1142	277	1973	667	0.672612
SPINK5	5.13205e-15	0.295412	0.383	0.09	9.93873e-11	AD_pep_1	H_pep_1	1142	277	1106	425	0.357116
ROMO1	5.30742e-15	0.273691	0.538	0.296	1.02783e-10	AD_pep_1	H_pep_1	1142	277	1410	475	0.638362
GRB7	5.88993e-15	-0.306903	0.181	0.484	1.14064e-10	AD_pep_1	H_pep_1	1142	277	470	600	0.656946
NDUFB7	6.11906e-15	0.294398	0.605	0.357	1.18502e-10	AD_pep_1	H_pep_1	1142	277	1582	504	0.655195
AL117329.1	6.19057e-15	-0.281154	0.054	0.296	1.19887e-10	AD_pep_1	H_pep_1	1142	277	134	445	0.623047
SPAG9	6.79763e-15	-0.357098	0.378	0.697	1.31643e-10	AD_pep_1	H_pep_1	1142	277	1146	1279	0.681002
TOB2	7.46776e-15	-0.311913	0.302	0.599	1.44621e-10	AD_pep_1	H_pep_1	1142	277	981	927	0.661214
CLDN1	7.72065e-15	-0.402709	0.379	0.675	1.49518e-10	AD_pep_1	H_pep_1	1142	277	1939	2172	0.67815
SERPINB5	8.30609e-15	-0.272688	0.793	0.935	1.60856e-10	AD_pep_1	H_pep_1	1142	277	3572	3265	0.684912
TLE4	9.07671e-15	-0.336628	0.131	0.419	1.7578e-10	AD_pep_1	H_pep_1	1142	277	402	616	0.650235
WSB1	9.18246e-15	-0.35382	0.421	0.693	1.77828e-10	AD_pep_1	H_pep_1	1142	277	1474	1601	0.680025
CEBPA	1.14977e-14	-0.343183	0.256	0.552	2.22665e-10	AD_pep_1	H_pep_1	1142	277	890	1040	0.664548
DANCR	1.21471e-14	0.316662	0.607	0.35	2.35242e-10	AD_pep_1	H_pep_1	1142	277	1814	533	0.658405
PSMB3	1.37996e-14	0.315734	0.653	0.408	2.67244e-10	AD_pep_1	H_pep_1	1142	277	1916	590	0.664834
CHP2	1.60611e-14	-0.288605	0.067	0.347	3.1104e-10	AD_pep_1	H_pep_1	1142	277	289	440	0.639851
CTSD	1.83457e-14	0.297326	0.643	0.451	3.55283e-10	AD_pep_1	H_pep_1	1142	277	2129	734	0.651558
RAD51B	1.85068e-14	-0.270528	0.034	0.292	3.58402e-10	AD_pep_1	H_pep_1	1142	277	74	286	0.629732
CDC42EP1	1.85376e-14	0.293274	0.501	0.249	3.59e-10	AD_pep_1	H_pep_1	1142	277	1307	363	0.641746
PSME2	2.18285e-14	0.340909	0.646	0.383	4.22731e-10	AD_pep_1	H_pep_1	1142	277	2026	572	0.670385
CTSC	2.2042e-14	0.288974	0.352	0.097	4.26864e-10	AD_pep_1	H_pep_1	1142	277	817	151	0.369178
RABGEF1	2.22512e-14	-0.294281	0.08	0.375	4.30918e-10	AD_pep_1	H_pep_1	1142	277	193	443	0.649293
TUBA1A	2.25765e-14	-0.37497	0.148	0.448	4.37217e-10	AD_pep_1	H_pep_1	1142	277	560	843	0.657408
AKAP13	2.76544e-14	-0.306071	0.168	0.455	5.35556e-10	AD_pep_1	H_pep_1	1142	277	429	589	0.65037
VKORC1	2.87394e-14	0.292611	0.518	0.282	5.56567e-10	AD_pep_1	H_pep_1	1142	277	1368	486	0.640396
XIST	2.89647e-14	-0.276412	0.051	0.314	5.60931e-10	AD_pep_1	H_pep_1	1142	277	231	396	0.630998
GADD45GIP1	3.38083e-14	0.317266	0.53	0.274	6.54731e-10	AD_pep_1	H_pep_1	1142	277	1374	376	0.655344
PTTG1	5.17139e-14	0.395843	0.56	0.26	1.00149e-09	AD_pep_1	H_pep_1	1142	277	2321	559	0.663572
CDC20	5.49811e-14	0.354593	0.414	0.119	1.06476e-09	AD_pep_1	H_pep_1	1142	277	1426	228	0.354815
TRMT112	5.5426e-14	0.267686	0.783	0.675	1.07338e-09	AD_pep_1	H_pep_1	1142	277	2965	1010	0.670483
PPP1R16A	6.00382e-14	-0.263838	0.209	0.48	1.1627e-09	AD_pep_1	H_pep_1	1142	277	525	551	0.64002
LSM7	6.28755e-14	0.310257	0.647	0.397	1.21765e-09	AD_pep_1	H_pep_1	1142	277	1909	620	0.662197
DENND2C	6.37996e-14	-0.33704	0.215	0.509	1.23554e-09	AD_pep_1	H_pep_1	1142	277	608	885	0.660435
KLC3	6.50176e-14	-0.29041	0.227	0.513	1.25913e-09	AD_pep_1	H_pep_1	1142	277	737	817	0.648933
TENT5B	7.53626e-14	-0.285226	0.476	0.704	1.45947e-09	AD_pep_1	H_pep_1	1142	277	1742	1414	0.648348
NOP53	9.70669e-14	-0.28587	0.64	0.87	1.8798e-09	AD_pep_1	H_pep_1	1142	277	2636	2048	0.676012
MYADM	1.13937e-13	-0.307181	0.131	0.412	2.20651e-09	AD_pep_1	H_pep_1	1142	277	340	480	0.643431
CENPW	1.14107e-13	0.259503	0.398	0.159	2.20979e-09	AD_pep_1	H_pep_1	1142	277	825	145	0.37584
UBB	1.26224e-13	-0.253723	0.788	0.917	2.44446e-09	AD_pep_1	H_pep_1	1142	277	3875	3269	0.67503
PKP1	1.49687e-13	-0.274275	0.617	0.83	2.89884e-09	AD_pep_1	H_pep_1	1142	277	2877	2431	0.657444
PCLAF	1.53961e-13	0.335551	0.44	0.144	2.9816e-09	AD_pep_1	H_pep_1	1142	277	1076	141	0.349586
DOCK1	1.55527e-13	-0.319477	0.108	0.412	3.01193e-09	AD_pep_1	H_pep_1	1142	277	250	520	0.656287
UBE2C	1.56549e-13	0.356216	0.407	0.134	3.03172e-09	AD_pep_1	H_pep_1	1142	277	1611	216	0.364556
TRAK1	1.6633e-13	-0.260996	0.108	0.368	3.22114e-09	AD_pep_1	H_pep_1	1142	277	256	410	0.632975
NDUFAB1	1.69033e-13	0.287876	0.595	0.372	3.27349e-09	AD_pep_1	H_pep_1	1142	277	1637	559	0.646405
AURKAIP1	1.70479e-13	0.311419	0.558	0.289	3.30149e-09	AD_pep_1	H_pep_1	1142	277	1461	460	0.657735
FGFBP1	1.76051e-13	0.324798	0.609	0.332	3.4094e-09	AD_pep_1	H_pep_1	1142	277	2374	781	0.650588
TOB1	1.84393e-13	-0.343738	0.409	0.711	3.57096e-09	AD_pep_1	H_pep_1	1142	277	1302	1177	0.679819
MAP4K5	2.07811e-13	-0.26458	0.178	0.448	4.02447e-09	AD_pep_1	H_pep_1	1142	277	432	507	0.638428
MIDN	2.47655e-13	-0.353217	0.383	0.682	4.79608e-09	AD_pep_1	H_pep_1	1142	277	1248	1247	0.679486
CST3	2.55e-13	0.330342	0.665	0.437	4.93834e-09	AD_pep_1	H_pep_1	1142	277	2571	1032	0.666114
DEFB1	2.74145e-13	-0.344539	0.221	0.487	5.30909e-09	AD_pep_1	H_pep_1	1142	277	1144	1264	0.645019
PPM1G	2.75041e-13	0.313084	0.53	0.271	5.32645e-09	AD_pep_1	H_pep_1	1142	277	1366	371	0.653362
SRM	2.90119e-13	0.288789	0.448	0.195	5.61844e-09	AD_pep_1	H_pep_1	1142	277	1132	328	0.362908
PSMB1	2.98908e-13	0.281333	0.664	0.458	5.78865e-09	AD_pep_1	H_pep_1	1142	277	2037	697	0.651813
CCL27	3.12323e-13	-0.392364	0.423	0.718	6.04845e-09	AD_pep_1	H_pep_1	1142	277	1762	2179	0.685772
SLIRP	3.1637e-13	0.324577	0.507	0.213	6.12682e-09	AD_pep_1	H_pep_1	1142	277	1271	342	0.659646
ANXA1	3.63985e-13	-0.303856	0.778	0.899	7.04894e-09	AD_pep_1	H_pep_1	1142	277	4074	3592	0.674573
MRTFA	3.87981e-13	-0.267123	0.1	0.339	7.51364e-09	AD_pep_1	H_pep_1	1142	277	208	362	0.623738
SNHG5	3.90691e-13	-0.271323	0.44	0.682	7.56612e-09	AD_pep_1	H_pep_1	1142	277	1635	1168	0.648836
NFAT5	4.1718e-13	-0.298154	0.198	0.466	8.0791e-09	AD_pep_1	H_pep_1	1142	277	522	725	0.64311
VDAC1	4.5465e-13	0.295545	0.649	0.422	8.80475e-09	AD_pep_1	H_pep_1	1142	277	2030	685	0.654332
DLEU2	4.70448e-13	-0.282616	0.088	0.329	9.1107e-09	AD_pep_1	H_pep_1	1142	277	198	454	0.624345
BAZ1A	4.82031e-13	-0.273962	0.542	0.769	9.33502e-09	AD_pep_1	H_pep_1	1142	277	1582	1529	0.656758
LSM4	5.86754e-13	0.300077	0.494	0.224	1.13631e-08	AD_pep_1	H_pep_1	1142	277	1225	285	0.35359
BSG	8.17227e-13	0.306288	0.584	0.332	1.58264e-08	AD_pep_1	H_pep_1	1142	277	1607	508	0.652606
KLK11	8.72398e-13	-0.314364	0.269	0.523	1.68949e-08	AD_pep_1	H_pep_1	1142	277	984	1189	0.642101
MRPS12	8.86434e-13	0.269141	0.363	0.112	1.71667e-08	AD_pep_1	H_pep_1	1142	277	770	192	0.370841
CYC1	9.36992e-13	0.265055	0.642	0.437	1.81458e-08	AD_pep_1	H_pep_1	1142	277	1839	637	0.64363
ATP5MPL	1.13234e-12	0.355795	0.629	0.336	2.19288e-08	AD_pep_1	H_pep_1	1142	277	1895	494	0.679548
UBL5	1.14616e-12	0.251836	0.744	0.585	2.21966e-08	AD_pep_1	H_pep_1	1142	277	2442	970	0.343485
CRY1	1.15215e-12	-0.274907	0.09	0.336	2.23125e-08	AD_pep_1	H_pep_1	1142	277	232	403	0.625609
SGMS1	1.15925e-12	-0.275286	0.163	0.448	2.245e-08	AD_pep_1	H_pep_1	1142	277	427	602	0.645655
CDH1	1.25901e-12	-0.277993	0.231	0.484	2.43821e-08	AD_pep_1	H_pep_1	1142	277	669	800	0.634366
HSPE1	1.40958e-12	0.291322	0.781	0.635	2.72979e-08	AD_pep_1	H_pep_1	1142	277	3101	1024	0.671347
NUDT8	1.44177e-12	0.252316	0.326	0.097	2.79213e-08	AD_pep_1	H_pep_1	1142	277	692	167	0.381383
SRSF3	1.68142e-12	0.307519	0.756	0.531	3.25624e-08	AD_pep_1	H_pep_1	1142	277	2621	824	0.330401
CENPX	1.93977e-12	0.289664	0.488	0.227	3.75656e-08	AD_pep_1	H_pep_1	1142	277	1188	303	0.359059
CCNB1	1.95934e-12	0.336081	0.341	0.079	3.79446e-08	AD_pep_1	H_pep_1	1142	277	1062	112	0.368318
HSPD1	2.23079e-12	0.253982	0.83	0.679	4.32015e-08	AD_pep_1	H_pep_1	1142	277	3140	1144	0.657939
MT2A	2.25962e-12	0.311788	0.923	0.787	4.37598e-08	AD_pep_1	H_pep_1	1142	277	10226	2900	0.667415
BRD2	2.40468e-12	-0.272087	0.639	0.863	4.65691e-08	AD_pep_1	H_pep_1	1142	277	2601	2117	0.66135
NDUFA13	2.74834e-12	0.286683	0.76	0.617	5.32244e-08	AD_pep_1	H_pep_1	1142	277	2725	938	0.327998
TK1	2.76102e-12	0.263864	0.401	0.152	5.34699e-08	AD_pep_1	H_pep_1	1142	277	894	173	0.3747
NDUFS8	3.30299e-12	0.307707	0.553	0.285	6.39658e-08	AD_pep_1	H_pep_1	1142	277	1483	479	0.654972
UQCRC1	3.46825e-12	0.302268	0.74	0.523	6.7166e-08	AD_pep_1	H_pep_1	1142	277	2502	857	0.330916
CARHSP1	4.63587e-12	0.275117	0.41	0.17	8.97783e-08	AD_pep_1	H_pep_1	1142	277	943	196	0.371712
ETS2	5.16433e-12	-0.270046	0.635	0.856	1.00012e-07	AD_pep_1	H_pep_1	1142	277	2389	1977	0.662115
MRPS24	5.18653e-12	0.296595	0.613	0.35	1.00442e-07	AD_pep_1	H_pep_1	1142	277	1704	534	0.655576
SNRPD1	5.40727e-12	0.269752	0.519	0.285	1.04717e-07	AD_pep_1	H_pep_1	1142	277	1255	370	0.634549
ATP5MC1	5.72862e-12	0.281118	0.644	0.458	1.1094e-07	AD_pep_1	H_pep_1	1142	277	2116	679	0.64657
UQCRH	5.9669e-12	0.291697	0.82	0.646	1.15555e-07	AD_pep_1	H_pep_1	1142	277	3045	1081	0.681887
AP2S1	6.02586e-12	0.303791	0.598	0.372	1.16697e-07	AD_pep_1	H_pep_1	1142	277	1796	574	0.653423
FDPS	6.03121e-12	0.252261	0.396	0.162	1.16801e-07	AD_pep_1	H_pep_1	1142	277	900	244	0.377862
HLA-F	6.03568e-12	-0.260594	0.215	0.48	1.16887e-07	AD_pep_1	H_pep_1	1142	277	474	551	0.638297
BGN	6.09759e-12	-0.33886	0.164	0.451	1.18086e-07	AD_pep_1	H_pep_1	1142	277	439	587	0.648459
KLF10	6.77023e-12	-0.308165	0.462	0.711	1.31112e-07	AD_pep_1	H_pep_1	1142	277	1509	1313	0.656518
UQCRFS1	7.1306e-12	0.255981	0.523	0.31	1.38091e-07	AD_pep_1	H_pep_1	1142	277	1362	460	0.628728
SOX6	8.36611e-12	-0.302732	0.079	0.314	1.62018e-07	AD_pep_1	H_pep_1	1142	277	190	378	0.62137
ELL2	8.64075e-12	-0.298626	0.188	0.469	1.67337e-07	AD_pep_1	H_pep_1	1142	277	568	714	0.646684
LINC00511	9.69495e-12	-0.275286	0.097	0.336	1.87752e-07	AD_pep_1	H_pep_1	1142	277	241	491	0.622625
EFNB2	1.1277e-11	-0.27871	0.177	0.426	2.1839e-07	AD_pep_1	H_pep_1	1142	277	538	654	0.632118
SEC61G	1.21778e-11	0.256232	0.54	0.314	2.35836e-07	AD_pep_1	H_pep_1	1142	277	1425	506	0.631017
TMEM258	1.29162e-11	0.258583	0.646	0.444	2.50135e-07	AD_pep_1	H_pep_1	1142	277	1832	635	0.641724
CD55	1.29207e-11	-0.33923	0.484	0.704	2.50221e-07	AD_pep_1	H_pep_1	1142	277	1942	2156	0.663063
KRTCAP2	1.40998e-11	0.290251	0.574	0.336	2.73057e-07	AD_pep_1	H_pep_1	1142	277	1570	545	0.649124
PPP1R10	1.47669e-11	-0.265	0.449	0.661	2.85976e-07	AD_pep_1	H_pep_1	1142	277	1908	1492	0.637344
ABHD5	1.6725e-11	-0.298064	0.254	0.513	3.23897e-07	AD_pep_1	H_pep_1	1142	277	728	836	0.644202
MRPL51	1.74034e-11	0.313751	0.584	0.325	3.37035e-07	AD_pep_1	H_pep_1	1142	277	1635	439	0.657133
MED13L	1.96661e-11	-0.309922	0.218	0.495	3.80854e-07	AD_pep_1	H_pep_1	1142	277	585	693	0.64904
PDCD4	2.14291e-11	-0.280427	0.318	0.599	4.14996e-07	AD_pep_1	H_pep_1	1142	277	1026	882	0.646998
TPM3	2.23166e-11	0.273651	0.746	0.542	4.32184e-07	AD_pep_1	H_pep_1	1142	277	2383	781	0.34541
TMPO	2.27075e-11	0.266962	0.458	0.227	4.39753e-07	AD_pep_1	H_pep_1	1142	277	1158	258	0.376637
H2AFJ	2.27806e-11	0.302819	0.557	0.292	4.4117e-07	AD_pep_1	H_pep_1	1142	277	1503	510	0.651949
MAP1LC3B	2.32721e-11	-0.303955	0.307	0.617	4.50688e-07	AD_pep_1	H_pep_1	1142	277	818	808	0.664805
H2AFY	2.61973e-11	0.26678	0.584	0.394	5.07338e-07	AD_pep_1	H_pep_1	1142	277	1702	589	0.634047
CANX	3.89772e-11	0.288824	0.628	0.404	7.54833e-07	AD_pep_1	H_pep_1	1142	277	1955	613	0.648149
THEM5	3.96187e-11	-0.291024	0.075	0.307	7.67256e-07	AD_pep_1	H_pep_1	1142	277	455	703	0.617068
ID4	5.44474e-11	-0.273282	0.151	0.408	1.05443e-06	AD_pep_1	H_pep_1	1142	277	504	610	0.630278
CSRNP1	5.88098e-11	-0.306118	0.352	0.635	1.13891e-06	AD_pep_1	H_pep_1	1142	277	1035	953	0.6612
KIAA1217	6.19026e-11	-0.259347	0.229	0.422	1.1988e-06	AD_pep_1	H_pep_1	1142	277	513	663	0.610521
OLFM2	6.28986e-11	-0.264535	0.24	0.466	1.21809e-06	AD_pep_1	H_pep_1	1142	277	592	632	0.624451
NDUFA1	6.73557e-11	0.257419	0.609	0.412	1.30441e-06	AD_pep_1	H_pep_1	1142	277	1757	617	0.635485
C1QBP	7.36989e-11	0.290483	0.67	0.487	1.42725e-06	AD_pep_1	H_pep_1	1142	277	2400	794	0.649978
CKS1B	7.56333e-11	0.291269	0.532	0.289	1.46471e-06	AD_pep_1	H_pep_1	1142	277	1531	362	0.638009
FER	8.28842e-11	-0.274687	0.094	0.35	1.60514e-06	AD_pep_1	H_pep_1	1142	277	228	441	0.630345
SNRPF	9.54899e-11	0.296471	0.595	0.35	1.84926e-06	AD_pep_1	H_pep_1	1142	277	1651	499	0.650837
ATP2B4	1.04007e-10	-0.318326	0.246	0.52	2.01421e-06	AD_pep_1	H_pep_1	1142	277	734	943	0.652138
PSMB6	1.08702e-10	0.263045	0.644	0.451	2.10513e-06	AD_pep_1	H_pep_1	1142	277	1987	715	0.641439
CCND1	1.20094e-10	-0.316432	0.47	0.657	2.32575e-06	AD_pep_1	H_pep_1	1142	277	1943	1861	0.6492
CMIP	1.21357e-10	-0.258497	0.071	0.3	2.3502e-06	AD_pep_1	H_pep_1	1142	277	206	450	0.61616
NDUFA6	1.43131e-10	0.254579	0.574	0.386	2.77187e-06	AD_pep_1	H_pep_1	1142	277	1629	605	0.628435
POMP	1.52313e-10	0.252251	0.538	0.329	2.94969e-06	AD_pep_1	H_pep_1	1142	277	1450	513	0.626387
HBP1	1.84986e-10	-0.251079	0.205	0.462	3.58243e-06	AD_pep_1	H_pep_1	1142	277	534	550	0.631848
ERH	2.24823e-10	0.262115	0.621	0.426	4.35392e-06	AD_pep_1	H_pep_1	1142	277	1838	603	0.637747
MRPL52	2.28649e-10	0.275692	0.543	0.347	4.42802e-06	AD_pep_1	H_pep_1	1142	277	1554	518	0.635471
SERPINB2	2.50844e-10	-0.333188	0.668	0.827	4.85784e-06	AD_pep_1	H_pep_1	1142	277	4913	5138	0.650641
AFF1	2.86218e-10	-0.25156	0.158	0.394	5.5429e-06	AD_pep_1	H_pep_1	1142	277	402	530	0.621947
CENPF	3.70516e-10	0.292831	0.396	0.144	7.17541e-06	AD_pep_1	H_pep_1	1142	277	1331	281	0.376694
PELI1	4.33968e-10	-0.269865	0.272	0.495	8.40422e-06	AD_pep_1	H_pep_1	1142	277	693	767	0.62421
EGR1	4.41004e-10	-0.320173	0.723	0.895	8.54049e-06	AD_pep_1	H_pep_1	1142	277	4941	3850	0.668592
FDFT1	5.13539e-10	0.257725	0.501	0.285	9.9452e-06	AD_pep_1	H_pep_1	1142	277	1344	448	0.625429
CLCA2	7.15682e-10	0.266807	0.44	0.206	1.38599e-05	AD_pep_1	H_pep_1	1142	277	1101	353	0.371753
PPP2R3A	7.21621e-10	-0.274342	0.209	0.473	1.39749e-05	AD_pep_1	H_pep_1	1142	277	550	635	0.638673
GPNMB	7.59539e-10	-0.256378	0.621	0.794	1.47092e-05	AD_pep_1	H_pep_1	1142	277	2292	1708	0.64479
PIM3	7.64815e-10	-0.251409	0.426	0.621	1.48114e-05	AD_pep_1	H_pep_1	1142	277	1216	1127	0.626463
NDUFB6	8.99731e-10	0.272521	0.544	0.321	1.74242e-05	AD_pep_1	H_pep_1	1142	277	1388	445	0.636938
PPP1CA	1.12113e-09	0.250846	0.637	0.44	2.17118e-05	AD_pep_1	H_pep_1	1142	277	1785	642	0.636054
ELF1	1.17682e-09	-0.251132	0.218	0.455	2.27902e-05	AD_pep_1	H_pep_1	1142	277	523	603	0.626858
MRPS34	1.21064e-09	0.277164	0.572	0.339	2.34453e-05	AD_pep_1	H_pep_1	1142	277	1636	524	0.639702
HIST1H1E	1.22793e-09	0.345665	0.432	0.217	2.37801e-05	AD_pep_1	H_pep_1	1142	277	1917	357	0.378236
ITPKC	1.28764e-09	-0.375833	0.363	0.596	2.49364e-05	AD_pep_1	H_pep_1	1142	277	1300	1787	0.660601
CD74	1.30334e-09	0.283466	0.257	0.072	2.52404e-05	AD_pep_1	H_pep_1	1142	277	1137	151	0.406004
NDUFA7	1.35811e-09	0.273651	0.517	0.267	2.63012e-05	AD_pep_1	H_pep_1	1142	277	1325	437	0.636898
TAF15	1.4475e-09	0.264488	0.548	0.318	2.80323e-05	AD_pep_1	H_pep_1	1142	277	1506	470	0.631507
MARCKSL1	1.55199e-09	-0.272323	0.14	0.386	3.00558e-05	AD_pep_1	H_pep_1	1142	277	399	524	0.627917
STMN1	1.73848e-09	0.283764	0.643	0.39	3.36674e-05	AD_pep_1	H_pep_1	1142	277	2925	1008	0.6334
PTPN13	1.76063e-09	-0.283405	0.313	0.549	3.40964e-05	AD_pep_1	H_pep_1	1142	277	893	961	0.637372
CHD1	1.94595e-09	-0.259911	0.286	0.531	3.76853e-05	AD_pep_1	H_pep_1	1142	277	810	757	0.63331
ANAPC11	2.08038e-09	0.286605	0.651	0.466	4.02886e-05	AD_pep_1	H_pep_1	1142	277	2066	698	0.651678
NFIX	2.35424e-09	-0.279546	0.386	0.65	4.55923e-05	AD_pep_1	H_pep_1	1142	277	1086	902	0.646318
CTNNBIP1	3.43886e-09	-0.26781	0.342	0.549	6.65969e-05	AD_pep_1	H_pep_1	1142	277	1054	1259	0.626692
DSC1	3.64543e-09	-0.262395	0.124	0.35	7.05975e-05	AD_pep_1	H_pep_1	1142	277	736	739	0.614347
CLDN4	4.14812e-09	-0.324896	0.099	0.332	8.03325e-05	AD_pep_1	H_pep_1	1142	277	699	1068	0.619189
RHOV	4.2736e-09	-0.283483	0.378	0.592	8.27625e-05	AD_pep_1	H_pep_1	1142	277	1189	1166	0.634081
ARIH1	5.10119e-09	-0.273437	0.22	0.44	9.87896e-05	AD_pep_1	H_pep_1	1142	277	598	709	0.622552
TOP2A	6.12969e-09	0.270553	0.368	0.134	0.000118708	AD_pep_1	H_pep_1	1142	277	1132	223	0.385381
SOX15	8.85445e-09	-0.250479	0.64	0.769	0.000171475	AD_pep_1	H_pep_1	1142	277	2328	2092	0.640608
AHNAK2	9.04018e-09	-0.285499	0.342	0.57	0.000175072	AD_pep_1	H_pep_1	1142	277	1865	1613	0.630849
DDX3X	9.6616e-09	-0.262604	0.421	0.646	0.000187106	AD_pep_1	H_pep_1	1142	277	1446	1190	0.63234
QKI	1.11675e-08	-0.266931	0.277	0.523	0.000216269	AD_pep_1	H_pep_1	1142	277	676	794	0.633487
MFSD2A	1.19727e-08	-0.257594	0.351	0.603	0.000231863	AD_pep_1	H_pep_1	1142	277	1013	895	0.640922
GLTP	1.20025e-08	-0.313051	0.428	0.653	0.000232441	AD_pep_1	H_pep_1	1142	277	1506	1812	0.650385
GNG12	1.21327e-08	-0.271597	0.278	0.531	0.000234962	AD_pep_1	H_pep_1	1142	277	697	743	0.638278
IRF6	1.49034e-08	-0.258257	0.594	0.812	0.00028862	AD_pep_1	H_pep_1	1142	277	2076	1738	0.653409
H1F0	1.70013e-08	-0.270816	0.438	0.625	0.000329247	AD_pep_1	H_pep_1	1142	277	1746	1305	0.620951
RNF144B	2.2182e-08	-0.347127	0.197	0.43	0.000429576	AD_pep_1	H_pep_1	1142	277	799	1311	0.629861
IRF1	2.77869e-08	-0.251974	0.403	0.617	0.000538121	AD_pep_1	H_pep_1	1142	277	1229	964	0.627767
IFRD1	3.12583e-08	-0.260505	0.192	0.426	0.000605349	AD_pep_1	H_pep_1	1142	277	550	541	0.624259
ABI1	4.53031e-08	-0.25569	0.32	0.542	0.00087734	AD_pep_1	H_pep_1	1142	277	828	854	0.624987
DSC2	6.07008e-08	0.260122	0.476	0.245	0.00117553	AD_pep_1	H_pep_1	1142	277	1293	290	0.377294
TFAP2C	9.06029e-08	-0.250945	0.333	0.581	0.00175462	AD_pep_1	H_pep_1	1142	277	899	783	0.637017
NDUFC2	1.73715e-07	0.255791	0.55	0.35	0.00336416	AD_pep_1	H_pep_1	1142	277	1553	563	0.627187
OVOL1	2.62738e-07	-0.264206	0.333	0.545	0.00508819	AD_pep_1	H_pep_1	1142	277	1155	1128	0.623916
HIST1H1B	4.56424e-07	0.282068	0.333	0.119	0.00883911	AD_pep_1	H_pep_1	1142	277	1494	327	0.395994
PSMA3	4.79561e-07	0.257226	0.465	0.242	0.00928719	AD_pep_1	H_pep_1	1142	277	1158	338	0.375619
LGALS7	6.0614e-90	1.30872	0.918	0.206	1.17385e-85	AD_pep_2	H_pep_2	674	321	7281	171	0.932465
PARD3	1.55942e-80	-1.14818	0.313	0.981	3.01997e-76	AD_pep_2	H_pep_2	674	321	1367	3931	0.925532
EXT1	5.23082e-80	-1.1691	0.272	0.95	1.013e-75	AD_pep_2	H_pep_2	674	321	927	3566	0.919592
GRIP1	1.90174e-78	-1.09125	0.132	0.916	3.68292e-74	AD_pep_2	H_pep_2	674	321	477	1911	0.907497
SERPINB4	2.29042e-75	1.40949	0.773	0.053	4.43564e-71	AD_pep_2	H_pep_2	674	321	7231	33	0.877104
SOX5	3.2254e-75	-1.23392	0.174	0.956	6.24631e-71	AD_pep_2	H_pep_2	674	321	1129	3980	0.910917
FAM160A1	1.27121e-74	-1.11605	0.279	0.978	2.46182e-70	AD_pep_2	H_pep_2	674	321	1118	3257	0.917177
SIK3	1.54197e-74	-1.09257	0.22	0.931	2.98618e-70	AD_pep_2	H_pep_2	674	321	629	2275	0.910478
ZSWIM6	4.26479e-74	-1.12065	0.221	0.953	8.25919e-70	AD_pep_2	H_pep_2	674	321	806	2814	0.913833
EXOC6B	6.35393e-74	-1.11603	0.251	0.972	1.2305e-69	AD_pep_2	H_pep_2	674	321	1211	3209	0.906394
ZFAND3	2.73812e-72	-1.00967	0.196	0.928	5.30265e-68	AD_pep_2	H_pep_2	674	321	584	1803	0.89843
ROBO1	8.30272e-72	-1.08323	0.285	0.944	1.6079e-67	AD_pep_2	H_pep_2	674	321	1053	2978	0.900263
KRT6B	8.39925e-72	1.26985	0.685	0.003	1.6266e-67	AD_pep_2	H_pep_2	674	321	5515	3	0.841963
KRT6A	9.21611e-72	1.72288	0.797	0.134	1.78479e-67	AD_pep_2	H_pep_2	674	321	23977	40	0.879369
ACTB	2.20143e-70	0.794753	0.976	0.804	4.2633e-66	AD_pep_2	H_pep_2	674	321	13345	1428	0.908835
CMIP	2.37185e-69	-0.992481	0.199	0.9	4.59333e-65	AD_pep_2	H_pep_2	674	321	630	1825	0.884973
KRT16	3.51318e-69	1.71376	0.818	0.196	6.80362e-65	AD_pep_2	H_pep_2	674	321	34114	143	0.879845
SPAG9	5.771e-69	-0.894044	0.524	0.988	1.11761e-64	AD_pep_2	H_pep_2	674	321	1578	3500	0.898139
ATP5MC3	1.28162e-68	0.935327	0.815	0.202	2.48198e-64	AD_pep_2	H_pep_2	674	321	2689	127	0.869277
RPS27A	2.10005e-68	0.861387	0.957	0.726	4.06696e-64	AD_pep_2	H_pep_2	674	321	13723	1598	0.896015
S100A11	2.15517e-68	0.817948	0.957	0.745	4.17371e-64	AD_pep_2	H_pep_2	674	321	11515	1271	0.896304
SERPINB3	2.53529e-68	1.09615	0.671	0.009	4.90984e-64	AD_pep_2	H_pep_2	674	321	2914	10	0.833077
MED13L	1.92784e-67	-0.889322	0.326	0.953	3.73345e-63	AD_pep_2	H_pep_2	674	321	699	1785	0.890282
RPL18	2.83042e-67	0.738815	0.966	0.741	5.48139e-63	AD_pep_2	H_pep_2	674	321	10897	1757	0.888511
TIAM1	2.87469e-67	-1.03981	0.227	0.897	5.56713e-63	AD_pep_2	H_pep_2	674	321	823	2536	0.879968
S100A7	4.30464e-67	1.61056	0.822	0.221	8.33637e-63	AD_pep_2	H_pep_2	674	321	27334	253	0.879281
RPLP0	6.14191e-67	0.732591	0.975	0.819	1.18944e-62	AD_pep_2	H_pep_2	674	321	17468	2592	0.891084
RPL28	6.3416e-67	0.767275	0.973	0.81	1.22812e-62	AD_pep_2	H_pep_2	674	321	18742	2324	0.892302
S100A2	1.12971e-66	1.52525	0.84	0.293	2.18779e-62	AD_pep_2	H_pep_2	674	321	18674	69	0.88559
NDUFA4	1.52292e-66	0.905574	0.78	0.112	2.94929e-62	AD_pep_2	H_pep_2	674	321	2005	95	0.864544
FABP5	2.98125e-66	1.33996	0.815	0.162	5.77348e-62	AD_pep_2	H_pep_2	674	321	10268	236	0.873862
GJB2	4.12374e-66	1.01949	0.726	0.062	7.98603e-62	AD_pep_2	H_pep_2	674	321	2952	57	0.845755
COX6A1	4.12558e-66	0.914796	0.85	0.302	7.9896e-62	AD_pep_2	H_pep_2	674	321	3256	233	0.870633
RPL10	4.17159e-66	0.688643	0.981	0.844	8.07871e-62	AD_pep_2	H_pep_2	674	321	19128	3014	0.889008
RPL18A	4.88634e-66	0.845599	0.955	0.713	9.46288e-62	AD_pep_2	H_pep_2	674	321	17713	2049	0.89052
GPHN	6.5078e-66	-0.91217	0.197	0.866	1.2603e-61	AD_pep_2	H_pep_2	674	321	461	1428	0.865336
RPL7A	7.65838e-66	0.755766	0.973	0.785	1.48312e-61	AD_pep_2	H_pep_2	674	321	13001	1942	0.88923
TAGLN2	8.05647e-66	0.826725	0.905	0.483	1.56022e-61	AD_pep_2	H_pep_2	674	321	3933	405	0.88089
MIF	9.75973e-66	1.08476	0.886	0.433	1.89007e-61	AD_pep_2	H_pep_2	674	321	7533	387	0.887707
DENND2C	9.83352e-66	-0.866466	0.444	0.969	1.90436e-61	AD_pep_2	H_pep_2	674	321	1127	2434	0.889189
POLR2L	1.34802e-65	0.882431	0.801	0.165	2.61058e-61	AD_pep_2	H_pep_2	674	321	2139	140	0.863085
SLC25A5	1.40155e-65	1.02482	0.874	0.377	2.71423e-61	AD_pep_2	H_pep_2	674	321	5418	275	0.882977
RPS28	1.43633e-65	0.783181	0.967	0.754	2.7816e-61	AD_pep_2	H_pep_2	674	321	14868	2014	0.888206
RPL41	1.61532e-65	0.715917	0.976	0.888	3.12823e-61	AD_pep_2	H_pep_2	674	321	32238	4487	0.891904
NHSL1	1.66261e-65	-0.955501	0.178	0.91	3.21982e-61	AD_pep_2	H_pep_2	674	321	548	1590	0.881717
PPIA	1.97946e-65	0.805957	0.957	0.745	3.83341e-61	AD_pep_2	H_pep_2	674	321	10913	1222	0.897709
GAPDH	2.10878e-65	1.03676	0.936	0.66	4.08387e-61	AD_pep_2	H_pep_2	674	321	17155	1053	0.891715
ARID1B	4.58602e-65	-0.870221	0.312	0.925	8.88129e-61	AD_pep_2	H_pep_2	674	321	642	1557	0.884772
RPS12	5.53883e-65	0.708807	0.976	0.894	1.07265e-60	AD_pep_2	H_pep_2	674	321	24029	3465	0.886415
FOXN3	6.57198e-65	-0.848083	0.364	0.925	1.27273e-60	AD_pep_2	H_pep_2	674	321	701	1807	0.876776
ERC1	1.2485e-64	-0.856032	0.316	0.928	2.41785e-60	AD_pep_2	H_pep_2	674	321	610	1488	0.882997
RAN	1.64254e-64	0.875238	0.825	0.234	3.18094e-60	AD_pep_2	H_pep_2	674	321	2540	160	0.864694
RPS14	2.92989e-64	0.760193	0.954	0.748	5.67403e-60	AD_pep_2	H_pep_2	674	321	12329	1853	0.879917
RPL23A	3.37066e-64	0.762976	0.941	0.673	6.52762e-60	AD_pep_2	H_pep_2	674	321	6207	899	0.878119
S100A9	3.59365e-64	1.77733	0.832	0.296	6.95947e-60	AD_pep_2	H_pep_2	674	321	53877	159	0.881063
CRABP2	3.63406e-64	1.0692	0.785	0.178	7.03771e-60	AD_pep_2	H_pep_2	674	321	3734	124	0.860811
UBA52	4.8445e-64	0.834165	0.902	0.505	9.38187e-60	AD_pep_2	H_pep_2	674	321	4515	485	0.879094
HIVEP2	6.09106e-64	-1.04156	0.304	0.96	1.17959e-59	AD_pep_2	H_pep_2	674	321	1449	3073	0.891148
RORA	8.45286e-64	-0.957079	0.493	0.978	1.63698e-59	AD_pep_2	H_pep_2	674	321	2343	5077	0.885096
RPS19	8.91696e-64	0.721236	0.981	0.81	1.72686e-59	AD_pep_2	H_pep_2	674	321	16355	2613	0.882965
GSTP1	9.0448e-64	1.02387	0.902	0.514	1.75162e-59	AD_pep_2	H_pep_2	674	321	8109	480	0.886563
RPS13	1.90874e-63	0.791897	0.957	0.745	3.69646e-59	AD_pep_2	H_pep_2	674	321	12173	1677	0.889709
RPS23	2.06569e-63	0.81034	0.955	0.679	4.00042e-59	AD_pep_2	H_pep_2	674	321	11092	1558	0.883411
RPL27	3.63895e-63	0.854013	0.912	0.511	7.04719e-59	AD_pep_2	H_pep_2	674	321	5084	563	0.882253
ANK3	5.89441e-63	-0.938206	0.252	0.885	1.14151e-58	AD_pep_2	H_pep_2	674	321	588	1838	0.871329
EFNA5	6.37231e-63	-0.909718	0.122	0.798	1.23406e-58	AD_pep_2	H_pep_2	674	321	302	1315	0.85096
ACTG1	7.32183e-63	0.626263	0.973	0.822	1.41795e-58	AD_pep_2	H_pep_2	674	321	11610	1978	0.873358
RPS16	9.18228e-63	0.848963	0.926	0.639	1.77824e-58	AD_pep_2	H_pep_2	674	321	7803	827	0.886353
RPS3	9.30419e-63	0.698349	0.96	0.794	1.80185e-58	AD_pep_2	H_pep_2	674	321	11781	1851	0.88033
RPSA	1.00908e-62	0.823381	0.926	0.564	1.95418e-58	AD_pep_2	H_pep_2	674	321	5390	682	0.878747
RCOR1	1.07385e-62	-0.871944	0.393	0.925	2.07962e-58	AD_pep_2	H_pep_2	674	321	823	2056	0.877453
DOCK1	1.13567e-62	-0.861428	0.194	0.866	2.19934e-58	AD_pep_2	H_pep_2	674	321	348	1141	0.869783
JARID2	1.18939e-62	-0.995017	0.242	0.913	2.30337e-58	AD_pep_2	H_pep_2	674	321	1003	2501	0.871109
RPS21	1.22071e-62	0.723676	0.955	0.732	2.36402e-58	AD_pep_2	H_pep_2	674	321	8318	1405	0.876208
COX6C	2.90408e-62	0.826062	0.809	0.206	5.62403e-58	AD_pep_2	H_pep_2	674	321	2146	166	0.853901
XIST	3.32012e-62	-0.924425	0.184	0.897	6.42974e-58	AD_pep_2	H_pep_2	674	321	559	1512	0.865482
RPS26	3.35353e-62	0.983057	0.902	0.601	6.49444e-58	AD_pep_2	H_pep_2	674	321	11001	712	0.881292
RPLP2	4.20457e-62	0.820975	0.938	0.698	8.14257e-58	AD_pep_2	H_pep_2	674	321	10909	1225	0.884795
MACF1	4.77813e-62	-0.806091	0.626	0.997	9.25332e-58	AD_pep_2	H_pep_2	674	321	2155	3849	0.883744
NME2	5.05909e-62	0.990772	0.864	0.371	9.79743e-58	AD_pep_2	H_pep_2	674	321	4924	288	0.876857
TPT1	5.09992e-62	0.560048	0.993	0.891	9.87651e-58	AD_pep_2	H_pep_2	674	321	11910	2241	0.876767
SGMS1	5.23035e-62	-0.87628	0.307	0.96	1.01291e-57	AD_pep_2	H_pep_2	674	321	975	1860	0.875144
CHD2	9.03563e-62	-0.844676	0.42	0.96	1.74984e-57	AD_pep_2	H_pep_2	674	321	1091	2190	0.87452
LINC00511	1.52395e-61	-0.883571	0.266	0.925	2.95129e-57	AD_pep_2	H_pep_2	674	321	711	1756	0.873148
TXN	1.65659e-61	0.866108	0.898	0.539	3.20815e-57	AD_pep_2	H_pep_2	674	321	5958	493	0.864428
RPL15	2.01916e-61	0.752628	0.954	0.695	3.9103e-57	AD_pep_2	H_pep_2	674	321	8011	1224	0.886122
FAU	2.03526e-61	0.759158	0.936	0.679	3.94149e-57	AD_pep_2	H_pep_2	674	321	6627	928	0.875031
IFITM3	2.14175e-61	0.917348	0.742	0.128	4.14772e-57	AD_pep_2	H_pep_2	674	321	2392	63	0.839455
SEMA4A	2.69269e-61	-0.937473	0.27	0.882	5.21466e-57	AD_pep_2	H_pep_2	674	321	681	2174	0.8612
S100A8	3.28785e-61	1.70699	0.843	0.374	6.36725e-57	AD_pep_2	H_pep_2	674	321	75463	652	0.873973
EEF1B2	3.37856e-61	0.779251	0.923	0.564	6.54292e-57	AD_pep_2	H_pep_2	674	321	4846	657	0.875218
TAF4B	3.76091e-61	-0.927827	0.267	0.907	7.28339e-57	AD_pep_2	H_pep_2	674	321	1029	2259	0.860726
RPL19	6.26899e-61	0.70081	0.954	0.791	1.21405e-56	AD_pep_2	H_pep_2	674	321	12415	1970	0.877483
ATP5MG	6.53127e-61	0.826125	0.798	0.209	1.26485e-56	AD_pep_2	H_pep_2	674	321	2076	170	0.851352
SFN	7.3588e-61	0.547429	0.994	0.897	1.42511e-56	AD_pep_2	H_pep_2	674	321	19974	4007	0.870451
EXOC4	7.76307e-61	-0.828736	0.236	0.888	1.5034e-56	AD_pep_2	H_pep_2	674	321	418	1163	0.868593
COX8A	8.0313e-61	0.891489	0.806	0.215	1.55534e-56	AD_pep_2	H_pep_2	674	321	2576	151	0.857477
RPS7	9.33231e-61	0.695722	0.964	0.745	1.80729e-56	AD_pep_2	H_pep_2	674	321	9876	1729	0.876783
LDHA	1.12965e-60	0.695153	0.948	0.698	2.18769e-56	AD_pep_2	H_pep_2	674	321	5161	736	0.880411
RPS2	1.4354e-60	0.658438	0.963	0.869	2.77979e-56	AD_pep_2	H_pep_2	674	321	14165	2449	0.873273
KRT14	1.46668e-60	1.44774	0.889	0.52	2.84037e-56	AD_pep_2	H_pep_2	674	321	90545	2431	0.877405
RPL39	1.74572e-60	0.741121	0.947	0.707	3.38076e-56	AD_pep_2	H_pep_2	674	321	9862	1594	0.874749
RPS15	1.97822e-60	0.671319	0.967	0.81	3.83103e-56	AD_pep_2	H_pep_2	674	321	12623	2135	0.870485
RPLP1	2.65445e-60	0.629826	0.99	0.903	5.1406e-56	AD_pep_2	H_pep_2	674	321	40780	6743	0.87282
LY6D	3.65389e-60	0.808243	0.938	0.657	7.07612e-56	AD_pep_2	H_pep_2	674	321	9493	1166	0.859041
RPS15A	5.37741e-60	0.751383	0.947	0.766	1.04139e-55	AD_pep_2	H_pep_2	674	321	11406	1660	0.876725
CAMK1D	5.75065e-60	-0.830818	0.214	0.85	1.11367e-55	AD_pep_2	H_pep_2	674	321	322	1099	0.85997
RPL11	6.50834e-60	0.636426	0.978	0.813	1.26041e-55	AD_pep_2	H_pep_2	674	321	11198	2202	0.870841
RPL32	7.67997e-60	0.679477	0.969	0.794	1.4873e-55	AD_pep_2	H_pep_2	674	321	15449	2602	0.872108
PFN1	1.12415e-59	0.795353	0.914	0.573	2.17703e-55	AD_pep_2	H_pep_2	674	321	4895	573	0.873568
RPL3	1.16651e-59	0.68826	0.97	0.813	2.25906e-55	AD_pep_2	H_pep_2	674	321	10990	2019	0.876272
ARIH1	1.62181e-59	-0.864435	0.329	0.91	3.14079e-55	AD_pep_2	H_pep_2	674	321	803	1927	0.862799
RPL35	1.89177e-59	0.700833	0.951	0.72	3.66359e-55	AD_pep_2	H_pep_2	674	321	8447	1358	0.873125
LRBA	2.14151e-59	-0.793138	0.285	0.885	4.14724e-55	AD_pep_2	H_pep_2	674	321	542	1274	0.853437
RPS5	3.13292e-59	0.755301	0.947	0.688	6.06722e-55	AD_pep_2	H_pep_2	674	321	8877	1436	0.871417
EEF2	6.09661e-59	0.630154	0.973	0.782	1.18067e-54	AD_pep_2	H_pep_2	674	321	6739	1256	0.864773
RPL10A	6.67862e-59	0.687056	0.957	0.729	1.29338e-54	AD_pep_2	H_pep_2	674	321	7120	1298	0.869129
MYL6	8.67828e-59	0.626454	0.957	0.713	1.68064e-54	AD_pep_2	H_pep_2	674	321	4422	747	0.867407
TMSB10	1.09356e-58	0.83782	0.862	0.371	2.11779e-54	AD_pep_2	H_pep_2	674	321	3272	319	0.857534
RPS6	1.2999e-58	0.621372	0.973	0.829	2.51738e-54	AD_pep_2	H_pep_2	674	321	11361	2286	0.866115
RPL35A	1.50485e-58	0.714408	0.945	0.679	2.91429e-54	AD_pep_2	H_pep_2	674	321	7418	1198	0.868313
COX4I1	1.67783e-58	0.777135	0.872	0.464	3.2493e-54	AD_pep_2	H_pep_2	674	321	3618	410	0.851394
RPS25	1.74215e-58	0.670406	0.957	0.773	3.37385e-54	AD_pep_2	H_pep_2	674	321	7668	1297	0.873688
RPL36	2.0187e-58	0.737614	0.95	0.704	3.90942e-54	AD_pep_2	H_pep_2	674	321	9749	1598	0.87138
CHCHD2	2.31521e-58	0.7855	0.841	0.346	4.48364e-54	AD_pep_2	H_pep_2	674	321	2572	230	0.854595
NFAT5	2.41759e-58	-0.82691	0.337	0.922	4.68191e-54	AD_pep_2	H_pep_2	674	321	719	1595	0.866402
RPS24	2.4819e-58	0.628956	0.964	0.791	4.80644e-54	AD_pep_2	H_pep_2	674	321	11634	2074	0.866233
NEBL	2.65832e-58	-0.868019	0.191	0.86	5.14811e-54	AD_pep_2	H_pep_2	674	321	532	1389	0.850398
HINT1	5.04014e-58	0.877586	0.847	0.346	9.76074e-54	AD_pep_2	H_pep_2	674	321	3474	265	0.858353
JMJD1C	5.19832e-58	-0.829405	0.295	0.891	1.00671e-53	AD_pep_2	H_pep_2	674	321	580	1473	0.859961
RPL21	6.91558e-58	0.706111	0.945	0.692	1.33927e-53	AD_pep_2	H_pep_2	674	321	6209	1048	0.869152
SERF2	7.71439e-58	0.77545	0.881	0.442	1.49397e-53	AD_pep_2	H_pep_2	674	321	3391	375	0.857467
STAG1	9.01252e-58	-0.791679	0.258	0.882	1.74536e-53	AD_pep_2	H_pep_2	674	321	430	1093	0.859785
MAML3	1.01342e-57	-0.914471	0.174	0.804	1.96259e-53	AD_pep_2	H_pep_2	674	321	354	1369	0.847595
RPL7	1.05639e-57	0.781978	0.918	0.52	2.0458e-53	AD_pep_2	H_pep_2	674	321	4531	631	0.869543
RPS8	1.56657e-57	0.568624	0.981	0.9	3.03383e-53	AD_pep_2	H_pep_2	674	321	20025	4212	0.863652
RPL29	2.06348e-57	0.700662	0.951	0.763	3.99613e-53	AD_pep_2	H_pep_2	674	321	11699	2065	0.870051
IMMP2L	2.08041e-57	-0.930982	0.15	0.813	4.02892e-53	AD_pep_2	H_pep_2	674	321	461	1583	0.847167
TMSB4X	2.17887e-57	0.776898	0.923	0.52	4.21959e-53	AD_pep_2	H_pep_2	674	321	4425	580	0.864516
DENND4A	2.31912e-57	-0.875352	0.182	0.844	4.4912e-53	AD_pep_2	H_pep_2	674	321	444	1339	0.85199
RPL26	3.28765e-57	0.684376	0.964	0.766	6.36686e-53	AD_pep_2	H_pep_2	674	321	11284	1965	0.870405
RPL30	3.57583e-57	0.748712	0.951	0.71	6.92495e-53	AD_pep_2	H_pep_2	674	321	10737	1865	0.868521
KMT2C	3.73142e-57	-0.777434	0.368	0.941	7.22627e-53	AD_pep_2	H_pep_2	674	321	739	1501	0.865912
RPL8	5.8294e-57	0.635212	0.969	0.798	1.12892e-52	AD_pep_2	H_pep_2	674	321	11711	2252	0.865073
MT-ND3	6.7809e-57	-0.525043	0.958	0.997	1.31319e-52	AD_pep_2	H_pep_2	674	321	5120	8635	0.865436
MBNL1	7.04356e-57	-0.796986	0.576	0.963	1.36406e-52	AD_pep_2	H_pep_2	674	321	1788	3301	0.86441
H3F3B	7.78384e-57	0.614213	0.966	0.779	1.50742e-52	AD_pep_2	H_pep_2	674	321	7185	1480	0.860941
RPS17	8.83817e-57	0.737597	0.861	0.383	1.7116e-52	AD_pep_2	H_pep_2	674	321	2663	327	0.840749
RTN4	9.88272e-57	-0.552693	0.798	0.981	1.91389e-52	AD_pep_2	H_pep_2	674	321	1727	2578	0.856102
RPL13A	2.16091e-56	0.654503	0.967	0.735	4.18481e-52	AD_pep_2	H_pep_2	674	321	6942	1196	0.86147
RAPGEF2	2.17489e-56	-0.801726	0.166	0.801	4.2119e-52	AD_pep_2	H_pep_2	674	321	346	1027	0.836867
RPS18	2.40114e-56	0.601831	0.985	0.885	4.65005e-52	AD_pep_2	H_pep_2	674	321	23296	4694	0.865399
BTF3	2.69475e-56	0.761952	0.911	0.511	5.21866e-52	AD_pep_2	H_pep_2	674	321	4144	574	0.864239
S100A16	3.29581e-56	0.753148	0.846	0.349	6.38266e-52	AD_pep_2	H_pep_2	674	321	2399	262	0.84799
MAST4	4.20186e-56	-0.817739	0.475	0.956	8.13732e-52	AD_pep_2	H_pep_2	674	321	1356	2594	0.862364
RPS9	4.53882e-56	0.629471	0.948	0.763	8.78988e-52	AD_pep_2	H_pep_2	674	321	8083	1513	0.860155
ATP5F1D	4.69605e-56	0.78472	0.815	0.271	9.09437e-52	AD_pep_2	H_pep_2	674	321	2161	201	0.847618
PPP6R3	7.37164e-56	-0.790173	0.242	0.841	1.42759e-51	AD_pep_2	H_pep_2	674	321	417	1097	0.843504
ATP5MC2	9.92512e-56	0.788258	0.849	0.38	1.9221e-51	AD_pep_2	H_pep_2	674	321	2981	295	0.848889
KANSL1	1.01108e-55	-0.770989	0.193	0.791	1.95806e-51	AD_pep_2	H_pep_2	674	321	227	888	0.837334
ABLIM1	1.1076e-55	-0.81442	0.389	0.916	2.14498e-51	AD_pep_2	H_pep_2	674	321	987	2017	0.853106
RPL14	1.62684e-55	0.658217	0.955	0.748	3.15054e-51	AD_pep_2	H_pep_2	674	321	8044	1457	0.860236
INTS6	1.82958e-55	-0.811309	0.467	0.96	3.54317e-51	AD_pep_2	H_pep_2	674	321	1640	2938	0.853372
COX5B	2.32371e-55	0.774077	0.816	0.249	4.5001e-51	AD_pep_2	H_pep_2	674	321	2100	190	0.84138
COX7C	2.65932e-55	0.794459	0.815	0.305	5.15004e-51	AD_pep_2	H_pep_2	674	321	2406	214	0.84413
KRT5	3.43296e-55	1.1172	0.884	0.526	6.64827e-51	AD_pep_2	H_pep_2	674	321	25611	1796	0.857793
RFX2	5.29938e-55	-0.794205	0.114	0.751	1.02628e-50	AD_pep_2	H_pep_2	674	321	187	879	0.831436
RPL24	1.16287e-54	0.649301	0.942	0.685	2.25201e-50	AD_pep_2	H_pep_2	674	321	5061	857	0.856878
CSTB	1.16835e-54	0.807082	0.862	0.386	2.26262e-50	AD_pep_2	H_pep_2	674	321	3672	375	0.841896
COBL	1.23205e-54	-0.789058	0.209	0.86	2.38599e-50	AD_pep_2	H_pep_2	674	321	450	1117	0.843895
FHIT	1.64996e-54	-0.934349	0.147	0.807	3.19532e-50	AD_pep_2	H_pep_2	674	321	493	1706	0.841422
ALDOA	5.1007e-54	0.742309	0.772	0.168	9.87801e-50	AD_pep_2	H_pep_2	674	321	1616	159	0.835013
KDM6A	7.73753e-54	-0.776269	0.217	0.866	1.49845e-49	AD_pep_2	H_pep_2	674	321	453	1083	0.846802
PKP4	1.22821e-53	-0.742083	0.196	0.816	2.37855e-49	AD_pep_2	H_pep_2	674	321	331	898	0.833382
RPL17	1.97265e-53	0.647314	0.955	0.732	3.82024e-49	AD_pep_2	H_pep_2	674	321	6487	1314	0.856011
ATP5F1B	2.0799e-53	0.710442	0.855	0.402	4.02793e-49	AD_pep_2	H_pep_2	674	321	2530	335	0.836529
NR6A1	2.18637e-53	-0.745999	0.113	0.729	4.23412e-49	AD_pep_2	H_pep_2	674	321	185	766	0.817787
RPL37A	2.5486e-53	0.668061	0.955	0.707	4.93562e-49	AD_pep_2	H_pep_2	674	321	7100	1206	0.85741
COX7B	2.98566e-53	0.759013	0.751	0.165	5.78203e-49	AD_pep_2	H_pep_2	674	321	1613	128	0.830276
RPS27	3.01105e-53	0.636138	0.958	0.769	5.83119e-49	AD_pep_2	H_pep_2	674	321	8062	1736	0.85269
RPL9	3.20951e-53	0.655803	0.948	0.676	6.21554e-49	AD_pep_2	H_pep_2	674	321	5352	974	0.856118
RACK1	3.41119e-53	0.625759	0.939	0.745	6.6061e-49	AD_pep_2	H_pep_2	674	321	6278	1167	0.850257
MT-CYB	5.10516e-53	-0.352843	0.993	1	9.88666e-49	AD_pep_2	H_pep_2	674	321	11923	16419	0.849982
COX6B1	5.70819e-53	0.764953	0.773	0.202	1.10545e-48	AD_pep_2	H_pep_2	674	321	1897	170	0.828413
RPL37	6.57395e-53	0.602174	0.966	0.819	1.27311e-48	AD_pep_2	H_pep_2	674	321	10310	2202	0.849513
[truncated: 5,845 more rows]

## Sheet: suppl_table_8
ID	p_val	avg_log2FC	pct.1	pct.2	p_val_adj	case_CLUSTER	contr_CLUSTER	clust_size_case	clust_size_cont	case_total_umi	contr_total_umi	AUC
[truncated: 5,394 more rows]

[truncated: 6 more sheets: suppl_table_9, suppl_table_10, suppl_table_11, suppl_table_12, suppl_table_13, suppl_table_14]
